# Supplementary material for: Genetic variation associated with infection and the environment in the accidental pathogen Burkholderia pseudomallei
Source: Commun Biol. 2019 Nov 22;2:428. doi: 10.1038/s42003-019-0678-x (PMC6874650; doi:10.1038/s42003-019-0678-x)
Supplement: Supplementary file 3 — Supplementary Data 1 [file 42003_2019_678_MOESM3_ESM.xlsx]

## Sheet: Sheet1
lane_id	strain_id	patient_id	category	date_of_isolation	NCBI_genome	EBI_short_read_accession_id	EBI_contigs_accession_id	EBI_contigs_set	Longitude	Latitude	MLST	combination_for_unknown_MLST
10209_8#5	HBPUB10002A	A-006	disease_isolate	2010-06-26	GCA_900591235.1	ERR341242	UUPV01000001-UUPV01000073	UUPV01	NA	NA	ST_33
10660_1#76	HBPUB10003A	A-005	disease_isolate	2010-07-01	GCA_900591225.1	ERR363566	UUPW01000001-UUPW01000129	UUPW01	NA	NA	ST_58
10209_8#7	HBPUB10004A	A-008	disease_isolate	2010-07-02	GCA_900591245.1	ERR341244	UUPX01000001-UUPX01000084	UUPX01	104.861	15.2034	ST_935
10209_8#1	HBPUB10005C	A-001	disease_isolate	2010-07-06	GCA_900591255.1	ERR341238	UUPY01000001-UUPY01000074	UUPY01	NA	NA	ST_47
10209_8#10	HBPUB10006A	A-011	disease_isolate	2010-07-06	GCA_900591265.1	ERR341247	UUPZ01000001-UUPZ01000103	UUPZ01	NA	NA	ST_197
10209_8#8	HBPUB10007A	A-009	disease_isolate	2010-07-07	GCA_900591275.1	ERR341245	UUQC01000001-UUQC01000095	UUQC01	NA	NA	ST_1109
10209_8#2	HBPUB10008A	A-002	disease_isolate	2010-07-09	GCA_900591285.1	ERR341239	UUQA01000001-UUQA01000090	UUQA01	NA	NA	ST_513
10209_8#6	HBPUB10009B	A-007	disease_isolate	2010-07-07	GCA_900591295.1	ERR341243	UUQB01000001-UUQB01000085	UUQB01	NA	NA	ST_70
10209_8#9	HBPUB10010B	A-010	disease_isolate	2010-07-08	GCA_900591305.1	ERR341246	UUQD01000001-UUQD01000084	UUQD01	NA	NA	ST_153
10250_5#8	HBPUB10011A	A-190	disease_isolate	2011-02-19	GCA_900591315.1	ERR343744	UUQE01000001-UUQE01000196	UUQE01	NA	NA	ST_9
10209_8#12	HBPUB10013A	A-013	disease_isolate	2010-07-14	GCA_900591335.1	ERR341249	UUQG01000001-UUQG01000090	UUQG01	NA	NA	unknown	ace_1_gltB_12_gmhD_2_lepA_2_lipA_1_narK_3_ndh_3
10209_8#11	HBPUB10014A	A-012	disease_isolate	2010-07-14	GCA_900591395.1	ERR341248	UUQH01000001-UUQH01000081	UUQH01	NA	NA	ST_288
10209_8#13	HBPUB10016A	A-014	disease_isolate	2010-07-18	GCA_900591365.1	ERR341250	UUQF01000001-UUQF01000089	UUQF01	105.241	15.242	ST_219
10209_8#14	HBPUB10017A	A-015	disease_isolate	2010-07-20	GCA_900591325.1	ERR341251	UUQI01000001-UUQI01000081	UUQI01	NA	NA	ST_93
10209_8#15	HBPUB10018A	A-016	disease_isolate	2010-07-20	GCA_900591355.1	ERR341252	UUQJ01000001-UUQJ01000083	UUQJ01	NA	NA	ST_54
10209_8#16	HBPUB10019A	A-017	disease_isolate	2010-07-20	GCA_900591345.1	ERR341253	UUQL01000001-UUQL01000081	UUQL01	NA	NA	ST_54
10209_8#21	HBPUB10020A	A-022	disease_isolate	2010-07-21	GCA_900591375.1	ERR341258	UUQK01000001-UUQK01000078	UUQK01	104.412	15.472	unknown	ace_1_gltB_2_gmhD_6_lepA_1_lipA_1_narK_1_ndh_3
10209_8#17	HBPUB10021A	A-018	disease_isolate	2010-07-22	GCA_900591385.1	ERR341254	UUQM01000001-UUQM01000087	UUQM01	NA	NA	ST_70
10209_8#18	HBPUB10022A	A-019	disease_isolate	2010-07-15	GCA_900591415.1	ERR341255	UUQN01000001-UUQN01000078	UUQN01	NA	NA	ST_84
10209_8#26	HBPUB10023A	A-027	disease_isolate	2010-07-24	GCA_900591405.1	ERR341263	UUQO01000001-UUQO01000088	UUQO01	NA	NA	unknown	ace_1_gltB_1_gmhD_2_lepA_2_lipA_1_narK_4_ndh_1
10209_8#24	HBPUB10024A	A-025	disease_isolate	2010-07-23	GCA_900591485.1	ERR341261	UUQS01000001-UUQS01000073	UUQS01	NA	NA	ST_9
10209_8#19	HBPUB10026A	A-020	disease_isolate	2010-07-27	GCA_900591455.1	ERR341256	UUQP01000001-UUQP01000085	UUQP01	NA	NA	unknown	ace_1_gltB_1_gmhD_14_lepA_1_lipA_1_narK_22_ndh_1
10209_8#20	HBPUB10027B	A-021	disease_isolate	2010-07-25	GCA_900591435.1	ERR341257	UUQQ01000001-UUQQ01000094	UUQQ01	NA	NA	ST_70
10209_8#22	HBPUB10028A	A-023	disease_isolate	2010-07-27	GCA_900591465.1	ERR341259	UUQU01000001-UUQU01000089	UUQU01	NA	NA	ST_527
10209_8#23	HBPUB10029A	A-024	disease_isolate	2010-07-26	GCA_900591425.1	ERR341260	UUQW01000001-UUQW01000076	UUQW01	104.83	15.3164	unknown	ace_1_gltB_2_gmhD_4_lepA_1_lipA_1_narK_22_ndh_1
10209_8#25	HBPUB10030B	A-026	disease_isolate	2010-07-28	GCA_900591445.1	ERR341262	UUQT01000001-UUQT01000086	UUQT01	NA	NA	ST_178
10396_8#38	HBPUB10031C	A-028	disease_isolate	2010-07-30	GCA_900591475.1	ERR352234	UUQR01000001-UUQR01000084	UUQR01	NA	NA	ST_313
10209_8#29	HBPUB10032B	A-030	disease_isolate	2010-08-01	GCA_900591495.1	ERR341265	UUQV01000001-UUQV01000080	UUQV01	104.59	15.4548	ST_56
10209_8#28	HBPUB10033A	A-029	disease_isolate	2010-08-01	GCA_900591505.1	ERR341264	UUQX01000001-UUQX01000066	UUQX01	105.031	15.6129	ST_206
10209_8#34	HBPUB10034A	A-035	disease_isolate	2010-07-27	GCA_900591515.1	ERR341269	UUQY01000001-UUQY01000084	UUQY01	105.283	14.9615	ST_531
10396_8#39	HBPUB10035A	A-031	disease_isolate	2010-07-31	GCA_900591535.1	ERR352235	UURE01000001-UURE01000099	UURE01	105.023	15.5995	ST_176
10209_8#32	HBPUB10037A	A-033	disease_isolate	2010-07-30	GCA_900591545.1	ERR341267	UUQZ01000001-UUQZ01000080	UUQZ01	105.196	14.9752	ST_309
10209_8#33	HBPUB10039A	A-034	disease_isolate	2010-07-31	GCA_900591525.1	ERR341268	UURC01000001-UURC01000083	UURC01	NA	NA	ST_167
10209_8#31	HBPUB10040A	A-032	disease_isolate	2010-07-31	GCA_900591565.1	ERR341266	UURD01000001-UURD01000066	UURD01	104.684	15.4518	ST_206
10396_8#40	HBPUB10047A	A-036	disease_isolate	2010-08-02	GCA_900591555.1	ERR352236	UURF01000001-UURF01000144	UURF01	NA	NA	ST_47
10209_8#36	HBPUB10048A	A-037	disease_isolate	2010-08-06	GCA_900591575.1	ERR341270	UURI01000001-UURI01000096	UURI01	NA	NA	ST_288
10209_8#39	HBPUB10050F	A-040	disease_isolate	2010-11-13	GCA_900591585.1	ERR341272	UURA01000001-UURA01000094	UURA01	NA	NA	ST_70
10396_8#41	HBPUB10051B	A-039	disease_isolate	2010-08-07	GCA_900591615.1	ERR352237	UURH01000001-UURH01000102	UURH01	105.122	15.6791	ST_99
10209_8#37	HBPUB10052A	A-038	disease_isolate	2010-08-04	GCA_900591595.1	ERR341271	UURG01000001-UURG01000085	UURG01	NA	NA	ST_167
10396_8#43	HBPUB10055C	A-047	disease_isolate	2010-08-08	GCA_900591605.1	ERR352239	UURB01000001-UURB01000097	UURB01	NA	NA	ST_177
10209_8#40	HBPUB10056A	A-041	disease_isolate	2010-08-09	GCA_900591635.1	ERR341273	UURK01000001-UURK01000084	UURK01	105.132	15.6947	ST_207
10209_8#41	HBPUB10058A	A-042	disease_isolate	2010-08-12	GCA_900591625.1	ERR341274	UURJ01000001-UURJ01000094	UURJ01	NA	NA	ST_207
10209_8#42	HBPUB10059A	A-043	disease_isolate	2010-08-09	GCA_900591675.1	ERR341275	UURN01000001-UURN01000085	UURN01	104.687	15.5937	ST_33
10396_8#42	HBPUB10061A	A-044	disease_isolate	2010-08-10	GCA_900591715.1	ERR352238	UURQ01000001-UURQ01000101	UURQ01	NA	NA	ST_54
10209_8#44	HBPUB10064A	A-045	disease_isolate	2010-08-08	GCA_900591685.1	ERR341276	UURP01000001-UURP01000085	UURP01	105.104	14.9623	ST_47
10209_8#45	HBPUB10065C	A-046	disease_isolate	2010-09-08	GCA_900591645.1	ERR341277	UURL01000001-UURL01000072	UURL01	NA	NA	ST_531
10209_8#47	HBPUB10067B	A-048	disease_isolate	2010-08-15	GCA_900591705.1	ERR341278	UURR01000001-UURR01000082	UURR01	104.978	15.3339	ST_23
10209_8#48	HBPUB10070B	A-049	disease_isolate	2010-09-01	GCA_900591655.1	ERR341279	UURS01000001-UURS01000077	UURS01	105.208	15.1594	ST_872
10209_8#50	HBPUB10071C	A-051	disease_isolate	2010-08-20	GCA_900591665.1	ERR341281	UURM01000001-UURM01000078	UURM01	104.588	15.604	ST_205
10209_8#49	HBPUB10072A	A-050	disease_isolate	2010-08-18	GCA_900591695.1	ERR341280	UURO01000001-UURO01000077	UURO01	104.553	15.4487	unknown	ace_1_gltB_2_gmhD_6_lepA_1_lipA_1_narK_2_ndh_19
10209_8#52	HBPUB10073A	A-053	disease_isolate	2010-08-18	GCA_900591725.1	ERR341282	UURT01000001-UURT01000081	UURT01	105.075	15.2862	unknown	ace_3_gltB_4_gmhD_2_lepA_1_lipA_5_narK_4_ndh_1
10396_8#44	HBPUB10074A	A-052	disease_isolate	2010-08-20	GCA_900591735.1	ERR352240	UURU01000001-UURU01000094	UURU01	104.965	15.4743	ST_185
10209_8#57	HBPUB10083A	A-058	disease_isolate	2010-08-18	GCA_900591765.1	ERR341286	UURX01000001-UURX01000101	UURX01	105.222	14.9975	ST_174
10209_8#58	HBPUB10084A	A-059	disease_isolate	2010-08-20	GCA_900591745.1	ERR341287	UURV01000001-UURV01000109	UURV01	NA	NA	ST_70
10209_8#53	HBPUB10086A	A-054	disease_isolate	2010-08-24	GCA_900591755.1	ERR341283	UURW01000001-UURW01000073	UURW01	NA	NA	ST_441
10396_8#45	HBPUB10093A	A-055	disease_isolate	2010-08-24	GCA_900591775.1	ERR352241	UUSB01000001-UUSB01000118	UUSB01	104.96	15.5111	ST_288
10209_8#55	HBPUB10094B	A-056	disease_isolate	2010-08-26	GCA_900591815.1	ERR341284	UUSC01000001-UUSC01000094	UUSC01	NA	NA	ST_521
10209_8#56	HBPUB10096A	A-057	disease_isolate	2010-08-18	GCA_900591795.1	ERR341285	UURZ01000001-UURZ01000079	UURZ01	NA	NA	ST_174
10156_3#1	HBPUB10098B	A-062	disease_isolate	2010-09-13	GCA_900591785.1	ERR339069	UUSA01000001-UUSA01000082	UUSA01	105.047	15.5249	ST_70
10209_8#60	HBPUB10100A	A-061	disease_isolate	2010-08-30	GCA_900591805.1	ERR341288	UURY01000001-UURY01000076	UURY01	NA	NA	ST_167
10156_3#13	HBPUB10101A	A-074	disease_isolate	2010-08-30	GCA_900591825.1	ERR339081	UUSD01000001-UUSD01000092	UUSD01	105.277	15.1686	ST_208
10396_8#46	HBPUB10102A	A-060	disease_isolate	2010-08-30	GCA_900591835.1	ERR352242	UUSE01000001-UUSE01000142	UUSE01	NA	NA	unknown	ace_1_gltB_4_gmhD_4_lepA_1_lipA_1_narK_4_ndh_1
10156_3#2	HBPUB10105A	A-063	disease_isolate	2010-08-30	GCA_900591845.1	ERR339070	UUSF01000001-UUSF01000089	UUSF01	104.735	15.3108	ST_165
10156_3#3	HBPUB10108A	A-064	disease_isolate	2010-08-31	GCA_900591865.1	ERR339071	UUSI01000001-UUSI01000092	UUSI01	105.023	15.6724	ST_211
10156_3#5	HBPUB10114A	A-066	disease_isolate	2010-09-03	GCA_900591855.1	ERR339073	UUSL01000001-UUSL01000095	UUSL01	NA	NA	ST_99
10156_3#6	HBPUB10115A	A-067	disease_isolate	2010-09-05	GCA_900591905.1	ERR339074	UUSG01000001-UUSG01000085	UUSG01	NA	NA	unknown	ace_1_gltB_1_gmhD_14_lepA_3_lipA_1_narK_4_ndh_1
10156_3#9	HBPUB10117A	A-070	disease_isolate	2010-09-03	GCA_900591895.1	ERR339077	UUSK01000001-UUSK01000094	UUSK01	105.195	15.0774	unknown	ace_3_gltB_12_gmhD_2_lepA_2_lipA_1_narK_2_ndh_1
10156_3#7	HBPUB10119A	A-068	disease_isolate	2010-09-02	GCA_900591875.1	ERR339075	UUSJ01000001-UUSJ01000096	UUSJ01	NA	NA	ST_56
10156_3#10	HBPUB10120A	A-071	disease_isolate	2010-09-07	GCA_900591885.1	ERR339078	UUSH01000001-UUSH01000082	UUSH01	NA	NA	ST_315
10156_3#12	HBPUB10122A	A-073	disease_isolate	2010-09-04	GCA_900591925.1	ERR339080	UUSN01000001-UUSN01000103	UUSN01	NA	NA	unknown	ace_3_gltB_2_gmhD_2_lepA_3_lipA_6_narK_4_ndh_1
10156_3#11	HBPUB10123A	A-072	disease_isolate	2010-08-31	GCA_900591915.1	ERR339079	UUSM01000001-UUSM01000094	UUSM01	NA	NA	ST_176
10156_3#14	HBPUB10130B	A-075	disease_isolate	2010-09-09	GCA_900591935.1	ERR339082	UUSO01000001-UUSO01000101	UUSO01	NA	NA	ST_197
10156_3#15	HBPUB10132C	A-076	disease_isolate	2010-09-10	GCA_900591945.1	ERR339083	UUSP01000001-UUSP01000075	UUSP01	105.181	15.2577	ST_206
10156_3#16	HBPUB10134A	A-077	disease_isolate	2010-09-12	GCA_900591995.1	ERR339084	UUSS01000001-UUSS01000093	UUSS01	NA	NA	ST_228
10156_3#17	HBPUB10135A	A-078	disease_isolate	2010-09-11	GCA_900591975.1	ERR339085	UUSR01000001-UUSR01000091	UUSR01	NA	NA	ST_34
10156_3#21	HBPUB10136A	A-082	disease_isolate	2010-09-11	GCA_900591985.1	ERR339089	UUST01000001-UUST01000080	UUST01	NA	NA	ST_47
10156_3#18	HBPUB10139A	A-079	disease_isolate	2010-09-14	GCA_900591955.1	ERR339086	UUSQ01000001-UUSQ01000129	UUSQ01	NA	NA	ST_654
10156_3#19	HBPUB10140A	A-080	disease_isolate	2010-09-12	GCA_900591965.1	ERR339087	UUSZ01000001-UUSZ01000085	UUSZ01	104.807	15.3297	ST_70
10156_3#20	HBPUB10144B	A-081	disease_isolate	2010-09-15	GCA_900592025.1	ERR339088	UUSV01000001-UUSV01000089	UUSV01	NA	NA	ST_60
10156_3#22	HBPUB10146A	A-083	disease_isolate	2010-09-13	GCA_900592015.1	ERR339090	UUSW01000001-UUSW01000086	UUSW01	104.77	15.1991	ST_219
10156_3#23	HBPUB10151A	A-084	disease_isolate	2010-09-16	GCA_900592005.1	ERR339091	UUSU01000001-UUSU01000093	UUSU01	NA	NA	ST_208
10156_3#24	HBPUB10152A	A-085	disease_isolate	2010-09-19	GCA_900592035.1	ERR339092	UUSX01000001-UUSX01000080	UUSX01	105.14	15.4095	ST_205
10156_3#25	HBPUB10153B	A-086	disease_isolate	2010-09-17	GCA_900592045.1	ERR339093	UUSY01000001-UUSY01000082	UUSY01	NA	NA	ST_212
10156_3#26	HBPUB10155C	A-087	disease_isolate	2010-08-01	GCA_900592075.1	ERR339094	UUTC01000001-UUTC01000088	UUTC01	104.964	15.0502	ST_9
10156_3#27	HBPUB10156C	A-088	disease_isolate	2010-09-17	GCA_900592085.1	ERR339095	UUTD01000001-UUTD01000098	UUTD01	NA	NA	ST_411
10156_3#33	HBPUB10157A	A-095	disease_isolate	2010-09-18	GCA_900592065.1	ERR339101	UUTA01000001-UUTA01000091	UUTA01	105.151	14.7638	ST_833
10156_3#29	HBPUB10158A	A-091	disease_isolate	2010-09-18	GCA_900592055.1	ERR339097	UUTB01000001-UUTB01000093	UUTB01	104.8	15.1796	ST_207
10156_3#28	HBPUB10160A	A-089	disease_isolate	2010-09-20	GCA_900592145.1	ERR339096	UUTE01000001-UUTE01000079	UUTE01	104.777	15.1933	ST_34
10156_3#32	HBPUB10161A	A-094	disease_isolate	2010-09-20	GCA_900592095.1	ERR339100	UUTG01000001-UUTG01000098	UUTG01	104.663	15.3312	unknown	ace_1_gltB_1_gmhD_28_lepA_2_lipA_1_narK_3_ndh_1
10156_3#34	HBPUB10163A	A-096	disease_isolate	2010-09-19	GCA_900592135.1	ERR339102	UUTH01000001-UUTH01000098	UUTH01	105.051	15.6281	unknown	ace_1_gltB_12_gmhD_2_lepA_2_lipA_1_narK_3_ndh_3
10156_3#31	HBPUB10164A	A-093	disease_isolate	2010-09-20	GCA_900592105.1	ERR339099	UUTF01000001-UUTF01000095	UUTF01	104.647	15.3396	ST_849
10156_3#30	HBPUB10165A	A-092	disease_isolate	2010-09-23	GCA_900592125.1	ERR339098	UUTI01000001-UUTI01000075	UUTI01	NA	NA	ST_54
10156_3#35	HBPUB10171A	A-097	disease_isolate	2010-09-25	GCA_900592115.1	ERR339103	UUTJ01000001-UUTJ01000095	UUTJ01	NA	NA	ST_208
10156_3#36	HBPUB10173B	A-098	disease_isolate	2010-09-27	GCA_900592155.1	ERR339104	UUTK01000001-UUTK01000091	UUTK01	104.712	14.9832	ST_208
10156_3#42	HBPUB10175C	A-104	disease_isolate	2010-09-30	GCA_900592175.1	ERR339110	UUTM01000001-UUTM01000087	UUTM01	NA	NA	ST_176
10156_3#37	HBPUB10177C	A-099	disease_isolate	2010-10-01	GCA_900592165.1	ERR339105	UUTL01000001-UUTL01000084	UUTL01	104.968	15.7153	unknown	ace_1_gltB_2_gmhD_13_lepA_1_lipA_1_narK_1_ndh_3
10156_3#40	HBPUB10182A	A-102	disease_isolate	2010-10-02	GCA_900592195.1	ERR339108	UUTS01000001-UUTS01000092	UUTS01	105.01	15.5854	ST_34
10156_3#41	HBPUB10183A	A-103	disease_isolate	2010-10-02	GCA_900592185.1	ERR339109	UUTT01000001-UUTT01000092	UUTT01	NA	NA	ST_70
10156_3#39	HBPUB10184A	A-101	disease_isolate	2010-10-01	GCA_900592245.1	ERR339107	UUTR01000001-UUTR01000092	UUTR01	104.812	14.9034	ST_512
10156_3#38	HBPUB10186B	A-100	disease_isolate	2010-10-04	GCA_900592205.1	ERR339106	UUTP01000001-UUTP01000080	UUTP01	NA	NA	ST_685
10156_3#50	HBPUB10187A	A-112	disease_isolate	2010-10-02	GCA_900592215.1	ERR339118	UUTO01000001-UUTO01000099	UUTO01	NA	NA	ST_34
10156_3#51	HBPUB10188A	A-113	disease_isolate	2010-09-30	GCA_900592225.1	ERR339119	UUTQ01000001-UUTQ01000081	UUTQ01	NA	NA	ST_309
10156_3#53	HBPUB10191A	A-115	disease_isolate	2010-10-05	GCA_900592235.1	ERR339121	UUTN01000001-UUTN01000079	UUTN01	105.225	15.297	ST_47
10156_3#43	HBPUB10192C	A-105	disease_isolate	2010-10-03	GCA_900592265.1	ERR339111	UUTV01000001-UUTV01000077	UUTV01	NA	NA	ST_9
10156_3#45	HBPUB10193A	A-107	disease_isolate	2010-10-04	GCA_900592255.1	ERR339113	UUTU01000001-UUTU01000086	UUTU01	104.999	15.4742	ST_197
10156_3#46	HBPUB10194A	A-108	disease_isolate	2010-10-04	GCA_900592285.1	ERR339114	UUTX01000001-UUTX01000086	UUTX01	NA	NA	unknown	ace_1_gltB_2_gmhD_3_lepA_1_lipA_1_narK_19_ndh_1
10156_3#44	HBPUB10195A	A-106	disease_isolate	2010-10-04	GCA_900592275.1	ERR339112	UUTW01000001-UUTW01000085	UUTW01	NA	NA	ST_58
10156_3#47	HBPUB10196A	A-109	disease_isolate	2010-10-06	GCA_900592345.1	ERR339115	UUUA01000001-UUUA01000090	UUUA01	NA	NA	ST_16
10156_3#57	HBPUB10197A	A-119	disease_isolate	2010-10-06	GCA_900592315.1	ERR339125	UUUE01000001-UUUE01000107	UUUE01	NA	NA	ST_208
10156_3#48	HBPUB10198A	A-110	disease_isolate	2010-10-05	GCA_900592295.1	ERR339116	UUTZ01000001-UUTZ01000078	UUTZ01	NA	NA	ST_313
10156_3#49	HBPUB10199A	A-111	disease_isolate	2010-10-07	GCA_900592365.1	ERR339117	UUUB01000001-UUUB01000090	UUUB01	104.733	15.2477	ST_1532
10156_3#59	HBPUB10200A	A-121	disease_isolate	2010-10-06	GCA_900592305.1	ERR339127	UUUC01000001-UUUC01000094	UUUC01	NA	NA	unknown	ace_3_gltB_1_gmhD_5_lepA_unknown_lipA_1_narK_4_ndh_1
10156_3#55	HBPUB10201B	A-117	disease_isolate	2010-10-08	GCA_900592355.1	ERR339123	UUUF01000001-UUUF01000103	UUUF01	104.444	15.4151	ST_1110
10156_3#52	HBPUB10202A	A-114	disease_isolate	2010-10-09	GCA_900592335.1	ERR339120	UUTY01000001-UUTY01000072	UUTY01	NA	NA	ST_531
10156_3#54	HBPUB10206A	A-116	disease_isolate	2010-10-11	GCA_900592325.1	ERR339122	UUUD01000001-UUUD01000102	UUUD01	NA	NA	ST_56
10235_7#2	HBPUB10207A	A-124	disease_isolate	2010-10-13	GCA_900592385.1	ERR343680	UUUG01000001-UUUG01000179	UUUG01	NA	NA	ST_299
10235_7#1	HBPUB10208A	A-123	disease_isolate	2010-10-13	GCA_900592375.1	ERR343679	UUUH01000001-UUUH01000141	UUUH01	NA	NA	ST_212
10156_3#56	HBPUB10211A	A-118	disease_isolate	2010-10-14	GCA_900592395.1	ERR339124	UUUI01000001-UUUI01000103	UUUI01	104.852	15.1983	ST_90
10156_3#58	HBPUB10212A	A-120	disease_isolate	2010-10-15	GCA_900592405.1	ERR339126	UUUJ01000001-UUUJ01000124	UUUJ01	NA	NA	unknown	ace_1_gltB_1_gmhD_6_lepA_1_lipA_1_narK_unknown_ndh_1
10156_3#60	HBPUB10213D	A-122	disease_isolate	2010-10-18	GCA_900592415.1	ERR339128	UUUN01000001-UUUN01000078	UUUN01	104.837	15.34	unknown	ace_1_gltB_4_gmhD_2_lepA_3_lipA_5_narK_2_ndh_1
10660_1#77	HBPUB10215B	A-126	disease_isolate	2010-10-20	GCA_900592455.1	ERR363567	UUUO01000001-UUUO01000136	UUUO01	104.814	14.9166	ST_399
10235_7#5	HBPUB10216A	A-127	disease_isolate	2010-10-20	GCA_900592425.1	ERR343683	UUUL01000001-UUUL01000146	UUUL01	NA	NA	ST_56
10235_7#3	HBPUB10217B	A-125	disease_isolate	2010-10-19	GCA_900592465.1	ERR343681	UUUK01000001-UUUK01000172	UUUK01	NA	NA	ST_227
10235_7#6	HBPUB10221A	A-128	disease_isolate	2010-10-20	GCA_900592475.1	ERR343684	UUUP01000001-UUUP01000150	UUUP01	NA	NA	ST_221
10235_7#7	HBPUB10224A	A-129	disease_isolate	2010-10-21	GCA_900592435.1	ERR343685	UUUM01000001-UUUM01000162	UUUM01	NA	NA	ST_47
10235_7#9	HBPUB10228B	A-131	disease_isolate	2010-10-30	GCA_900592445.1	ERR343687	UUUQ01000001-UUUQ01000130	UUUQ01	NA	NA	unknown	ace_3_gltB_4_gmhD_12_lepA_1_lipA_1_narK_2_ndh_1
10235_7#8	HBPUB10229A	A-130	disease_isolate	2010-10-30	GCA_900592485.1	ERR343686	UUUR01000001-UUUR01000283	UUUR01	105.079	14.7713	ST_386
10235_7#10	HBPUB10230D	A-132	disease_isolate	2010-11-13	GCA_900592495.1	ERR343688	UUUS01000001-UUUS01000134	UUUS01	NA	NA	ST_10
10235_7#11	HBPUB10234A	A-133	disease_isolate	2010-11-02	GCA_900592515.1	ERR343689	UUUT01000001-UUUT01000152	UUUT01	NA	NA	ST_656
10235_7#12	HBPUB10237B	A-134	disease_isolate	2010-11-05	GCA_900592545.1	ERR343690	UUUW01000001-UUUW01000123	UUUW01	104.776	15.1323	ST_411
10235_7#15	HBPUB10238C	A-137	disease_isolate	2010-11-06	GCA_900592555.1	ERR343693	UUUU01000001-UUUU01000142	UUUU01	105.07	15.6546	ST_70
10235_7#18	HBPUB10239A	A-140	disease_isolate	2010-11-06	GCA_900592505.1	ERR343696	UUUV01000001-UUUV01000132	UUUV01	NA	NA	ST_288
10235_7#13	HBPUB10240A	A-135	disease_isolate	2010-11-05	GCA_900592535.1	ERR343691	UUUY01000001-UUUY01000130	UUUY01	NA	NA	ST_54
10235_7#14	HBPUB10242A	A-136	disease_isolate	2010-11-10	GCA_900592525.1	ERR343692	UUUX01000001-UUUX01000160	UUUX01	NA	NA	ST_288
10235_7#16	HBPUB10243A	A-138	disease_isolate	2010-11-06	GCA_900592565.1	ERR343694	UUVB01000001-UUVB01000156	UUVB01	NA	NA	ST_207
10235_7#19	HBPUB10244A	A-141	disease_isolate	2010-11-11	GCA_900592585.1	ERR343697	UUVC01000001-UUVC01000104	UUVC01	NA	NA	ST_33
10235_7#17	HBPUB10246A	A-139	disease_isolate	2010-11-09	GCA_900592575.1	ERR343695	UUVA01000001-UUVA01000119	UUVA01	NA	NA	ST_1532
10235_7#22	HBPUB10247A	A-144	disease_isolate	2010-11-14	GCA_900592605.1	ERR343700	UUVD01000001-UUVD01000124	UUVD01	104.82	15.057	ST_306
10235_7#23	HBPUB10248A	A-145	disease_isolate	2010-11-12	GCA_900592615.1	ERR343701	UUVE01000001-UUVE01000145	UUVE01	NA	NA	ST_70
10235_7#21	HBPUB10249B	A-143	disease_isolate	2010-11-15	GCA_900592625.1	ERR343699	UUVF01000001-UUVF01000113	UUVF01	104.422	15.3105	ST_498
10235_7#20	HBPUB10250A	A-142	disease_isolate	2010-11-13	GCA_900592655.1	ERR343698	UUVH01000001-UUVH01000103	UUVH01	105.231	15.2498	ST_54
10235_7#24	HBPUB10254C	A-146	disease_isolate	2010-11-17	GCA_900592645.1	ERR343702	UUVJ01000001-UUVJ01000149	UUVJ01	NA	NA	ST_207
10235_7#25	HBPUB10255A	A-147	disease_isolate	2010-11-18	GCA_900592635.1	ERR343703	UUVI01000001-UUVI01000150	UUVI01	105.274	15.1178	ST_411
10235_7#26	HBPUB10260A	A-148	disease_isolate	2010-11-19	GCA_900592675.1	ERR343704	UUVG01000001-UUVG01000108	UUVG01	NA	NA	ST_23
10235_7#28	HBPUB10263A	A-150	disease_isolate	2010-11-27	GCA_900592685.1	ERR343706	UUVL01000001-UUVL01000095	UUVL01	NA	NA	ST_58
10235_7#27	HBPUB10265B	A-149	disease_isolate	2010-11-30	GCA_900592665.1	ERR343705	UUVM01000001-UUVM01000116	UUVM01	NA	NA	ST_9
10235_7#31	HBPUB10269A	A-153	disease_isolate	2010-11-29	GCA_900592695.1	ERR343709	UUVK01000001-UUVK01000117	UUVK01	NA	NA	ST_155
10235_7#29	HBPUB10271A	A-151	disease_isolate	2010-12-06	GCA_900592705.1	ERR343707	UUVN01000001-UUVN01000113	UUVN01	NA	NA	unknown	ace_1_gltB_1_gmhD_6_lepA_1_lipA_1_narK_unknown_ndh_1
10235_7#30	HBPUB10273A	A-152	disease_isolate	2010-12-05	GCA_900592725.1	ERR343708	UUVO01000001-UUVO01000114	UUVO01	NA	NA	ST_70
10235_7#34	HBPUB10275C	A-156	disease_isolate	2011-07-15	GCA_900592715.1	ERR343712	UUVP01000001-UUVP01000113	UUVP01	NA	NA	ST_212
10235_7#33	HBPUB10276A	A-155	disease_isolate	2010-12-08	GCA_900592745.1	ERR343711	UUVR01000001-UUVR01000110	UUVR01	104.808	15.3032	ST_70
10235_7#32	HBPUB10277A	A-154	disease_isolate	2010-12-09	GCA_900592765.1	ERR343710	UUVT01000001-UUVT01000115	UUVT01	NA	NA	ST_9
10235_7#37	HBPUB10279A	A-159	disease_isolate	2010-12-09	GCA_900592735.1	ERR343715	UUVQ01000001-UUVQ01000085	UUVQ01	104.76	15.4658	ST_9
10235_7#39	HBPUB10281A	A-161	disease_isolate	2010-12-09	GCA_900592755.1	ERR343717	UUVS01000001-UUVS01000113	UUVS01	NA	NA	ST_307
10235_7#35	HBPUB10282C	A-157	disease_isolate	2010-12-12	GCA_900592775.1	ERR343713	UUVV01000001-UUVV01000101	UUVV01	NA	NA	ST_34
10235_7#36	HBPUB10283A	A-158	disease_isolate	2010-12-14	GCA_900592785.1	ERR343714	UUVW01000001-UUVW01000083	UUVW01	NA	NA	ST_1004
10235_7#42	HBPUB10297A	A-164	disease_isolate	2010-12-27	GCA_900592815.1	ERR343720	UUVZ01000001-UUVZ01000104	UUVZ01	NA	NA	ST_207
10235_7#40	HBPUB10298A	A-162	disease_isolate	2010-12-28	GCA_900592795.1	ERR343718	UUVX01000001-UUVX01000128	UUVX01	NA	NA	ST_197
10235_7#41	HBPUB10299A	A-163	disease_isolate	2010-12-31	GCA_900592825.1	ERR343719	UUVY01000001-UUVY01000097	UUVY01	105.055	15.1923	ST_174
10235_7#44	HBPUB10302A	A-166	disease_isolate	2011-01-05	GCA_900592805.1	ERR343722	UUVU01000001-UUVU01000093	UUVU01	105.259	15.2482	ST_498
10235_7#46	HBPUB10303A	A-168	disease_isolate	2011-01-05	GCA_900592835.1	ERR343724	UUWA01000001-UUWA01000097	UUWA01	NA	NA	ST_48
10235_7#43	HBPUB10304A	A-165	disease_isolate	2011-01-04	GCA_900592855.1	ERR343721	UUWC01000001-UUWC01000093	UUWC01	NA	NA	ST_54
10235_7#47	HBPUB10306A	A-169	disease_isolate	2011-01-11	GCA_900592845.1	ERR343725	UUWB01000001-UUWB01000097	UUWB01	NA	NA	ST_167
10235_7#45	HBPUB10307A	A-167	disease_isolate	2011-01-05	GCA_900592885.1	ERR343723	UUWG01000001-UUWG01000108	UUWG01	NA	NA	ST_34
10235_7#48	HBPUB10308A	A-170	disease_isolate	2011-01-15	GCA_900592875.1	ERR343726	UUWE01000001-UUWE01000115	UUWE01	104.926	14.8424	unknown	ace_1_gltB_1_gmhD_unknown_lepA_3_lipA_1_narK_3_ndh_1
10235_7#49	HBPUB10309A	A-171	disease_isolate	2011-01-15	GCA_900592895.1	ERR343727	UUWD01000001-UUWD01000110	UUWD01	NA	NA	ST_70
10235_7#50	HBPUB10311A	A-172	disease_isolate	2011-01-18	GCA_900592915.1	ERR343728	UUWI01000001-UUWI01000094	UUWI01	NA	NA	ST_17
10235_7#51	HBPUB10313B	A-173	disease_isolate	2011-01-26	GCA_900592865.1	ERR343729	UUWH01000001-UUWH01000101	UUWH01	NA	NA	ST_505
10235_7#54	HBPUB10314A	A-176	disease_isolate	2011-01-27	GCA_900592905.1	ERR343732	UUWF01000001-UUWF01000088	UUWF01	NA	NA	ST_58
10235_7#52	HBPUB10315A	A-174	disease_isolate	2011-01-26	GCA_900592935.1	ERR343730	UUWK01000001-UUWK01000099	UUWK01	104.983	14.9538	ST_526
10396_8#47	HBPUB10316A	A-177	disease_isolate	2011-01-26	GCA_900592925.1	ERR352243	UUWJ01000001-UUWJ01000115	UUWJ01	NA	NA	ST_354
10235_7#57	HBPUB10318B	A-179	disease_isolate	2011-01-29	GCA_900592945.1	ERR343733	UUWL01000001-UUWL01000127	UUWL01	104.813	14.9895	ST_167
10235_7#53	HBPUB10319A	A-175	disease_isolate	2011-02-01	GCA_900592955.1	ERR343731	UUWM01000001-UUWM01000104	UUWM01	104.966	15.7139	ST_60
10396_8#48	HBPUB10320A	A-178	disease_isolate	2011-02-01	GCA_900592975.1	ERR352244	UUWN01000001-UUWN01000101	UUWN01	NA	NA	ST_315
10250_5#1	HBPUB10323A	A-183	disease_isolate	2011-02-03	GCA_900592965.1	ERR343737	UUWO01000001-UUWO01000295	UUWO01	104.93	15.7404	ST_225
10235_7#59	HBPUB10324A	A-181	disease_isolate	2011-02-09	GCA_900592995.1	ERR343735	UUWP01000001-UUWP01000119	UUWP01	104.993	14.9281	ST_34
10235_7#58	HBPUB10325A	A-180	disease_isolate	2011-02-10	GCA_900592985.1	ERR343734	UUWQ01000001-UUWQ01000112	UUWQ01	105.021	15.7048	ST_167
10235_7#60	HBPUB10326A	A-182	disease_isolate	2011-02-10	GCA_900593015.1	ERR343736	UUWY01000001-UUWY01000100	UUWY01	105.141	15.0445	ST_47
10660_1#78	HBPUB10331B	A-186	disease_isolate	2011-02-14	GCA_900593045.1	ERR363568	UUWS01000001-UUWS01000157	UUWS01	NA	NA	ST_300
10250_5#6	HBPUB10332A	A-188	disease_isolate	2011-02-15	GCA_900593025.1	ERR343742	UUWT01000001-UUWT01000246	UUWT01	NA	NA	ST_1535
10250_5#2	HBPUB10333A	A-184	disease_isolate	2011-02-15	GCA_900593035.1	ERR343738	UUWU01000001-UUWU01000213	UUWU01	NA	NA	ST_520
10250_5#3	HBPUB10334A	A-185	disease_isolate	2011-02-18	GCA_900593005.1	ERR343739	UUWR01000001-UUWR01000185	UUWR01	105.149	15.1824	ST_206
10250_5#5	HBPUB10335A	A-187	disease_isolate	2011-02-22	GCA_900593065.1	ERR343741	UUWX01000001-UUWX01000196	UUWX01	NA	NA	ST_498
10250_5#12	HBPUB10336A	A-194	disease_isolate	2011-02-23	GCA_900593075.1	ERR343748	UUWW01000001-UUWW01000180	UUWW01	NA	NA	ST_56
10250_5#11	HBPUB10338A	A-193	disease_isolate	2011-02-22	GCA_900593055.1	ERR343747	UUWV01000001-UUWV01000279	UUWV01	NA	NA	ST_389
10250_5#7	HBPUB10340B	A-189	disease_isolate	2011-02-24	GCA_900593085.1	ERR343743	UUWZ01000001-UUWZ01000221	UUWZ01	NA	NA	ST_167
10250_5#10	HBPUB10341C	A-192	disease_isolate	2011-02-27	GCA_900593095.1	ERR343746	UUXA01000001-UUXA01000231	UUXA01	NA	NA	ST_288
10250_5#9	HBPUB10342B	A-191	disease_isolate	2011-02-27	GCA_900593125.1	ERR343745	UUXC01000001-UUXC01000204	UUXC01	NA	NA	ST_167
10250_5#13	HBPUB10346A	A-195	disease_isolate	2011-02-23	GCA_900593115.1	ERR343749	UUXE01000001-UUXE01000167	UUXE01	NA	NA	ST_657
10250_5#17	HBPUB10347B	A-199	disease_isolate	2011-03-05	GCA_900593105.1	ERR343752	UUXD01000001-UUXD01000207	UUXD01	NA	NA	ST_1529
10396_8#49	HBPUB10348A	A-196	disease_isolate	2011-03-02	GCA_900593135.1	ERR352245	UUXB01000001-UUXB01000130	UUXB01	NA	NA	unknown	ace_1_gltB_4_gmhD_12_lepA_1_lipA_1_narK_3_ndh_1
10250_5#18	HBPUB10349A	A-200	disease_isolate	2011-03-03	GCA_900593155.1	ERR343753	UUXJ01000001-UUXJ01000194	UUXJ01	NA	NA	ST_70
10250_5#15	HBPUB10350A	A-197	disease_isolate	2011-03-06	GCA_900593145.1	ERR343750	UUXF01000001-UUXF01000208	UUXF01	NA	NA	ST_174
10250_5#16	HBPUB10351A	A-198	disease_isolate	2011-03-06	GCA_900593165.1	ERR343751	UUXG01000001-UUXG01000181	UUXG01	NA	NA	ST_167
10250_5#24	HBPUB10353A	A-206	disease_isolate	2011-03-06	GCA_900593185.1	ERR343758	UUXI01000001-UUXI01000178	UUXI01	NA	NA	ST_153
10250_5#20	HBPUB10354A	A-202	disease_isolate	2011-03-07	GCA_900593175.1	ERR343755	UUXH01000001-UUXH01000139	UUXH01	105.167	15.5038	ST_54
10250_5#19	HBPUB10355A	A-201	disease_isolate	2011-03-04	GCA_900593195.1	ERR343754	UUXK01000001-UUXK01000181	UUXK01	105.045	15.558	ST_309
10396_8#50	HBPUB10356A	A-204	disease_isolate	2011-03-05	GCA_900593205.1	ERR352246	UUXL01000001-UUXL01000130	UUXL01	NA	NA	ST_176
10250_5#21	HBPUB10358A	A-203	disease_isolate	2011-03-09	GCA_900593215.1	ERR343756	UUXM01000001-UUXM01000151	UUXM01	105.168	15.1591	unknown	ace_3_gltB_4_gmhD_4_lepA_1_lipA_1_narK_4_ndh_1
10250_5#26	HBPUB10360B	A-208	disease_isolate	2011-03-09	GCA_900593235.1	ERR343760	UUXO01000001-UUXO01000166	UUXO01	NA	NA	ST_50
10250_5#23	HBPUB10361A	A-205	disease_isolate	2011-03-06	GCA_900593245.1	ERR343757	UUXP01000001-UUXP01000192	UUXP01	NA	NA	unknown	ace_1_gltB_4_gmhD_4_lepA_1_lipA_1_narK_3_ndh_1
10250_5#25	HBPUB10362A	A-207	disease_isolate	2011-03-15	GCA_900593225.1	ERR343759	UUXN01000001-UUXN01000164	UUXN01	104.943	15.2041	ST_58
10250_5#27	HBPUB10365A	A-209	disease_isolate	2011-03-16	GCA_900593255.1	ERR343761	UUXR01000001-UUXR01000129	UUXR01	NA	NA	ST_47
10250_5#28	HBPUB10366A	A-210	disease_isolate	2011-03-17	GCA_900593265.1	ERR343762	UUXQ01000001-UUXQ01000119	UUXQ01	NA	NA	ST_70
10250_5#30	HBPUB10369A	A-212	disease_isolate	2011-03-20	GCA_900593275.1	ERR343764	UUXS01000001-UUXS01000150	UUXS01	NA	NA	unknown	ace_unknown_gltB_1_gmhD_3_lepA_2_lipA_5_narK_1_ndh_1
10250_5#29	HBPUB10370A	A-211	disease_isolate	2011-03-23	GCA_900593295.1	ERR343763	UUXU01000001-UUXU01000135	UUXU01	105.108	14.9451	ST_58
10250_5#31	HBPUB10371B	A-213	disease_isolate	2011-03-21	GCA_900593285.1	ERR343765	UUXT01000001-UUXT01000158	UUXT01	NA	NA	ST_99
10250_5#32	HBPUB10373A	A-214	disease_isolate	2011-03-24	GCA_900593315.1	ERR343766	UUXW01000001-UUXW01000150	UUXW01	NA	NA	ST_485
10250_5#35	HBPUB10376C	A-217	disease_isolate	2011-04-02	GCA_900593305.1	ERR343769	UUXV01000001-UUXV01000135	UUXV01	NA	NA	ST_197
10250_5#33	HBPUB10377A	A-215	disease_isolate	2011-03-30	GCA_900593365.1	ERR343767	UUYB01000001-UUYB01000180	UUYB01	105.222	15.2836	ST_48
10250_5#34	HBPUB10378A	A-216	disease_isolate	2011-04-01	GCA_900593325.1	ERR343768	UUXY01000001-UUXY01000124	UUXY01	104.968	15.0049	ST_1530
10250_5#36	HBPUB10381C	A-218	disease_isolate	2011-04-06	GCA_900593355.1	ERR343770	UUYA01000001-UUYA01000118	UUYA01	105.302	15.0388	ST_9
10250_5#37	HBPUB10384A	A-219	disease_isolate	2011-04-08	GCA_900593345.1	ERR343771	UUXZ01000001-UUXZ01000127	UUXZ01	105.011	15.5108	ST_207
10250_5#38	HBPUB10385A	A-220	disease_isolate	2011-04-09	GCA_900593335.1	ERR343772	UUXX01000001-UUXX01000133	UUXX01	NA	NA	ST_197
10156_4#3	HBPUB10386B	A-245	disease_isolate	2011-04-12	GCA_900593375.1	ERR339131	UUYC01000001-UUYC01000074	UUYC01	NA	NA	ST_313
10250_5#39	HBPUB10387A	A-221	disease_isolate	2011-04-11	GCA_900593395.1	ERR343773	UUYD01000001-UUYD01000137	UUYD01	104.681	15.5495	ST_1531
10250_5#40	HBPUB10388A	A-222	disease_isolate	2011-04-16	GCA_900593405.1	ERR343774	UUYF01000001-UUYF01000146	UUYF01	NA	NA	ST_1425
10250_5#41	HBPUB10389A	A-223	disease_isolate	2011-04-19	GCA_900593385.1	ERR343775	UUYE01000001-UUYE01000144	UUYE01	NA	NA	ST_54
10250_5#42	HBPUB10390A	A-224	disease_isolate	2011-04-21	GCA_900593415.1	ERR343776	UUYH01000001-UUYH01000151	UUYH01	NA	NA	ST_1532
10250_5#43	HBPUB10392A	A-225	disease_isolate	2011-04-25	GCA_900593425.1	ERR343777	UUYG01000001-UUYG01000157	UUYG01	NA	NA	unknown	ace_3_gltB_2_gmhD_3_lepA_3_lipA_1_narK_3_ndh_unknown
10250_5#44	HBPUB10393A	A-226	disease_isolate	2011-04-25	GCA_900593455.1	ERR343778	UUYM01000001-UUYM01000131	UUYM01	104.864	15.3548	ST_205
10250_5#45	HBPUB10395A	A-227	disease_isolate	2011-04-29	GCA_900593435.1	ERR343779	UUYL01000001-UUYL01000126	UUYL01	105.22	15.3507	ST_23
10250_5#46	HBPUB10398A	A-228	disease_isolate	2011-05-03	GCA_900593465.1	ERR343780	UUYI01000001-UUYI01000119	UUYI01	104.837	15.263	ST_1533
10208_8#61	HBPUB10398A-GS	A-228	disease_isolate	2011-05-03	GCA_900593445.1	ERR341237	UUYK01000001-UUYK01000090	UUYK01	104.837	15.263	ST_1533
10250_5#48	HBPUB10400A	A-230	disease_isolate	2011-05-04	GCA_900593475.1	ERR343782	UUYJ01000001-UUYJ01000152	UUYJ01	NA	NA	ST_1534
10250_5#50	HBPUB10401A	A-232	disease_isolate	2011-04-30	GCA_900593505.1	ERR343784	UUYO01000001-UUYO01000159	UUYO01	NA	NA	ST_1532
10250_5#47	HBPUB10402A	A-229	disease_isolate	2011-05-05	GCA_900593495.1	ERR343781	UUYP01000001-UUYP01000186	UUYP01	104.928	15.5924	ST_70
10250_5#49	HBPUB10403A	A-231	disease_isolate	2011-05-12	GCA_900593485.1	ERR343783	UUYN01000001-UUYN01000132	UUYN01	NA	NA	ST_534
10156_4#5	HBPUB10405A	A-247	disease_isolate	2011-05-10	GCA_900593515.1	ERR339133	UUYQ01000001-UUYQ01000088	UUYQ01	NA	NA	ST_99
10250_5#54	HBPUB10406A	A-236	disease_isolate	2011-05-16	GCA_900593525.1	ERR343788	UUYR01000001-UUYR01000156	UUYR01	NA	NA	ST_15
10250_5#52	HBPUB10409A	A-234	disease_isolate	2011-05-18	GCA_900593535.1	ERR343786	UUYS01000001-UUYS01000110	UUYS01	NA	NA	ST_531
10250_5#51	HBPUB10410A	A-233	disease_isolate	2011-05-21	GCA_900593545.1	ERR343785	UUYT01000001-UUYT01000137	UUYT01	NA	NA	ST_70
10250_5#53	HBPUB10411A	A-235	disease_isolate	2011-05-21	GCA_900593565.1	ERR343787	UUYV01000001-UUYV01000132	UUYV01	NA	NA	ST_58
10156_4#2	HBPUB10413B	A-244	disease_isolate	2011-05-25	GCA_900593555.1	ERR339130	UUYU01000001-UUYU01000113	UUYU01	NA	NA	ST_50
10250_5#60	HBPUB10414A	A-242	disease_isolate	2011-05-23	GCA_900593585.1	ERR343794	UUYW01000001-UUYW01000116	UUYW01	NA	NA	ST_9
10250_5#57	HBPUB10415D	A-239	disease_isolate	2011-05-25	GCA_900593605.1	ERR343791	UUYZ01000001-UUYZ01000148	UUYZ01	105.082	14.9598	ST_70
10250_5#56	HBPUB10416A	A-238	disease_isolate	2011-05-26	GCA_900593595.1	ERR343790	UUYX01000001-UUYX01000147	UUYX01	105.046	14.8416	ST_174
10250_5#55	HBPUB10417A	A-237	disease_isolate	2011-05-27	GCA_900593575.1	ERR343789	UUYY01000001-UUYY01000193	UUYY01	NA	NA	ST_505
10156_4#1	HBPUB10418A	A-243	disease_isolate	2011-05-23	GCA_900593615.1	ERR339129	UUZA01000001-UUZA01000084	UUZA01	NA	NA	ST_48
10250_5#58	HBPUB10420A	A-240	disease_isolate	2011-05-30	GCA_900593625.1	ERR343792	UUZB01000001-UUZB01000124	UUZB01	NA	NA	ST_9
10250_5#59	HBPUB10423B	A-241	disease_isolate	2011-06-05	GCA_900593655.1	ERR343793	UUZF01000001-UUZF01000116	UUZF01	NA	NA	ST_734
10156_4#10	HBPUB10425B	A-252	disease_isolate	2011-06-10	GCA_900593665.1	ERR339138	UUZE01000001-UUZE01000100	UUZE01	105.125	14.9575	ST_84
10156_4#8	HBPUB10430A	A-250	disease_isolate	2011-06-15	GCA_900593645.1	ERR339136	UUZC01000001-UUZC01000081	UUZC01	104.836	15.2489	ST_47
10156_4#6	HBPUB10431A	A-248	disease_isolate	2011-06-14	GCA_900593635.1	ERR339134	UUZD01000001-UUZD01000092	UUZD01	NA	NA	unknown	ace_1_gltB_1_gmhD_3_lepA_3_lipA_1_narK_22_ndh_1
10156_4#7	HBPUB10432A	A-249	disease_isolate	2011-06-16	GCA_900593705.1	ERR339135	UUZJ01000001-UUZJ01000105	UUZJ01	NA	NA	ST_207
10156_4#9	HBPUB10436A	A-251	disease_isolate	2011-06-19	GCA_900593685.1	ERR339137	UUZH01000001-UUZH01000082	UUZH01	105.14	15.0548	ST_48
10156_4#16	HBPUB10438B	A-258	disease_isolate	2011-06-21	GCA_900593675.1	ERR339144	UUZI01000001-UUZI01000075	UUZI01	NA	NA	ST_178
10156_4#24	HBPUB10439A	A-266	disease_isolate	2011-06-22	GCA_900593695.1	ERR339152	UUZG01000001-UUZG01000126	UUZG01	104.918	15.1146	ST_208
10156_4#18	HBPUB10442A	A-260	disease_isolate	2011-06-23	GCA_900593725.1	ERR339146	UUZK01000001-UUZK01000100	UUZK01	NA	NA	ST_225
10156_4#12	HBPUB10444A	A-254	disease_isolate	2011-06-22	GCA_900593715.1	ERR339140	UUZL01000001-UUZL01000096	UUZL01	NA	NA	ST_60
10156_4#11	HBPUB10446C	A-253	disease_isolate	2011-06-27	GCA_900593735.1	ERR339139	UUZM01000001-UUZM01000080	UUZM01	104.73	15.3229	ST_165
10156_4#15	HBPUB10447A	A-257	disease_isolate	2011-06-19	GCA_900593755.1	ERR339143	UUZQ01000001-UUZQ01000101	UUZQ01	NA	NA	ST_495
10156_4#14	HBPUB10448A	A-256	disease_isolate	2011-06-28	GCA_900593775.1	ERR339142	UUZN01000001-UUZN01000074	UUZN01	NA	NA	ST_872
10156_4#13	HBPUB10449A	A-255	disease_isolate	2011-06-27	GCA_900593785.1	ERR339141	UUZP01000001-UUZP01000107	UUZP01	105.011	15.2962	ST_174
10156_4#17	HBPUB10451B	A-259	disease_isolate	2011-06-28	GCA_900593745.1	ERR339145	UUZR01000001-UUZR01000094	UUZR01	NA	NA	ST_208
10156_4#35	HBPUB10455A	A-277	disease_isolate	2011-06-29	GCA_900593765.1	ERR339163	UUZO01000001-UUZO01000095	UUZO01	NA	NA	ST_34
10156_4#19	HBPUB10460A	A-261	disease_isolate	2011-06-30	GCA_900593815.1	ERR339147	UUZU01000001-UUZU01000090	UUZU01	NA	NA	unknown	ace_1_gltB_12_gmhD_12_lepA_1_lipA_1_narK_2_ndh_1
10156_4#21	HBPUB10461A	A-263	disease_isolate	2011-07-02	GCA_900593805.1	ERR339149	UUZT01000001-UUZT01000077	UUZT01	105	15.4462	ST_174
10156_4#20	HBPUB10465A	A-262	disease_isolate	2011-07-03	GCA_900593825.1	ERR339148	UUZV01000001-UUZV01000097	UUZV01	104.99	15.6959	ST_932
10156_4#22	HBPUB10467B	A-264	disease_isolate	2011-07-05	GCA_900593795.1	ERR339150	UUZS01000001-UUZS01000099	UUZS01	NA	NA	ST_70
10156_4#23	HBPUB10469A	A-265	disease_isolate	2011-07-06	GCA_900593835.1	ERR339151	UUZW01000001-UUZW01000085	UUZW01	NA	NA	ST_54
10156_4#34	HBPUB10476B	A-276	disease_isolate	2011-07-08	GCA_900593855.1	ERR339162	UUZY01000001-UUZY01000083	UUZY01	NA	NA	ST_545
10156_4#26	HBPUB10480A	A-268	disease_isolate	2011-07-10	GCA_900593845.1	ERR339154	UUZX01000001-UUZX01000103	UUZX01	NA	NA	ST_656
10156_4#25	HBPUB10483A	A-267	disease_isolate	2011-07-08	GCA_900593865.1	ERR339153	UUZZ01000001-UUZZ01000080	UUZZ01	104.819	15.2255	ST_54
10156_4#31	HBPUB10488A	A-273	disease_isolate	2011-07-13	GCA_900593875.1	ERR339159	UVAC01000001-UVAC01000084	UVAC01	NA	NA	ST_531
10156_4#28	HBPUB10497A	A-270	disease_isolate	2011-07-18	GCA_900593895.1	ERR339156	UVAB01000001-UVAB01000099	UVAB01	NA	NA	ST_17
10156_4#27	HBPUB10501A	A-269	disease_isolate	2011-07-18	GCA_900593885.1	ERR339155	UVAA01000001-UVAA01000102	UVAA01	NA	NA	ST_183
10156_4#29	HBPUB10515A	A-271	disease_isolate	2011-07-22	GCA_900593905.1	ERR339157	UVAD01000001-UVAD01000087	UVAD01	104.955	15.2716	ST_93
10156_4#30	HBPUB10522A	A-272	disease_isolate	2011-07-26	GCA_900593935.1	ERR339158	UVAE01000001-UVAE01000067	UVAE01	104.977	14.7877	ST_315
10156_4#32	HBPUB10529A	A-274	disease_isolate	2011-07-30	GCA_900593925.1	ERR339160	UVAF01000001-UVAF01000126	UVAF01	104.912	15.2575	ST_70
10156_4#51	HBPUB10532A	A-293	disease_isolate	2011-08-01	GCA_900593915.1	ERR339179	UVAG01000001-UVAG01000083	UVAG01	NA	NA	ST_176
10156_4#33	HBPUB10534C	A-275	disease_isolate	2011-08-03	GCA_900593945.1	ERR339161	UVAH01000001-UVAH01000104	UVAH01	NA	NA	unknown	ace_1_gltB_1_gmhD_6_lepA_1_lipA_1_narK_unknown_ndh_1
10156_4#41	HBPUB10542A	A-283	disease_isolate	2011-08-07	GCA_900593955.1	ERR339169	UVAI01000001-UVAI01000087	UVAI01	104.814	15.3323	ST_306
10156_4#36	HBPUB10544B	A-278	disease_isolate	2011-08-11	GCA_900593965.1	ERR339164	UVAJ01000001-UVAJ01000083	UVAJ01	104.97	15.3492	ST_9
10156_4#37	HBPUB10546A	A-279	disease_isolate	2011-08-10	GCA_900593985.1	ERR339165	UVAL01000001-UVAL01000094	UVAL01	105	15.4466	unknown	ace_3_gltB_12_gmhD_2_lepA_1_lipA_1_narK_4_ndh_3
10156_4#43	HBPUB10548A	A-285	disease_isolate	2011-08-11	GCA_900593975.1	ERR339171	UVAK01000001-UVAK01000099	UVAK01	105.147	15.3108	ST_23
10156_5#2	HBPUB10549A	A-304	disease_isolate	2011-08-11	GCA_900593995.1	ERR339190	UVAM01000001-UVAM01000171	UVAM01	104.478	15.446	ST_527
10156_4#38	HBPUB10550A	A-280	disease_isolate	2011-08-13	GCA_900594025.1	ERR339166	UVAO01000001-UVAO01000099	UVAO01	105.299	15.355	ST_298
10156_4#42	HBPUB10554A	A-284	disease_isolate	2011-08-13	GCA_900594005.1	ERR339170	UVAN01000001-UVAN01000104	UVAN01	NA	NA	unknown	ace_1_gltB_4_gmhD_12_lepA_1_lipA_1_narK_3_ndh_1
10156_4#47	HBPUB10556B	A-289	disease_isolate	2011-08-14	GCA_900594035.1	ERR339175	UVAQ01000001-UVAQ01000090	UVAQ01	104.778	15.4404	ST_185
10156_4#39	HBPUB10557A	A-281	disease_isolate	2011-08-16	GCA_900594015.1	ERR339167	UVAP01000001-UVAP01000106	UVAP01	104.98	15.273	ST_288
10156_4#40	HBPUB10560A	A-282	disease_isolate	2011-08-17	GCA_900594045.1	ERR339168	UVAR01000001-UVAR01000090	UVAR01	NA	NA	ST_58
10156_4#45	HBPUB10564A	A-287	disease_isolate	2011-08-20	GCA_900594065.1	ERR339173	UVAS01000001-UVAS01000089	UVAS01	NA	NA	ST_526
10156_4#53	HBPUB10566C	A-295	disease_isolate	2011-08-21	GCA_900594055.1	ERR339181	UVAT01000001-UVAT01000083	UVAT01	104.833	14.9421	ST_685
10156_4#44	HBPUB10571A	A-286	disease_isolate	2011-08-25	GCA_900594085.1	ERR339172	UVAU01000001-UVAU01000100	UVAU01	105.024	15.7186	ST_225
10156_4#46	HBPUB10574A	A-288	disease_isolate	2011-08-25	GCA_900594075.1	ERR339174	UVAV01000001-UVAV01000087	UVAV01	NA	NA	ST_227
10156_4#52	HBPUB10575B	A-294	disease_isolate	2011-09-06	GCA_900594115.1	ERR339180	UVAX01000001-UVAX01000093	UVAX01	105.156	15.5433	ST_309
10156_4#56	HBPUB10577A	A-298	disease_isolate	2011-08-28	GCA_900594105.1	ERR339184	UVAW01000001-UVAW01000104	UVAW01	NA	NA	ST_33
10156_4#48	HBPUB10581A	A-290	disease_isolate	2011-08-31	GCA_900594095.1	ERR339176	UVAY01000001-UVAY01000105	UVAY01	NA	NA	unknown	ace_1_gltB_4_gmhD_3_lepA_1_lipA_1_narK_63_ndh_1
10156_4#49	HBPUB10584A	A-291	disease_isolate	2011-08-31	GCA_900594125.1	ERR339177	UVAZ01000001-UVAZ01000093	UVAZ01	NA	NA	unknown	ace_3_gltB_1_gmhD_3_lepA_2_lipA_1_narK_2_ndh_1
10156_4#50	HBPUB10587C	A-292	disease_isolate	2011-09-18	GCA_900594135.1	ERR339178	UVBA01000001-UVBA01000092	UVBA01	NA	NA	ST_33
10156_5#1	HBPUB10591B	A-303	disease_isolate	2011-09-08	GCA_900594155.1	ERR339189	UVBC01000001-UVBC01000142	UVBC01	105.054	14.7447	ST_178
10156_4#57	HBPUB10596A	A-299	disease_isolate	2011-09-10	GCA_900594145.1	ERR339185	UVBB01000001-UVBB01000091	UVBB01	105.231	15.249	ST_58
10156_4#54	HBPUB10598A	A-296	disease_isolate	2011-09-10	GCA_900594165.1	ERR339182	UVBD01000001-UVBD01000096	UVBD01	105.108	15.6401	unknown	ace_1_gltB_1_gmhD_3_lepA_3_lipA_1_narK_22_ndh_1
10156_4#60	HBPUB10601A	A-302	disease_isolate	2011-09-14	GCA_900594175.1	ERR339188	UVBF01000001-UVBF01000101	UVBF01	NA	NA	ST_34
10156_4#55	HBPUB10602C	A-297	disease_isolate	2011-09-14	GCA_900594185.1	ERR339183	UVBE01000001-UVBE01000100	UVBE01	105.005	15.6461	unknown	ace_1_gltB_1_gmhD_3_lepA_3_lipA_6_narK_4_ndh_1
10156_5#5	HBPUB10603A	A-307	disease_isolate	2011-09-15	GCA_900594205.1	ERR339193	UVBI01000001-UVBI01000197	UVBI01	NA	NA	ST_70
10156_4#59	HBPUB10604A	A-301	disease_isolate	2011-09-18	GCA_900594215.1	ERR339187	UVBG01000001-UVBG01000101	UVBG01	NA	NA	ST_288
10156_5#3	HBPUB10609A	A-305	disease_isolate	2011-09-19	GCA_900594195.1	ERR339191	UVBH01000001-UVBH01000209	UVBH01	104.927	15.4067	ST_188
10156_5#7	HBPUB10618A	A-309	disease_isolate	2011-09-28	GCA_900594235.1	ERR339195	UVBL01000001-UVBL01000225	UVBL01	105.145	15.1686	ST_208
10156_5#6	HBPUB10623A	A-308	disease_isolate	2011-09-29	GCA_900594245.1	ERR339194	UVBM01000001-UVBM01000187	UVBM01	104.876	15.2972	ST_162
10156_5#11	HBPUB10625A	A-313	disease_isolate	2011-10-02	GCA_900594255.1	ERR339199	UVBK01000001-UVBK01000136	UVBK01	104.547	15.3331	ST_221
10156_5#9	HBPUB10629B	A-311	disease_isolate	2011-10-05	GCA_900594225.1	ERR339197	UVBJ01000001-UVBJ01000130	UVBJ01	105.069	14.9064	ST_526
10156_5#8	HBPUB10630A	A-310	disease_isolate	2011-10-06	GCA_900594285.1	ERR339196	UVBO01000001-UVBO01000283	UVBO01	NA	NA	ST_56
10156_5#10	HBPUB10633A	A-312	disease_isolate	2011-10-08	GCA_900594265.1	ERR339198	UVBN01000001-UVBN01000139	UVBN01	NA	NA	ST_9
10156_5#12	HBPUB10640A	A-314	disease_isolate	2011-10-19	GCA_900594275.1	ERR339200	UVBP01000001-UVBP01000114	UVBP01	104.833	14.8559	ST_1535
10156_5#13	HBPUB10642A	A-315	disease_isolate	2011-10-22	GCA_900594305.1	ERR339201	UVBQ01000001-UVBQ01000141	UVBQ01	104.771	15.296	ST_58
10156_5#14	HBPUB10643A	A-316	disease_isolate	2011-10-24	GCA_900594295.1	ERR339202	UVBR01000001-UVBR01000150	UVBR01	NA	NA	ST_288
10156_5#15	HBPUB10645A	A-317	disease_isolate	2011-10-22	GCA_900594315.1	ERR339203	UVBS01000001-UVBS01000147	UVBS01	104.726	15.356	ST_207
10156_5#16	HBPUB10649A	A-318	disease_isolate	2011-10-19	GCA_900594325.1	ERR339204	UVBT01000001-UVBT01000139	UVBT01	104.887	15.375	ST_47
10156_5#17	HBPUB10650A	A-319	disease_isolate	2011-10-31	GCA_900594355.1	ERR339205	UVBW01000001-UVBW01000134	UVBW01	104.732	15.6336	ST_34
10156_5#18	HBPUB10652C	A-320	disease_isolate	2011-10-31	GCA_900594365.1	ERR339206	UVBY01000001-UVBY01000131	UVBY01	104.726	14.9544	ST_306
10156_5#19	HBPUB10657A	A-321	disease_isolate	2011-11-02	GCA_900594375.1	ERR339207	UVBX01000001-UVBX01000148	UVBX01	104.988	15.5282	ST_656
10156_5#20	HBPUB10658A	A-322	disease_isolate	2011-11-02	GCA_900594335.1	ERR339208	UVBU01000001-UVBU01000116	UVBU01	104.79	15.1547	ST_58
10156_5#21	HBPUB10661B	A-323	disease_isolate	2011-11-09	GCA_900594345.1	ERR339209	UVBV01000001-UVBV01000131	UVBV01	104.817	14.9201	ST_208
10156_5#22	HBPUB10668A	A-325	disease_isolate	2011-11-16	GCA_900594395.1	ERR339210	UVBZ01000001-UVBZ01000130	UVBZ01	105.218	15.1477	ST_9
10156_5#23	HBPUB10669A	A-326	disease_isolate	2011-11-17	GCA_900594385.1	ERR339211	UVCA01000001-UVCA01000143	UVCA01	NA	NA	ST_307
10156_5#24	HBPUB10670B	A-327	disease_isolate	2011-11-19	GCA_900594415.1	ERR339212	UVCB01000001-UVCB01000154	UVCB01	105.122	14.8972	ST_70
10156_5#25	HBPUB10671A	A-328	disease_isolate	2011-11-20	GCA_900594405.1	ERR339213	UVCC01000001-UVCC01000136	UVCC01	105.005	15.6466	unknown	ace_1_gltB_4_gmhD_2_lepA_1_lipA_1_narK_1_ndh_1
10156_5#26	HBPUB10679A	A-329	disease_isolate	2011-12-01	GCA_900594425.1	ERR339214	UVCD01000001-UVCD01000115	UVCD01	105.18	15.3107	ST_180
10156_5#27	HBPUB10681A	A-330	disease_isolate	2011-12-02	GCA_900594465.1	ERR339215	UVCH01000001-UVCH01000158	UVCH01	105.063	15.3157	ST_48
10156_5#28	HBPUB10685A	A-331	disease_isolate	2011-12-06	GCA_900594435.1	ERR339216	UVCF01000001-UVCF01000090	UVCF01	105.146	15.4523	ST_60
10156_5#29	HBPUB10687A	A-332	disease_isolate	2011-12-10	GCA_900594445.1	ERR339217	UVCE01000001-UVCE01000102	UVCE01	NA	NA	ST_70
10156_5#30	HBPUB10688A	A-333	disease_isolate	2011-12-08	GCA_900594455.1	ERR339218	UVCG01000001-UVCG01000110	UVCG01	105.016	15.5	unknown	ace_1_gltB_2_gmhD_4_lepA_3_lipA_1_narK_3_ndh_1
10209_8#3	HBPUB5603A	A-003	disease_isolate	2010-06-29	GCA_900594485.1	ERR341240	UVCI01000001-UVCI01000086	UVCI01	NA	NA	ST_167
10156_5#31	A-041-05-2-01	A-041	water_isolate	2010-10-26	GCA_900594495.1	ERR339219	UVCK01000001-UVCK01000175	UVCK01	105.132	15.6947	ST_354
10156_5#32	A-041-05-2-02	A-041	water_isolate	2010-10-26	GCA_900594475.1	ERR339220	UVCJ01000001-UVCJ01000136	UVCJ01	105.132	15.6947	ST_48
10156_5#33	A-041-05-2-03	A-041	water_isolate	2010-10-26	GCA_900594515.1	ERR339221	UVCM01000001-UVCM01000127	UVCM01	105.132	15.6947	ST_354
10156_5#34	A-041-05-2-04	A-041	water_isolate	2010-10-26	GCA_900594505.1	ERR339222	UVCL01000001-UVCL01000097	UVCL01	105.132	15.6947	ST_48
10156_5#35	A-041-05-2-05	A-041	water_isolate	2010-10-26	GCA_900594525.1	ERR339223	UVCN01000001-UVCN01000099	UVCN01	105.132	15.6947	ST_48
10156_5#36	A-041-05-2-06	A-041	water_isolate	2010-10-26	GCA_900594535.1	ERR339224	UVCP01000001-UVCP01000096	UVCP01	105.132	15.6947	ST_48
10156_5#37	A-041-05-2-07	A-041	water_isolate	2010-10-26	GCA_900594545.1	ERR339225	UVCO01000001-UVCO01000092	UVCO01	105.132	15.6947	ST_48
10156_5#38	A-041-05-2-08	A-041	water_isolate	2010-10-26	GCA_900594555.1	ERR339226	UVCQ01000001-UVCQ01000101	UVCQ01	105.132	15.6947	ST_48
10156_5#39	A-041-05-2-09	A-041	water_isolate	2010-10-26	GCA_900594585.1	ERR339227	UVCU01000001-UVCU01000106	UVCU01	105.132	15.6947	ST_48
10156_5#40	A-041-05-2-10	A-041	water_isolate	2010-10-26	GCA_900594575.1	ERR339228	UVCR01000001-UVCR01000116	UVCR01	105.132	15.6947	ST_48
10156_5#41	A-050-05-2-01	A-050	water_isolate	2010-09-16	GCA_900594595.1	ERR339229	UVCS01000001-UVCS01000101	UVCS01	104.553	15.4487	ST_176
10156_5#42	A-050-05-2-02	A-050	water_isolate	2010-09-16	GCA_900594565.1	ERR339230	UVCT01000001-UVCT01000095	UVCT01	104.553	15.4487	ST_58
10156_5#43	A-050-05-2-03	A-050	water_isolate	2010-09-16	GCA_900594605.1	ERR339231	UVCX01000001-UVCX01000099	UVCX01	104.553	15.4487	ST_58
10156_5#44	A-050-05-2-04	A-050	water_isolate	2010-09-16	GCA_900594615.1	ERR339232	UVCW01000001-UVCW01000101	UVCW01	104.553	15.4487	ST_58
10156_5#45	A-050-05-2-05	A-050	water_isolate	2010-09-16	GCA_900594625.1	ERR339233	UVCV01000001-UVCV01000077	UVCV01	104.553	15.4487	ST_58
10156_5#46	A-050-05-2-06	A-050	water_isolate	2010-09-16	GCA_900594645.1	ERR339234	UVCY01000001-UVCY01000100	UVCY01	104.553	15.4487	ST_168
10156_5#47	A-050-05-2-07	A-050	water_isolate	2010-09-16	GCA_900594635.1	ERR339235	UVCZ01000001-UVCZ01000102	UVCZ01	104.553	15.4487	ST_176
10156_5#48	A-050-05-2-08	A-050	water_isolate	2010-09-16	GCA_900594685.1	ERR339236	UVDE01000001-UVDE01000097	UVDE01	104.553	15.4487	unknown	ace_3_gltB_4_gmhD_2_lepA_1_lipA_5_narK_4_ndh_1
10156_5#49	A-050-05-2-09	A-050	water_isolate	2010-09-16	GCA_900594655.1	ERR339237	UVDB01000001-UVDB01000097	UVDB01	104.553	15.4487	ST_176
10156_5#50	A-050-05-2-10	A-050	water_isolate	2010-09-16	GCA_900594695.1	ERR339238	UVDA01000001-UVDA01000094	UVDA01	104.553	15.4487	ST_58
10156_5#51	A-052-05-1-01	A-052	water_isolate	2010-10-27	GCA_900594665.1	ERR339239	UVDD01000001-UVDD01000088	UVDD01	104.965	15.4743	ST_54
10156_5#52	A-055-05-1-01	A-055	water_isolate	2010-09-30	GCA_900594675.1	ERR339240	UVDC01000001-UVDC01000091	UVDC01	104.96	15.5111	ST_48
10156_5#53	A-055-05-1-02	A-055	water_isolate	2010-09-30	GCA_900594705.1	ERR339241	UVDJ01000001-UVDJ01000086	UVDJ01	104.96	15.5111	ST_48
10156_5#54	A-055-05-1-03	A-055	water_isolate	2010-09-30	GCA_900594715.1	ERR339242	UVDI01000001-UVDI01000099	UVDI01	104.96	15.5111	ST_219
10156_5#55	A-055-05-1-04	A-055	water_isolate	2010-09-30	GCA_900594725.1	ERR339243	UVDG01000001-UVDG01000100	UVDG01	104.96	15.5111	ST_1535
10156_5#56	A-055-05-1-05	A-055	water_isolate	2010-09-30	GCA_900594745.1	ERR339244	UVDH01000001-UVDH01000112	UVDH01	104.96	15.5111	ST_60
10156_5#57	A-055-05-1-06	A-055	water_isolate	2010-09-30	GCA_900594735.1	ERR339245	UVDF01000001-UVDF01000101	UVDF01	104.96	15.5111	ST_48
10156_5#58	A-055-05-1-07	A-055	water_isolate	2010-09-30	GCA_900594755.1	ERR339246	UVDK01000001-UVDK01000124	UVDK01	104.96	15.5111	ST_219
10156_5#59	A-055-05-1-08	A-055	water_isolate	2010-09-30	GCA_900594765.1	ERR339247	UVDM01000001-UVDM01000103	UVDM01	104.96	15.5111	ST_70
10156_5#60	A-055-05-1-09	A-055	water_isolate	2010-09-30	GCA_900594785.1	ERR339248	UVDL01000001-UVDL01000116	UVDL01	104.96	15.5111	ST_219
10156_6#1	A-055-05-1-10	A-055	water_isolate	2010-09-30	GCA_900594795.1	ERR339249	UVDO01000001-UVDO01000215	UVDO01	104.96	15.5111	ST_70
10156_6#2	A-058-02-2-01	A-058	water_isolate	2010-09-14	GCA_900594775.1	ERR339250	UVDN01000001-UVDN01000187	UVDN01	105.222	14.9975	unknown	ace_1_gltB_1_gmhD_11_lepA_1_lipA_6_narK_22_ndh_1
10156_6#3	A-058-02-2-02	A-058	water_isolate	2010-09-14	GCA_900594815.1	ERR339251	UVDS01000001-UVDS01000199	UVDS01	105.222	14.9975	unknown	ace_1_gltB_1_gmhD_11_lepA_1_lipA_6_narK_22_ndh_1
10156_6#5	A-058-02-2-04	A-058	water_isolate	2010-09-14	GCA_900594805.1	ERR339253	UVDP01000001-UVDP01000153	UVDP01	105.222	14.9975	unknown	ace_1_gltB_1_gmhD_11_lepA_1_lipA_6_narK_22_ndh_1
10156_6#6	A-058-02-2-05	A-058	water_isolate	2010-09-14	GCA_900594825.1	ERR339254	UVDR01000001-UVDR01000140	UVDR01	105.222	14.9975	unknown	ace_1_gltB_1_gmhD_11_lepA_1_lipA_6_narK_22_ndh_1
10156_6#7	A-058-02-2-06	A-058	water_isolate	2010-09-14	GCA_900594845.1	ERR339255	UVDT01000001-UVDT01000184	UVDT01	105.222	14.9975	unknown	ace_1_gltB_1_gmhD_11_lepA_1_lipA_6_narK_22_ndh_1
10156_6#8	A-058-02-2-07	A-058	water_isolate	2010-09-14	GCA_900594835.1	ERR339256	UVDQ01000001-UVDQ01000206	UVDQ01	105.222	14.9975	unknown	ace_1_gltB_1_gmhD_11_lepA_1_lipA_6_narK_22_ndh_1
10156_6#9	A-058-02-2-08	A-058	water_isolate	2010-09-14	GCA_900594855.1	ERR339257	UVDU01000001-UVDU01000175	UVDU01	105.222	14.9975	unknown	ace_1_gltB_1_gmhD_11_lepA_1_lipA_6_narK_22_ndh_1
10156_6#10	A-058-02-2-09	A-058	water_isolate	2010-09-14	GCA_900594865.1	ERR339258	UVDV01000001-UVDV01000177	UVDV01	105.222	14.9975	unknown	ace_1_gltB_1_gmhD_11_lepA_1_lipA_6_narK_22_ndh_1
10156_6#11	A-058-02-2-10	A-058	water_isolate	2010-09-14	GCA_900594885.1	ERR339259	UVDX01000001-UVDX01000150	UVDX01	105.222	14.9975	unknown	ace_1_gltB_1_gmhD_11_lepA_1_lipA_6_narK_22_ndh_1
10156_6#12	A-064-05-2-01	A-064	water_isolate	2010-11-02	GCA_900594875.1	ERR339260	UVDW01000001-UVDW01000160	UVDW01	105.023	15.6724	ST_174
10156_6#13	A-064-05-2-02	A-064	water_isolate	2010-11-02	GCA_900594905.1	ERR339261	UVDY01000001-UVDY01000145	UVDY01	105.023	15.6724	ST_174
10156_6#14	A-064-05-2-03	A-064	water_isolate	2010-11-02	GCA_900594895.1	ERR339262	UVDZ01000001-UVDZ01000133	UVDZ01	105.023	15.6724	ST_174
10156_6#15	A-064-05-2-04	A-064	water_isolate	2010-11-02	GCA_900594925.1	ERR339263	UVEB01000001-UVEB01000144	UVEB01	105.023	15.6724	ST_174
10156_6#16	A-064-05-2-05	A-064	water_isolate	2010-11-02	GCA_900594915.1	ERR339264	UVEA01000001-UVEA01000128	UVEA01	105.023	15.6724	ST_174
10156_6#17	A-064-05-2-06	A-064	water_isolate	2010-11-02	GCA_900594945.1	ERR339265	UVEC01000001-UVEC01000169	UVEC01	105.023	15.6724	ST_174
10156_6#18	A-064-05-2-07	A-064	water_isolate	2010-11-02	GCA_900594935.1	ERR339266	UVED01000001-UVED01000151	UVED01	105.023	15.6724	ST_174
10156_6#19	A-064-05-2-08	A-064	water_isolate	2010-11-02	GCA_900594955.1	ERR339267	UVEE01000001-UVEE01000148	UVEE01	105.023	15.6724	ST_174
10156_6#20	A-064-05-2-09	A-064	water_isolate	2010-11-02	GCA_900594975.1	ERR339268	UVEG01000001-UVEG01000126	UVEG01	105.023	15.6724	ST_174
10156_6#21	A-064-05-2-10	A-064	water_isolate	2010-11-02	GCA_900594965.1	ERR339269	UVEF01000001-UVEF01000127	UVEF01	105.023	15.6724	ST_174
10156_6#22	A-095-05-2-01	A-095	water_isolate	2010-11-17	GCA_900594985.1	ERR339270	UVEH01000001-UVEH01000123	UVEH01	105.151	14.7638	ST_220
10156_6#23	A-095-05-2-02	A-095	water_isolate	2010-11-17	GCA_900595005.1	ERR339271	UVEI01000001-UVEI01000140	UVEI01	105.151	14.7638	ST_220
10156_6#24	A-095-05-2-03	A-095	water_isolate	2010-11-17	GCA_900594995.1	ERR339272	UVEJ01000001-UVEJ01000139	UVEJ01	105.151	14.7638	ST_220
10156_6#25	A-095-05-2-04	A-095	water_isolate	2010-11-17	GCA_900595055.1	ERR339273	UVEN01000001-UVEN01000142	UVEN01	105.151	14.7638	ST_220
10156_6#26	A-095-05-2-05	A-095	water_isolate	2010-11-17	GCA_900595045.1	ERR339274	UVEM01000001-UVEM01000161	UVEM01	105.151	14.7638	ST_220
10156_6#27	A-095-05-2-06	A-095	water_isolate	2010-11-17	GCA_900595035.1	ERR339275	UVEO01000001-UVEO01000175	UVEO01	105.151	14.7638	ST_220
10156_6#28	A-095-05-2-07	A-095	water_isolate	2010-11-17	GCA_900595015.1	ERR339276	UVEK01000001-UVEK01000116	UVEK01	105.151	14.7638	ST_220
10156_6#29	A-095-05-2-08	A-095	water_isolate	2010-11-17	GCA_900595025.1	ERR339277	UVEL01000001-UVEL01000114	UVEL01	105.151	14.7638	ST_220
10156_6#30	A-095-05-2-09	A-095	water_isolate	2010-11-17	GCA_900595065.1	ERR339278	UVEQ01000001-UVEQ01000128	UVEQ01	105.151	14.7638	ST_220
10156_6#31	A-095-05-2-10	A-095	water_isolate	2010-11-17	GCA_900595075.1	ERR339279	UVEP01000001-UVEP01000142	UVEP01	105.151	14.7638	ST_220
10156_6#32	A-099-05-1-01	A-099	water_isolate	2010-10-26	GCA_900595085.1	ERR339280	UVER01000001-UVER01000118	UVER01	104.968	15.7153	unknown	ace_1_gltB_1_gmhD_13_lepA_2_lipA_1_narK_3_ndh_3
10156_6#33	A-099-05-1-02	A-099	water_isolate	2010-10-26	GCA_900595095.1	ERR339281	UVET01000001-UVET01000114	UVET01	104.968	15.7153	unknown	ace_1_gltB_1_gmhD_13_lepA_2_lipA_1_narK_3_ndh_3
10156_6#34	A-099-05-1-03	A-099	water_isolate	2010-10-26	GCA_900595105.1	ERR339282	UVES01000001-UVES01000107	UVES01	104.968	15.7153	unknown	ace_1_gltB_2_gmhD_3_lepA_2_lipA_8_narK_2_ndh_16
10156_6#35	A-099-05-1-04	A-099	water_isolate	2010-10-26	GCA_900595115.1	ERR339283	UVEU01000001-UVEU01000121	UVEU01	104.968	15.7153	ST_70
10156_6#36	A-099-05-2-05	A-099	water_isolate	2010-10-26	GCA_900595155.1	ERR339284	UVEZ01000001-UVEZ01000092	UVEZ01	104.968	15.7153	unknown	ace_1_gltB_2_gmhD_3_lepA_2_lipA_8_narK_2_ndh_16
10156_6#37	A-099-05-2-06	A-099	water_isolate	2010-10-26	GCA_900595125.1	ERR339285	UVEY01000001-UVEY01000087	UVEY01	104.968	15.7153	unknown	ace_1_gltB_2_gmhD_3_lepA_2_lipA_8_narK_2_ndh_16
10156_6#38	A-099-05-2-07	A-099	water_isolate	2010-10-26	GCA_900595135.1	ERR339286	UVEV01000001-UVEV01000093	UVEV01	104.968	15.7153	unknown	ace_1_gltB_2_gmhD_3_lepA_2_lipA_8_narK_2_ndh_16
10156_6#39	A-099-05-2-08	A-099	water_isolate	2010-10-26	GCA_900595175.1	ERR339287	UVEX01000001-UVEX01000111	UVEX01	104.968	15.7153	unknown	ace_3_gltB_4_gmhD_11_lepA_4_lipA_5_narK_2_ndh_3
10156_6#40	A-099-05-2-09	A-099	water_isolate	2010-10-26	GCA_900595165.1	ERR339288	UVEW01000001-UVEW01000123	UVEW01	104.968	15.7153	ST_70
10156_6#41	A-099-05-2-10	A-099	water_isolate	2010-10-26	GCA_900595145.1	ERR339289	UVFB01000001-UVFB01000119	UVFB01	104.968	15.7153	unknown	ace_3_gltB_4_gmhD_11_lepA_4_lipA_5_narK_2_ndh_3
10156_6#42	A-107-05-1-01	A-107	water_isolate	2010-10-27	GCA_900595195.1	ERR339290	UVFC01000001-UVFC01000121	UVFC01	104.999	15.4742	ST_48
10156_6#43	A-107-05-2-02	A-107	water_isolate	2010-10-27	GCA_900595185.1	ERR339291	UVFA01000001-UVFA01000127	UVFA01	104.999	15.4742	ST_70
10156_6#44	A-107-05-2-03	A-107	water_isolate	2010-10-27	GCA_900595205.1	ERR339292	UVFD01000001-UVFD01000126	UVFD01	104.999	15.4742	ST_70
10156_6#45	A-107-05-2-04	A-107	water_isolate	2010-10-27	GCA_900595215.1	ERR339293	UVFE01000001-UVFE01000104	UVFE01	104.999	15.4742	ST_70
10156_6#46	A-107-05-2-05	A-107	water_isolate	2010-10-27	GCA_900595235.1	ERR339294	UVFF01000001-UVFF01000110	UVFF01	104.999	15.4742	ST_34
10156_6#47	A-107-05-2-06	A-107	water_isolate	2010-10-27	GCA_900595225.1	ERR339295	UVFG01000001-UVFG01000097	UVFG01	104.999	15.4742	ST_70
10156_6#48	A-107-05-2-07	A-107	water_isolate	2010-10-27	GCA_900595245.1	ERR339296	UVFH01000001-UVFH01000105	UVFH01	104.999	15.4742	ST_70
10156_6#49	A-107-05-2-08	A-107	water_isolate	2010-10-27	GCA_900595255.1	ERR339297	UVFJ01000001-UVFJ01000125	UVFJ01	104.999	15.4742	ST_70
10156_6#50	A-107-05-2-09	A-107	water_isolate	2010-10-27	GCA_900595265.1	ERR339298	UVFI01000001-UVFI01000112	UVFI01	104.999	15.4742	ST_70
10156_6#51	A-107-05-2-10	A-107	water_isolate	2010-10-27	GCA_900595285.1	ERR339299	UVFK01000001-UVFK01000100	UVFK01	104.999	15.4742	ST_70
10156_6#52	A-161-02-1-01	A-161	water_isolate	2011-06-27	GCA_900595295.1	ERR339300	UVFM01000001-UVFM01000106	UVFM01	NA	NA	ST_68
10156_6#53	A-161-02-1-02	A-161	water_isolate	2011-06-27	GCA_900595275.1	ERR339301	UVFO01000001-UVFO01000096	UVFO01	NA	NA	unknown	ace_1_gltB_1_gmhD_13_lepA_2_lipA_1_narK_3_ndh_3
10156_6#54	A-161-02-1-03	A-161	water_isolate	2011-06-27	GCA_900595315.1	ERR339302	UVFN01000001-UVFN01000115	UVFN01	NA	NA	ST_68
10156_6#55	A-161-02-1-04	A-161	water_isolate	2011-06-27	GCA_900595305.1	ERR339303	UVFL01000001-UVFL01000111	UVFL01	NA	NA	ST_68
10156_6#56	A-161-02-1-05	A-161	water_isolate	2011-06-27	GCA_900595335.1	ERR339304	UVFP01000001-UVFP01000134	UVFP01	NA	NA	ST_68
10156_6#57	A-161-02-1-06	A-161	water_isolate	2011-06-27	GCA_900595325.1	ERR339305	UVFQ01000001-UVFQ01000111	UVFQ01	NA	NA	ST_68
10156_6#58	A-161-02-1-07	A-161	water_isolate	2011-06-27	GCA_900595355.1	ERR339306	UVFS01000001-UVFS01000136	UVFS01	NA	NA	ST_68
10156_6#59	A-161-02-1-08	A-161	water_isolate	2011-06-27	GCA_900595365.1	ERR339307	UVFR01000001-UVFR01000108	UVFR01	NA	NA	ST_68
10156_6#60	A-161-02-1-09	A-161	water_isolate	2011-06-27	GCA_900595345.1	ERR339308	UVFT01000001-UVFT01000120	UVFT01	NA	NA	ST_68
10395_4#1	A-161-02-1-10	A-161	water_isolate	2011-06-27	GCA_900595375.1	ERR352176	UVFX01000001-UVFX01000105	UVFX01	NA	NA	ST_68
10395_4#2	A-175-05-2-01	A-175	water_isolate	2011-03-02	GCA_900595385.1	ERR352177	UVFZ01000001-UVFZ01000125	UVFZ01	104.966	15.7139	ST_60
10395_4#3	A-175-05-2-02	A-175	water_isolate	2011-03-02	GCA_900595395.1	ERR352178	UVFW01000001-UVFW01000150	UVFW01	104.966	15.7139	ST_48
10395_4#4	A-175-05-2-03	A-175	water_isolate	2011-03-02	GCA_900595405.1	ERR352179	UVFU01000001-UVFU01000112	UVFU01	104.966	15.7139	ST_48
10395_4#5	A-175-05-2-04	A-175	water_isolate	2011-03-02	GCA_900595415.1	ERR352180	UVFV01000001-UVFV01000113	UVFV01	104.966	15.7139	ST_48
10395_4#6	A-175-05-2-05	A-175	water_isolate	2011-03-02	GCA_900595425.1	ERR352181	UVFY01000001-UVFY01000088	UVFY01	104.966	15.7139	ST_48
10395_4#7	A-175-05-2-06	A-175	water_isolate	2011-03-02	GCA_900595435.1	ERR352182	UVGA01000001-UVGA01000104	UVGA01	104.966	15.7139	ST_60
10395_4#9	A-175-05-2-08	A-175	water_isolate	2011-03-02	GCA_900595445.1	ERR352184	UVGB01000001-UVGB01000090	UVGB01	104.966	15.7139	ST_48
10395_4#10	A-175-05-2-09	A-175	water_isolate	2011-03-02	GCA_900595465.1	ERR352185	UVGD01000001-UVGD01000107	UVGD01	104.966	15.7139	ST_60
10395_4#11	A-175-05-2-10	A-175	water_isolate	2011-03-02	GCA_900595455.1	ERR352186	UVGC01000001-UVGC01000090	UVGC01	104.966	15.7139	ST_48
10395_4#12	A-177-01-1-01	A-177	water_isolate	2011-02-23	GCA_900595475.1	ERR352187	UVGF01000001-UVGF01000096	UVGF01	NA	NA	ST_42
10395_4#13	A-177-01-2-02	A-177	water_isolate	2011-02-23	GCA_900595485.1	ERR352188	UVGE01000001-UVGE01000153	UVGE01	NA	NA	ST_42
10395_4#14	A-177-01-2-03	A-177	water_isolate	2011-02-23	GCA_900595525.1	ERR352189	UVGJ01000001-UVGJ01000105	UVGJ01	NA	NA	ST_42
10395_4#15	A-177-01-2-04	A-177	water_isolate	2011-02-23	GCA_900595505.1	ERR352190	UVGI01000001-UVGI01000100	UVGI01	NA	NA	ST_42
10395_4#16	A-177-01-2-05	A-177	water_isolate	2011-02-23	GCA_900595535.1	ERR352191	UVGK01000001-UVGK01000108	UVGK01	NA	NA	ST_42
10395_4#17	A-177-01-2-06	A-177	water_isolate	2011-02-23	GCA_900595495.1	ERR352192	UVGH01000001-UVGH01000101	UVGH01	NA	NA	ST_42
10395_4#18	A-177-01-2-07	A-177	water_isolate	2011-02-23	GCA_900595515.1	ERR352193	UVGG01000001-UVGG01000109	UVGG01	NA	NA	ST_42
10395_4#19	A-177-01-2-08	A-177	water_isolate	2011-02-23	GCA_900595545.1	ERR352194	UVGN01000001-UVGN01000082	UVGN01	NA	NA	ST_42
10395_4#20	A-177-01-2-09	A-177	water_isolate	2011-02-23	GCA_900595555.1	ERR352195	UVGL01000001-UVGL01000102	UVGL01	NA	NA	ST_42
10395_4#21	A-177-01-2-10	A-177	water_isolate	2011-02-23	GCA_900595565.1	ERR352196	UVGM01000001-UVGM01000125	UVGM01	NA	NA	ST_42
10395_4#22	A-202-02-1-01	A-202	water_isolate	2011-03-30	GCA_900595585.1	ERR352197	UVGO01000001-UVGO01000085	UVGO01	105.167	15.5038	ST_168
10395_4#23	A-202-02-1-02	A-202	water_isolate	2011-03-30	GCA_900595575.1	ERR352198	UVGP01000001-UVGP01000098	UVGP01	105.167	15.5038	ST_60
10395_4#24	A-202-02-1-03	A-202	water_isolate	2011-03-30	GCA_900595595.1	ERR352199	UVGQ01000001-UVGQ01000113	UVGQ01	105.167	15.5038	ST_60
10395_4#25	A-202-02-1-04	A-202	water_isolate	2011-03-30	GCA_900595625.1	ERR352200	UVGU01000001-UVGU01000087	UVGU01	105.167	15.5038	ST_52
10395_4#26	A-202-02-1-05	A-202	water_isolate	2011-03-30	GCA_900595635.1	ERR352201	UVGV01000001-UVGV01000154	UVGV01	105.167	15.5038	ST_60
10395_4#27	A-202-02-1-06	A-202	water_isolate	2011-03-30	GCA_900595605.1	ERR352202	UVGT01000001-UVGT01000110	UVGT01	105.167	15.5038	ST_93
10395_4#28	A-202-02-1-07	A-202	water_isolate	2011-03-30	GCA_900595645.1	ERR352203	UVGS01000001-UVGS01000091	UVGS01	105.167	15.5038	unknown	ace_3_gltB_unknown_gmhD_3_lepA_3_lipA_1_narK_2_ndh_1
10395_4#29	A-202-02-1-08	A-202	water_isolate	2011-03-30	GCA_900595615.1	ERR352204	UVGR01000001-UVGR01000090	UVGR01	105.167	15.5038	ST_60
10395_4#30	A-202-02-1-09	A-202	water_isolate	2011-03-30	GCA_900595675.1	ERR352205	UVGY01000001-UVGY01000104	UVGY01	105.167	15.5038	ST_32
10395_4#31	A-202-02-1-10	A-202	water_isolate	2011-03-30	GCA_900595685.1	ERR352206	UVGZ01000001-UVGZ01000112	UVGZ01	105.167	15.5038	ST_52
10395_4#32	A-229-05-2-01	A-229	water_isolate	2011-06-28	GCA_900595655.1	ERR352207	UVGW01000001-UVGW01000098	UVGW01	104.928	15.5924	ST_58
10395_4#33	A-229-05-2-02	A-229	water_isolate	2011-06-28	GCA_900595665.1	ERR352208	UVGX01000001-UVGX01000089	UVGX01	104.928	15.5924	ST_58
10395_4#34	A-229-05-2-03	A-229	water_isolate	2011-06-28	GCA_900595695.1	ERR352209	UVHA01000001-UVHA01000093	UVHA01	104.928	15.5924	ST_58
10395_4#35	A-229-05-2-04	A-229	water_isolate	2011-06-28	GCA_900595705.1	ERR352210	UVHC01000001-UVHC01000078	UVHC01	104.928	15.5924	ST_58
10395_4#36	A-229-05-2-05	A-229	water_isolate	2011-06-28	GCA_900595715.1	ERR352211	UVHB01000001-UVHB01000090	UVHB01	104.928	15.5924	ST_58
10395_4#37	A-229-05-2-06	A-229	water_isolate	2011-06-28	GCA_900595735.1	ERR352212	UVHF01000001-UVHF01000076	UVHF01	104.928	15.5924	ST_58
10395_4#38	A-229-05-2-07	A-229	water_isolate	2011-06-28	GCA_900595725.1	ERR352213	UVHD01000001-UVHD01000091	UVHD01	104.928	15.5924	ST_58
10395_4#39	A-229-05-2-08	A-229	water_isolate	2011-06-28	GCA_900595745.1	ERR352214	UVHE01000001-UVHE01000088	UVHE01	104.928	15.5924	ST_58
10395_4#40	A-229-05-2-09	A-229	water_isolate	2011-06-28	GCA_900595775.1	ERR352215	UVHJ01000001-UVHJ01000095	UVHJ01	104.928	15.5924	ST_58
10395_4#41	A-229-05-2-10	A-229	water_isolate	2011-06-28	GCA_900595755.1	ERR352216	UVHH01000001-UVHH01000094	UVHH01	104.928	15.5924	ST_58
10395_4#42	A-266-02-1-01	A-266	water_isolate	2011-07-29	GCA_900595795.1	ERR352217	UVHI01000001-UVHI01000085	UVHI01	104.918	15.1146	ST_58
10395_4#43	A-266-02-1-02	A-266	water_isolate	2011-07-29	GCA_900595765.1	ERR352218	UVHK01000001-UVHK01000114	UVHK01	104.918	15.1146	ST_208
10395_4#44	A-266-02-1-03	A-266	water_isolate	2011-07-29	GCA_900595785.1	ERR352219	UVHG01000001-UVHG01000068	UVHG01	104.918	15.1146	ST_54
10395_4#45	A-266-02-1-04	A-266	water_isolate	2011-07-29	GCA_900595805.1	ERR352220	UVHL01000001-UVHL01000086	UVHL01	104.918	15.1146	ST_58
10395_4#46	A-266-02-1-05	A-266	water_isolate	2011-07-29	GCA_900595835.1	ERR352221	UVHM01000001-UVHM01000090	UVHM01	104.918	15.1146	ST_309
10395_4#47	A-266-02-1-06	A-266	water_isolate	2011-07-29	GCA_900595825.1	ERR352222	UVHO01000001-UVHO01000118	UVHO01	104.918	15.1146	ST_208
10395_4#48	A-266-02-1-07	A-266	water_isolate	2011-07-29	GCA_900595845.1	ERR352223	UVHP01000001-UVHP01000097	UVHP01	104.918	15.1146	ST_58
10395_4#49	A-266-02-1-08	A-266	water_isolate	2011-07-29	GCA_900595815.1	ERR352224	UVHN01000001-UVHN01000098	UVHN01	104.918	15.1146	ST_58
10395_4#50	A-266-02-1-09	A-266	water_isolate	2011-07-29	GCA_900595855.1	ERR352225	UVHQ01000001-UVHQ01000086	UVHQ01	104.918	15.1146	ST_54
10395_4#51	A-266-02-1-10	A-266	water_isolate	2011-07-29	GCA_900595875.1	ERR352226	UVHS01000001-UVHS01000152	UVHS01	104.918	15.1146	ST_309
10395_4#52	A-277-02-2-01	A-277	water_isolate	2011-08-30	GCA_900595895.1	ERR352227	UVHU01000001-UVHU01000094	UVHU01	NA	NA	ST_218
10395_4#53	A-277-02-2-02	A-277	water_isolate	2011-08-30	GCA_900595885.1	ERR352228	UVHR01000001-UVHR01000112	UVHR01	NA	NA	ST_218
10395_4#54	A-277-02-2-03	A-277	water_isolate	2011-08-30	GCA_900595865.1	ERR352229	UVHT01000001-UVHT01000109	UVHT01	NA	NA	ST_218
10396_8#51	A-277-02-2-04	A-277	water_isolate	2011-08-30	GCA_900595905.1	ERR352247	UVHV01000001-UVHV01000094	UVHV01	NA	NA	ST_218
10396_8#52	A-277-02-2-05	A-277	water_isolate	2011-08-30	GCA_900595915.1	ERR352248	UVHX01000001-UVHX01000171	UVHX01	NA	NA	ST_218
10395_4#57	A-277-02-2-06	A-277	water_isolate	2011-08-30	GCA_900595925.1	ERR352230	UVHW01000001-UVHW01000123	UVHW01	NA	NA	ST_218
10395_4#58	A-277-02-2-07	A-277	water_isolate	2011-08-30	GCA_900595935.1	ERR352231	UVHY01000001-UVHY01000123	UVHY01	NA	NA	ST_218
10395_4#59	A-277-02-2-08	A-277	water_isolate	2011-08-30	GCA_900595945.1	ERR352232	UVIE01000001-UVIE01000106	UVIE01	NA	NA	ST_218
10395_4#60	A-277-02-2-09	A-277	water_isolate	2011-08-30	GCA_900595955.1	ERR352233	UVIC01000001-UVIC01000099	UVIC01	NA	NA	ST_218
10250_7#1	A-277-02-2-10	A-277	water_isolate	2011-08-30	GCA_900595995.1	ERR343795	UVHZ01000001-UVHZ01000098	UVHZ01	NA	NA	ST_218
10250_7#2	A-278-05-2-01	A-278	water_isolate	2011-10-19	GCA_900595965.1	ERR343796	UVID01000001-UVID01000090	UVID01	104.97	15.3492	ST_54
10250_7#3	A-278-05-2-02	A-278	water_isolate	2011-10-19	GCA_900595975.1	ERR343797	UVIB01000001-UVIB01000093	UVIB01	104.97	15.3492	ST_54
10660_1#79	A-278-05-2-03	A-278	water_isolate	2011-10-19	GCA_900595985.1	ERR363569	UVIA01000001-UVIA01000170	UVIA01	104.97	15.3492	ST_54
10250_7#5	A-278-05-2-04	A-278	water_isolate	2011-10-19	GCA_900596025.1	ERR343799	UVIH01000001-UVIH01000098	UVIH01	104.97	15.3492	ST_54
10250_7#6	A-278-05-2-05	A-278	water_isolate	2011-10-19	GCA_900596005.1	ERR343800	UVIG01000001-UVIG01000095	UVIG01	104.97	15.3492	ST_54
10250_7#7	A-278-05-2-06	A-278	water_isolate	2011-10-19	GCA_900596045.1	ERR343801	UVII01000001-UVII01000094	UVII01	104.97	15.3492	ST_54
10250_7#8	A-278-05-2-07	A-278	water_isolate	2011-10-19	GCA_900596035.1	ERR343802	UVIJ01000001-UVIJ01000097	UVIJ01	104.97	15.3492	ST_54
10250_7#9	A-278-05-2-08	A-278	water_isolate	2011-10-19	GCA_900596055.1	ERR343803	UVIP01000001-UVIP01000094	UVIP01	104.97	15.3492	ST_54
10250_7#10	A-278-05-2-09	A-278	water_isolate	2011-10-19	GCA_900596095.1	ERR343804	UVIK01000001-UVIK01000091	UVIK01	104.97	15.3492	ST_54
10250_7#11	A-278-05-2-10	A-278	water_isolate	2011-10-19	GCA_900596105.1	ERR343805	UVIM01000001-UVIM01000101	UVIM01	104.97	15.3492	ST_54
10250_7#12	A-281-02-2-01	A-281	water_isolate	2011-08-24	GCA_900596065.1	ERR343806	UVIO01000001-UVIO01000091	UVIO01	104.98	15.273	ST_206
10250_7#13	A-281-02-2-02	A-281	water_isolate	2011-08-24	GCA_900596075.1	ERR343807	UVIN01000001-UVIN01000095	UVIN01	104.98	15.273	ST_50
10250_7#14	A-281-02-2-03	A-281	water_isolate	2011-08-24	GCA_900596085.1	ERR343808	UVIL01000001-UVIL01000096	UVIL01	104.98	15.273	ST_163
10250_7#15	A-281-02-2-04	A-281	water_isolate	2011-08-24	GCA_900596115.1	ERR343809	UVIT01000001-UVIT01000074	UVIT01	104.98	15.273	ST_203
10250_7#16	A-281-02-2-05	A-281	water_isolate	2011-08-24	GCA_900596145.1	ERR343810	UVIS01000001-UVIS01000093	UVIS01	104.98	15.273	ST_50
10250_7#17	A-281-02-2-06	A-281	water_isolate	2011-08-24	GCA_900596135.1	ERR343811	UVIQ01000001-UVIQ01000080	UVIQ01	104.98	15.273	ST_50
10250_7#18	A-281-02-2-07	A-281	water_isolate	2011-08-24	GCA_900596125.1	ERR343812	UVIR01000001-UVIR01000084	UVIR01	104.98	15.273	ST_50
10250_7#19	A-281-02-2-08	A-281	water_isolate	2011-08-24	GCA_900596155.1	ERR343813	UVIU01000001-UVIU01000082	UVIU01	104.98	15.273	ST_203
10250_7#20	A-281-02-2-09	A-281	water_isolate	2011-08-24	GCA_900596205.1	ERR343814	UVIZ01000001-UVIZ01000109	UVIZ01	104.98	15.273	ST_1536
10250_7#21	A-281-02-2-10	A-281	water_isolate	2011-08-24	GCA_900596195.1	ERR343815	UVIW01000001-UVIW01000090	UVIW01	104.98	15.273	ST_50
10250_7#25	A-282-02-1-04	A-282	water_isolate	2011-09-01	GCA_900596175.1	ERR343818	UVIV01000001-UVIV01000108	UVIV01	NA	NA	ST_176
10250_7#32	A-288-02-1-01	A-288	water_isolate	2011-09-22	GCA_900596185.1	ERR343825	UVIY01000001-UVIY01000109	UVIY01	NA	NA	ST_17
10250_7#33	A-288-02-1-02	A-288	water_isolate	2011-09-22	GCA_900596165.1	ERR343826	UVIX01000001-UVIX01000090	UVIX01	NA	NA	ST_677
10250_7#34	A-288-02-1-03	A-288	water_isolate	2011-09-22	GCA_900596245.1	ERR343827	UVJD01000001-UVJD01000099	UVJD01	NA	NA	ST_1051
10250_7#35	A-288-02-1-04	A-288	water_isolate	2011-09-22	GCA_900596215.1	ERR343828	UVJB01000001-UVJB01000106	UVJB01	NA	NA	ST_17
10250_7#36	A-288-02-1-05	A-288	water_isolate	2011-09-22	GCA_900596225.1	ERR343829	UVJA01000001-UVJA01000090	UVJA01	NA	NA	ST_677
10250_7#37	A-288-02-1-06	A-288	water_isolate	2011-09-22	GCA_900596235.1	ERR343830	UVJC01000001-UVJC01000099	UVJC01	NA	NA	ST_17
10250_7#38	A-288-02-1-07	A-288	water_isolate	2011-09-22	GCA_900596255.1	ERR343831	UVJE01000001-UVJE01000088	UVJE01	NA	NA	ST_60
10250_7#39	A-288-02-1-08	A-288	water_isolate	2011-09-22	GCA_900596265.1	ERR343832	UVJF01000001-UVJF01000106	UVJF01	NA	NA	ST_17
10250_7#40	A-288-02-1-09	A-288	water_isolate	2011-09-22	GCA_900596295.1	ERR343833	UVJH01000001-UVJH01000099	UVJH01	NA	NA	ST_17
10250_7#41	A-288-02-1-10	A-288	water_isolate	2011-09-22	GCA_900596285.1	ERR343834	UVJG01000001-UVJG01000099	UVJG01	NA	NA	ST_677
10250_7#42	A-294-05-2-01	A-294	water_isolate	2011-11-02	GCA_900596305.1	ERR343835	UVJJ01000001-UVJJ01000089	UVJJ01	105.156	15.5433	ST_9
10250_7#43	A-294-05-2-02	A-294	water_isolate	2011-11-02	GCA_900596275.1	ERR343836	UVJI01000001-UVJI01000089	UVJI01	105.156	15.5433	ST_9
10250_7#44	A-294-05-2-03	A-294	water_isolate	2011-11-02	GCA_900596335.1	ERR343837	UVJN01000001-UVJN01000087	UVJN01	105.156	15.5433	ST_9
10250_7#45	A-294-05-2-04	A-294	water_isolate	2011-11-02	GCA_900596355.1	ERR343838	UVJO01000001-UVJO01000079	UVJO01	105.156	15.5433	ST_9
10250_7#46	A-294-05-2-05	A-294	water_isolate	2011-11-02	GCA_900596325.1	ERR343839	UVJM01000001-UVJM01000093	UVJM01	105.156	15.5433	ST_9
10250_7#47	A-294-05-2-06	A-294	water_isolate	2011-11-02	GCA_900596315.1	ERR343840	UVJK01000001-UVJK01000085	UVJK01	105.156	15.5433	ST_9
10250_7#48	A-294-05-2-07	A-294	water_isolate	2011-11-02	GCA_900596345.1	ERR343841	UVJL01000001-UVJL01000086	UVJL01	105.156	15.5433	ST_9
10250_7#49	A-294-05-2-08	A-294	water_isolate	2011-11-02	GCA_900596365.1	ERR343842	UVJP01000001-UVJP01000099	UVJP01	105.156	15.5433	ST_9
10250_7#50	A-294-05-2-09	A-294	water_isolate	2011-11-02	GCA_900596375.1	ERR343843	UVJQ01000001-UVJQ01000086	UVJQ01	105.156	15.5433	ST_9
10250_7#51	A-294-05-2-10	A-294	water_isolate	2011-11-02	GCA_900596385.1	ERR343844	UVJR01000001-UVJR01000081	UVJR01	105.156	15.5433	ST_9
10250_7#52	A-297-05-2-01	A-297	water_isolate	2011-09-28	GCA_900596395.1	ERR343845	UVJS01000001-UVJS01000106	UVJS01	105.005	15.6461	ST_70
10250_7#53	A-297-05-2-02	A-297	water_isolate	2011-09-28	GCA_900596405.1	ERR343846	UVJT01000001-UVJT01000106	UVJT01	105.005	15.6461	ST_70
10250_7#54	A-297-05-2-03	A-297	water_isolate	2011-09-28	GCA_900596435.1	ERR343847	UVJX01000001-UVJX01000100	UVJX01	105.005	15.6461	ST_70
10396_8#54	A-297-05-2-04	A-297	water_isolate	2011-09-28	GCA_900596425.1	ERR352250	UVJV01000001-UVJV01000133	UVJV01	105.005	15.6461	ST_70
10396_8#55	A-297-05-2-05	A-297	water_isolate	2011-09-28	GCA_900596465.1	ERR352251	UVJZ01000001-UVJZ01000099	UVJZ01	105.005	15.6461	ST_70
10250_7#57	A-297-05-2-06	A-297	water_isolate	2011-09-28	GCA_900596415.1	ERR343848	UVJW01000001-UVJW01000094	UVJW01	105.005	15.6461	ST_70
10250_7#58	A-297-05-2-07	A-297	water_isolate	2011-09-28	GCA_900596445.1	ERR343849	UVJU01000001-UVJU01000105	UVJU01	105.005	15.6461	ST_70
10250_7#59	A-297-05-2-08	A-297	water_isolate	2011-09-28	GCA_900596455.1	ERR343850	UVJY01000001-UVJY01000095	UVJY01	105.005	15.6461	ST_70
10250_7#60	A-297-05-2-09	A-297	water_isolate	2011-09-28	GCA_900596485.1	ERR343851	UVKA01000001-UVKA01000099	UVKA01	105.005	15.6461	ST_70
10156_7#1	A-297-05-2-10	A-297	water_isolate	2011-09-28	GCA_900596475.1	ERR339309	UVKB01000001-UVKB01000105	UVKB01	105.005	15.6461	ST_70
10156_7#2	A-305-02-1-01	A-305	water_isolate	2011-10-19	GCA_900596505.1	ERR339310	UVKC01000001-UVKC01000128	UVKC01	104.927	15.4067	ST_154
10156_7#3	A-305-02-1-02	A-305	water_isolate	2011-10-19	GCA_900596495.1	ERR339311	UVKD01000001-UVKD01000109	UVKD01	104.927	15.4067	ST_154
10156_7#5	A-305-02-1-04	A-305	water_isolate	2011-10-19	GCA_900596545.1	ERR339313	UVKE01000001-UVKE01000110	UVKE01	104.927	15.4067	ST_154
10156_7#6	A-305-02-1-05	A-305	water_isolate	2011-10-19	GCA_900596555.1	ERR339314	UVKG01000001-UVKG01000104	UVKG01	104.927	15.4067	ST_154
10156_7#7	A-305-02-1-06	A-305	water_isolate	2011-10-19	GCA_900596525.1	ERR339315	UVKI01000001-UVKI01000076	UVKI01	104.927	15.4067	ST_211
10156_7#8	A-305-02-1-07	A-305	water_isolate	2011-10-19	GCA_900596515.1	ERR339316	UVKF01000001-UVKF01000095	UVKF01	104.927	15.4067	ST_154
10156_7#9	A-305-02-1-08	A-305	water_isolate	2011-10-19	GCA_900596535.1	ERR339317	UVKH01000001-UVKH01000121	UVKH01	104.927	15.4067	ST_154
10156_7#10	A-305-02-1-09	A-305	water_isolate	2011-10-19	GCA_900596565.1	ERR339318	UVKJ01000001-UVKJ01000103	UVKJ01	104.927	15.4067	ST_154
10156_7#11	A-305-02-1-10	A-305	water_isolate	2011-10-19	GCA_900596585.1	ERR339319	UVKK01000001-UVKK01000080	UVKK01	104.927	15.4067	ST_211
10156_7#13	A-308-01-1-02	A-308	water_isolate	2011-10-27	GCA_900596595.1	ERR339321	UVKL01000001-UVKL01000086	UVKL01	104.876	15.2972	ST_218
10156_7#14	A-308-01-1-03	A-308	water_isolate	2011-10-27	GCA_900596575.1	ERR339322	UVKM01000001-UVKM01000088	UVKM01	104.876	15.2972	ST_218
10156_7#15	A-308-01-1-04	A-308	water_isolate	2011-10-27	GCA_900596605.1	ERR339323	UVKN01000001-UVKN01000077	UVKN01	104.876	15.2972	ST_93
10156_7#17	A-308-01-1-06	A-308	water_isolate	2011-10-27	GCA_900596645.1	ERR339325	UVKR01000001-UVKR01000093	UVKR01	104.876	15.2972	ST_218
10156_7#18	A-308-01-1-07	A-308	water_isolate	2011-10-27	GCA_900596615.1	ERR339326	UVKO01000001-UVKO01000091	UVKO01	104.876	15.2972	ST_218
10156_7#19	A-308-01-1-08	A-308	water_isolate	2011-10-27	GCA_900596625.1	ERR339327	UVKQ01000001-UVKQ01000105	UVKQ01	104.876	15.2972	ST_93
10156_7#20	A-308-01-1-09	A-308	water_isolate	2011-10-27	GCA_900596635.1	ERR339328	UVKP01000001-UVKP01000083	UVKP01	104.876	15.2972	ST_218
10156_7#21	A-308-01-1-10	A-308	water_isolate	2011-10-27	GCA_900596665.1	ERR339329	UVKS01000001-UVKS01000083	UVKS01	104.876	15.2972	ST_218
10156_7#22	A-328-05-1-01	A-328	water_isolate	2011-12-15	GCA_900596705.1	ERR339330	UVKT01000001-UVKT01000077	UVKT01	105.005	15.6466	ST_197
10156_7#23	A-328-05-1-02	A-328	water_isolate	2011-12-15	GCA_900596675.1	ERR339331	UVKX01000001-UVKX01000093	UVKX01	105.005	15.6466	ST_60
10156_7#24	A-328-05-1-03	A-328	water_isolate	2011-12-15	GCA_900596685.1	ERR339332	UVKV01000001-UVKV01000097	UVKV01	105.005	15.6466	ST_60
10156_7#25	A-328-05-1-04	A-328	water_isolate	2011-12-15	GCA_900596695.1	ERR339333	UVKW01000001-UVKW01000105	UVKW01	105.005	15.6466	unknown	ace_3_gltB_4_gmhD_3_lepA_1_lipA_5_narK_4_ndh_6
10156_7#26	A-328-05-1-05	A-328	water_isolate	2011-12-15	GCA_900596655.1	ERR339334	UVKU01000001-UVKU01000086	UVKU01	105.005	15.6466	ST_70
10156_7#27	A-328-05-1-06	A-328	water_isolate	2011-12-15	GCA_900596745.1	ERR339335	UVKY01000001-UVKY01000091	UVKY01	105.005	15.6466	ST_48
10156_7#28	A-328-05-1-07	A-328	water_isolate	2011-12-15	GCA_900596725.1	ERR339336	UVLB01000001-UVLB01000083	UVLB01	105.005	15.6466	ST_206
10156_7#29	A-328-05-1-08	A-328	water_isolate	2011-12-15	GCA_900596735.1	ERR339337	UVKZ01000001-UVKZ01000076	UVKZ01	105.005	15.6466	ST_206
10156_7#30	A-328-05-1-09	A-328	water_isolate	2011-12-15	GCA_900596715.1	ERR339338	UVLA01000001-UVLA01000080	UVLA01	105.005	15.6466	ST_197
10156_7#31	A-328-05-1-10	A-328	water_isolate	2011-12-15	GCA_900596805.1	ERR339339	UVLD01000001-UVLD01000090	UVLD01	105.005	15.6466	ST_60
10156_7#32	A-329-05-2-01	A-329	water_isolate	2012-01-05	GCA_900596765.1	ERR339340	UVLC01000001-UVLC01000080	UVLC01	105.18	15.3107	ST_48
10156_7#33	A-329-05-2-02	A-329	water_isolate	2012-01-05	GCA_900596795.1	ERR339341	UVLF01000001-UVLF01000083	UVLF01	105.18	15.3107	ST_48
10156_7#34	A-329-05-2-03	A-329	water_isolate	2012-01-05	GCA_900596775.1	ERR339342	UVLE01000001-UVLE01000083	UVLE01	105.18	15.3107	ST_48
10156_7#36	A-329-05-2-05	A-329	water_isolate	2012-01-05	GCA_900596785.1	ERR339344	UVLH01000001-UVLH01000074	UVLH01	105.18	15.3107	ST_48
10156_7#37	A-329-05-2-06	A-329	water_isolate	2012-01-05	GCA_900596755.1	ERR339345	UVLG01000001-UVLG01000072	UVLG01	105.18	15.3107	ST_48
10156_7#38	A-329-05-2-07	A-329	water_isolate	2012-01-05	GCA_900596835.1	ERR339346	UVLK01000001-UVLK01000081	UVLK01	105.18	15.3107	ST_48
10156_7#39	A-329-05-2-08	A-329	water_isolate	2012-01-05	GCA_900596815.1	ERR339347	UVLJ01000001-UVLJ01000074	UVLJ01	105.18	15.3107	ST_48
10156_7#40	A-329-05-2-09	A-329	water_isolate	2012-01-05	GCA_900596825.1	ERR339348	UVLI01000001-UVLI01000077	UVLI01	105.18	15.3107	ST_48
10156_7#41	A-329-05-2-10	A-329	water_isolate	2012-01-05	GCA_900596845.1	ERR339349	UVLL01000001-UVLL01000075	UVLL01	105.18	15.3107	ST_48
10156_7#42	A-330-05-1-01	A-330	water_isolate	2012-01-05	GCA_900596855.1	ERR339350	UVLQ01000001-UVLQ01000081	UVLQ01	105.063	15.3157	ST_48
10156_7#43	A-330-05-1-02	A-330	water_isolate	2012-01-05	GCA_900596885.1	ERR339351	UVLO01000001-UVLO01000095	UVLO01	105.063	15.3157	ST_48
10156_7#44	A-330-05-1-03	A-330	water_isolate	2012-01-05	GCA_900596875.1	ERR339352	UVLM01000001-UVLM01000076	UVLM01	105.063	15.3157	ST_48
10156_7#46	A-330-05-2-05	A-330	water_isolate	2012-01-05	GCA_900596895.1	ERR339354	UVLP01000001-UVLP01000076	UVLP01	105.063	15.3157	ST_48
10156_7#47	A-330-05-2-06	A-330	water_isolate	2012-01-05	GCA_900596865.1	ERR339355	UVLN01000001-UVLN01000086	UVLN01	105.063	15.3157	ST_47
10156_7#48	A-330-05-2-07	A-330	water_isolate	2012-01-05	GCA_900596935.1	ERR339356	UVLS01000001-UVLS01000075	UVLS01	105.063	15.3157	ST_48
10156_7#49	A-330-05-2-08	A-330	water_isolate	2012-01-05	GCA_900596905.1	ERR339357	UVLU01000001-UVLU01000105	UVLU01	105.063	15.3157	ST_48
10156_7#51	A-330-05-2-10	A-330	water_isolate	2012-01-05	GCA_900596915.1	ERR339359	UVLR01000001-UVLR01000088	UVLR01	105.063	15.3157	ST_47
10156_7#52	B-065-05-1-01	B-065	water_isolate	2010-10-07	GCA_900596925.1	ERR339360	UVLT01000001-UVLT01000090	UVLT01	105.109	15.3515	ST_705
10156_7#53	B-065-05-1-02	B-065	water_isolate	2010-10-07	GCA_900596945.1	ERR339361	UVLV01000001-UVLV01000082	UVLV01	105.109	15.3515	ST_705
10156_7#54	B-065-05-1-03	B-065	water_isolate	2010-10-07	GCA_900596965.1	ERR339362	UVLZ01000001-UVLZ01000103	UVLZ01	105.109	15.3515	unknown	ace_1_gltB_1_gmhD_6_lepA_1_lipA_1_ndh_1
10156_7#55	B-065-05-1-04	B-065	water_isolate	2010-10-07	GCA_900596955.1	ERR339363	UVLY01000001-UVLY01000107	UVLY01	105.109	15.3515	unknown	ace_1_gltB_1_gmhD_6_lepA_1_lipA_1_ndh_1
10156_7#56	B-065-05-1-05	B-065	water_isolate	2010-10-07	GCA_900596985.1	ERR339364	UVLX01000001-UVLX01000068	UVLX01	105.109	15.3515	ST_705
10156_7#57	B-065-05-1-06	B-065	water_isolate	2010-10-07	GCA_900596975.1	ERR339365	UVLW01000001-UVLW01000098	UVLW01	105.109	15.3515	ST_174
10156_7#58	B-163-05-2-01	B-163	water_isolate	2011-06-26	GCA_900597045.1	ERR339366	UVMF01000001-UVMF01000092	UVMF01	104.664	15.2847	ST_705
10156_7#59	B-163-05-2-02	B-163	water_isolate	2011-06-26	GCA_900597035.1	ERR339367	UVMC01000001-UVMC01000093	UVMC01	104.664	15.2847	ST_174
10156_7#60	B-163-05-2-03	B-163	water_isolate	2011-06-26	GCA_900597005.1	ERR339368	UVMA01000001-UVMA01000097	UVMA01	104.664	15.2847	ST_174
10156_8#1	B-163-05-2-04	B-163	water_isolate	2011-06-26	GCA_900596995.1	ERR339369	UVME01000001-UVME01000081	UVME01	104.664	15.2847	ST_174
10156_8#2	B-163-05-2-05	B-163	water_isolate	2011-06-26	GCA_900597025.1	ERR339370	UVMB01000001-UVMB01000091	UVMB01	104.664	15.2847	ST_174
10156_8#3	B-163-05-2-06	B-163	water_isolate	2011-06-26	GCA_900597015.1	ERR339371	UVMD01000001-UVMD01000082	UVMD01	104.664	15.2847	ST_174
10156_8#5	B-163-05-2-08	B-163	water_isolate	2011-06-26	GCA_900597055.1	ERR339373	UVMG01000001-UVMG01000075	UVMG01	104.664	15.2847	ST_174
10156_8#6	B-163-05-2-09	B-163	water_isolate	2011-06-26	GCA_900597075.1	ERR339374	UVMJ01000001-UVMJ01000082	UVMJ01	104.664	15.2847	ST_174
10156_8#7	B-163-05-2-10	B-163	water_isolate	2011-06-26	GCA_900597085.1	ERR339375	UVMI01000001-UVMI01000085	UVMI01	104.664	15.2847	ST_174
10156_8#8	B-180-05-1-01	B-180	water_isolate	2011-02-23	GCA_900597065.1	ERR339376	UVMH01000001-UVMH01000085	UVMH01	104.593	15.3845	unknown	ace_1_gltB_12_gmhD_13_lepA_1_lipA_1_narK_4_ndh_1
10156_8#9	B-180-05-2-02	B-180	water_isolate	2011-02-23	GCA_900597135.1	ERR339377	UVMM01000001-UVMM01000086	UVMM01	104.593	15.3845	unknown	ace_1_gltB_12_gmhD_13_lepA_1_lipA_1_narK_4_ndh_1
10156_8#10	B-180-05-2-03	B-180	water_isolate	2011-02-23	GCA_900597115.1	ERR339378	UVMN01000001-UVMN01000079	UVMN01	104.593	15.3845	unknown	ace_1_gltB_12_gmhD_13_lepA_1_lipA_1_narK_4_ndh_1
10156_8#11	B-180-05-2-04	B-180	water_isolate	2011-02-23	GCA_900597105.1	ERR339379	UVMO01000001-UVMO01000084	UVMO01	104.593	15.3845	unknown	ace_1_gltB_12_gmhD_13_lepA_1_lipA_1_narK_4_ndh_1
10156_8#12	B-180-05-2-05	B-180	water_isolate	2011-02-23	GCA_900597125.1	ERR339380	UVMP01000001-UVMP01000081	UVMP01	104.593	15.3845	unknown	ace_1_gltB_12_gmhD_13_lepA_1_lipA_1_narK_4_ndh_1
10156_8#13	B-180-05-2-06	B-180	water_isolate	2011-02-23	GCA_900597145.1	ERR339381	UVML01000001-UVML01000075	UVML01	104.593	15.3845	unknown	ace_1_gltB_12_gmhD_13_lepA_1_lipA_1_narK_4_ndh_1
10156_8#14	B-180-05-2-07	B-180	water_isolate	2011-02-23	GCA_900597095.1	ERR339382	UVMK01000001-UVMK01000075	UVMK01	104.593	15.3845	unknown	ace_1_gltB_12_gmhD_13_lepA_1_lipA_1_narK_4_ndh_1
10156_8#15	B-180-05-2-08	B-180	water_isolate	2011-02-23	GCA_900597155.1	ERR339383	UVMQ01000001-UVMQ01000092	UVMQ01	104.593	15.3845	unknown	ace_1_gltB_12_gmhD_13_lepA_1_lipA_1_narK_4_ndh_1
10156_8#16	B-180-05-2-09	B-180	water_isolate	2011-02-23	GCA_900597185.1	ERR339384	UVMS01000001-UVMS01000087	UVMS01	104.593	15.3845	unknown	ace_1_gltB_12_gmhD_13_lepA_1_lipA_1_narK_4_ndh_1
10156_8#17	B-180-05-2-10	B-180	water_isolate	2011-02-23	GCA_900597165.1	ERR339385	UVMR01000001-UVMR01000086	UVMR01	104.593	15.3845	unknown	ace_1_gltB_12_gmhD_13_lepA_1_lipA_1_narK_4_ndh_1
10156_8#18	B-182-05-2-01	B-182	water_isolate	2011-03-15	GCA_900597175.1	ERR339386	UVMT01000001-UVMT01000072	UVMT01	104.669	15.5191	unknown	ace_3_gltB_1_gmhD_12_lepA_1_lipA_1_narK_4_ndh_1
10156_8#19	B-182-05-2-02	B-182	water_isolate	2011-03-15	GCA_900597205.1	ERR339387	UVMW01000001-UVMW01000061	UVMW01	104.669	15.5191	unknown	ace_3_gltB_1_gmhD_12_lepA_1_lipA_1_narK_4_ndh_1
10156_8#20	B-182-05-2-03	B-182	water_isolate	2011-03-15	GCA_900597215.1	ERR339388	UVMY01000001-UVMY01000073	UVMY01	104.669	15.5191	unknown	ace_3_gltB_1_gmhD_12_lepA_1_lipA_1_narK_4_ndh_1
10156_8#21	B-182-05-2-04	B-182	water_isolate	2011-03-15	GCA_900597225.1	ERR339389	UVMV01000001-UVMV01000067	UVMV01	104.669	15.5191	unknown	ace_3_gltB_1_gmhD_12_lepA_1_lipA_1_narK_4_ndh_1
10156_8#22	B-182-05-2-05	B-182	water_isolate	2011-03-15	GCA_900597245.1	ERR339390	UVMZ01000001-UVMZ01000070	UVMZ01	104.669	15.5191	unknown	ace_3_gltB_1_gmhD_12_lepA_1_lipA_1_narK_4_ndh_1
10156_8#23	B-182-05-2-06	B-182	water_isolate	2011-03-15	GCA_900597235.1	ERR339391	UVMX01000001-UVMX01000075	UVMX01	104.669	15.5191	unknown	ace_3_gltB_1_gmhD_12_lepA_1_lipA_1_narK_4_ndh_1
10156_8#24	B-182-05-2-07	B-182	water_isolate	2011-03-15	GCA_900597195.1	ERR339392	UVMU01000001-UVMU01000061	UVMU01	104.669	15.5191	unknown	ace_3_gltB_1_gmhD_12_lepA_1_lipA_1_narK_4_ndh_1
10156_8#25	B-182-05-2-08	B-182	water_isolate	2011-03-15	GCA_900597255.1	ERR339393	UVNA01000001-UVNA01000067	UVNA01	104.669	15.5191	unknown	ace_3_gltB_1_gmhD_12_lepA_1_lipA_1_narK_4_ndh_1
10156_8#26	B-182-05-2-09	B-182	water_isolate	2011-03-15	GCA_900597265.1	ERR339394	UVNB01000001-UVNB01000071	UVNB01	104.669	15.5191	unknown	ace_3_gltB_1_gmhD_12_lepA_1_lipA_1_narK_4_ndh_1
10156_8#27	B-182-05-2-10	B-182	water_isolate	2011-03-15	GCA_900597275.1	ERR339395	UVNC01000001-UVNC01000070	UVNC01	104.669	15.5191	unknown	ace_3_gltB_1_gmhD_12_lepA_1_lipA_1_narK_4_ndh_1
10156_8#28	B-227-02-2-01	B-227	water_isolate	2011-06-15	GCA_900597285.1	ERR339396	UVND01000001-UVND01000081	UVND01	105.168	15.0983	ST_58
10156_8#29	B-255-05-2-01	B-255	water_isolate	2011-07-21	GCA_900597335.1	ERR339397	UVNI01000001-UVNI01000064	UVNI01	104.988	15.6146	ST_176
10156_8#30	B-255-05-2-02	B-255	water_isolate	2011-07-21	GCA_900597345.1	ERR339398	UVNJ01000001-UVNJ01000069	UVNJ01	104.988	15.6146	ST_176
10156_8#31	B-255-05-2-03	B-255	water_isolate	2011-07-21	GCA_900597295.1	ERR339399	UVNH01000001-UVNH01000075	UVNH01	104.988	15.6146	ST_176
10156_8#32	B-255-05-2-04	B-255	water_isolate	2011-07-21	GCA_900597325.1	ERR339400	UVNE01000001-UVNE01000074	UVNE01	104.988	15.6146	ST_176
10156_8#33	B-255-05-2-05	B-255	water_isolate	2011-07-21	GCA_900597315.1	ERR339401	UVNG01000001-UVNG01000074	UVNG01	104.988	15.6146	ST_176
10156_8#34	B-255-05-2-06	B-255	water_isolate	2011-07-21	GCA_900597305.1	ERR339402	UVNF01000001-UVNF01000070	UVNF01	104.988	15.6146	ST_176
10156_8#35	B-255-05-2-07	B-255	water_isolate	2011-07-21	GCA_900597355.1	ERR339403	UVNK01000001-UVNK01000070	UVNK01	104.988	15.6146	ST_176
10156_8#36	B-255-05-2-08	B-255	water_isolate	2011-07-21	GCA_900597365.1	ERR339404	UVNL01000001-UVNL01000078	UVNL01	104.988	15.6146	ST_176
10156_8#38	B-255-05-2-10	B-255	water_isolate	2011-07-21	GCA_900597375.1	ERR339406	UVNM01000001-UVNM01000077	UVNM01	104.988	15.6146	ST_176
10156_8#39	B-286-02-1-01	B-286	water_isolate	2011-09-13	GCA_900597385.1	ERR339407	UVNN01000001-UVNN01000081	UVNN01	104.86	15.3391	ST_298
10156_8#40	B-286-02-1-02	B-286	water_isolate	2011-09-13	GCA_900597435.1	ERR339408	UVNS01000001-UVNS01000086	UVNS01	104.86	15.3391	ST_105
10156_8#41	B-286-02-1-03	B-286	water_isolate	2011-09-13	GCA_900597405.1	ERR339409	UVNO01000001-UVNO01000073	UVNO01	104.86	15.3391	ST_207
10156_8#42	B-286-02-1-04	B-286	water_isolate	2011-09-13	GCA_900597395.1	ERR339410	UVNQ01000001-UVNQ01000099	UVNQ01	104.86	15.3391	ST_315
10156_8#43	B-286-02-1-05	B-286	water_isolate	2011-09-13	GCA_900597415.1	ERR339411	UVNR01000001-UVNR01000089	UVNR01	104.86	15.3391	ST_60
10156_8#44	B-286-02-1-06	B-286	water_isolate	2011-09-13	GCA_900597425.1	ERR339412	UVNP01000001-UVNP01000073	UVNP01	104.86	15.3391	ST_207
10156_8#45	B-286-02-1-07	B-286	water_isolate	2011-09-13	GCA_900597445.1	ERR339413	UVNT01000001-UVNT01000063	UVNT01	104.86	15.3391	ST_207
10156_8#46	B-286-02-1-08	B-286	water_isolate	2011-09-13	GCA_900597465.1	ERR339414	UVNV01000001-UVNV01000083	UVNV01	104.86	15.3391	ST_207
10156_8#47	B-286-02-1-09	B-286	water_isolate	2011-09-13	GCA_900597475.1	ERR339415	UVNW01000001-UVNW01000072	UVNW01	104.86	15.3391	ST_298
10156_8#48	B-286-02-1-10	B-286	water_isolate	2011-09-13	GCA_900597455.1	ERR339416	UVNU01000001-UVNU01000085	UVNU01	104.86	15.3391	ST_214
10156_8#49	B-296-02-1-01	B-296	water_isolate	2011-11-26	GCA_900597485.1	ERR339417	UVNX01000001-UVNX01000079	UVNX01	104.923	15.0363	ST_197
10156_8#50	B-296-02-1-02	B-296	water_isolate	2011-11-26	GCA_900597495.1	ERR339418	UVNY01000001-UVNY01000074	UVNY01	104.923	15.0363	ST_197
10156_8#51	B-296-02-1-03	B-296	water_isolate	2011-11-26	GCA_900597505.1	ERR339419	UVNZ01000001-UVNZ01000089	UVNZ01	104.923	15.0363	ST_168
10156_8#52	B-296-02-1-04	B-296	water_isolate	2011-11-26	GCA_900597515.1	ERR339420	UVOC01000001-UVOC01000070	UVOC01	104.923	15.0363	ST_183
10156_8#53	B-296-02-1-05	B-296	water_isolate	2011-11-26	GCA_900597535.1	ERR339421	UVOA01000001-UVOA01000074	UVOA01	104.923	15.0363	ST_197
10156_8#54	B-296-02-1-06	B-296	water_isolate	2011-11-26	GCA_900597525.1	ERR339422	UVOB01000001-UVOB01000092	UVOB01	104.923	15.0363	ST_70
10156_8#55	B-296-02-1-07	B-296	water_isolate	2011-11-26	GCA_900597585.1	ERR339423	UVOG01000001-UVOG01000086	UVOG01	104.923	15.0363	ST_197
10156_8#56	B-296-02-1-08	B-296	water_isolate	2011-11-26	GCA_900597545.1	ERR339424	UVOD01000001-UVOD01000083	UVOD01	104.923	15.0363	ST_54
10156_8#57	B-296-02-1-09	B-296	water_isolate	2011-11-26	GCA_900597575.1	ERR339425	UVOH01000001-UVOH01000086	UVOH01	104.923	15.0363	ST_183
10156_8#58	B-296-02-1-10	B-296	water_isolate	2011-11-26	GCA_900597555.1	ERR339426	UVOF01000001-UVOF01000087	UVOF01	104.923	15.0363	ST_163
10156_8#59	B-305-05-1-01	B-305	water_isolate	2011-11-17	GCA_900597565.1	ERR339427	UVOE01000001-UVOE01000097	UVOE01	104.889	14.8731	ST_70
10156_8#60	B-305-05-1-02	B-305	water_isolate	2011-11-17	GCA_900597595.1	ERR339428	UVOI01000001-UVOI01000085	UVOI01	104.889	14.8731	unknown	ace_1_gltB_1_gmhD_3_lepA_1_lipA_1_narK_2_ndh_19
10208_7#1	B-305-05-1-03	B-305	water_isolate	2011-11-17	GCA_900597615.1	ERR341117	UVOL01000001-UVOL01000150	UVOL01	104.889	14.8731	unknown	ace_1_gltB_1_gmhD_3_lepA_1_lipA_1_narK_2_ndh_19
10208_7#2	B-305-05-1-04	B-305	water_isolate	2011-11-17	GCA_900597605.1	ERR341118	UVOJ01000001-UVOJ01000157	UVOJ01	104.889	14.8731	unknown	ace_1_gltB_1_gmhD_3_lepA_1_lipA_1_narK_2_ndh_19
10208_7#3	B-305-05-1-05	B-305	water_isolate	2011-11-17	GCA_900597625.1	ERR341119	UVOK01000001-UVOK01000158	UVOK01	104.889	14.8731	unknown	ace_1_gltB_1_gmhD_3_lepA_1_lipA_1_narK_2_ndh_19
10660_1#74	B-305-05-1-06	B-305	water_isolate	2011-11-17	GCA_900597645.1	ERR363564	UVOM01000001-UVOM01000145	UVOM01	104.889	14.8731	ST_1051
10208_7#5	B-305-05-1-07	B-305	water_isolate	2011-11-17	GCA_900597635.1	ERR341121	UVON01000001-UVON01000161	UVON01	104.889	14.8731	unknown	ace_1_gltB_1_gmhD_3_lepA_1_lipA_1_narK_2_ndh_19
10208_7#6	B-305-05-1-08	B-305	water_isolate	2011-11-17	GCA_900597685.1	ERR341122	UVOR01000001-UVOR01000153	UVOR01	104.889	14.8731	ST_1051
10208_7#7	B-305-05-1-09	B-305	water_isolate	2011-11-17	GCA_900597655.1	ERR341123	UVOQ01000001-UVOQ01000148	UVOQ01	104.889	14.8731	unknown	ace_1_gltB_1_gmhD_3_lepA_1_lipA_1_narK_2_ndh_19
10208_7#9	B-321-05-2-01	B-321	water_isolate	2011-11-23	GCA_900597675.1	ERR341125	UVOS01000001-UVOS01000133	UVOS01	105.069	15.6544	ST_156
10208_7#10	B-321-05-2-02	B-321	water_isolate	2011-11-23	GCA_900597695.1	ERR341126	UVOP01000001-UVOP01000140	UVOP01	105.069	15.6544	ST_156
10208_7#11	B-321-05-2-03	B-321	water_isolate	2011-11-23	GCA_900597665.1	ERR341127	UVOO01000001-UVOO01000129	UVOO01	105.069	15.6544	ST_156
10208_7#12	B-321-05-2-04	B-321	water_isolate	2011-11-23	GCA_900597705.1	ERR341128	UVOT01000001-UVOT01000123	UVOT01	105.069	15.6544	ST_156
10208_7#13	B-321-05-2-05	B-321	water_isolate	2011-11-23	GCA_900597715.1	ERR341129	UVOU01000001-UVOU01000130	UVOU01	105.069	15.6544	ST_156
10208_7#14	B-321-05-2-06	B-321	water_isolate	2011-11-23	GCA_900597725.1	ERR341130	UVOV01000001-UVOV01000124	UVOV01	105.069	15.6544	ST_156
10208_7#15	B-321-05-2-07	B-321	water_isolate	2011-11-23	GCA_900597735.1	ERR341131	UVOY01000001-UVOY01000145	UVOY01	105.069	15.6544	ST_156
10208_7#16	B-321-05-2-08	B-321	water_isolate	2011-11-23	GCA_900597745.1	ERR341132	UVOW01000001-UVOW01000151	UVOW01	105.069	15.6544	ST_156
10208_7#17	B-321-05-2-09	B-321	water_isolate	2011-11-23	GCA_900597755.1	ERR341133	UVOX01000001-UVOX01000116	UVOX01	105.069	15.6544	ST_156
10208_7#18	B-321-05-2-10	B-321	water_isolate	2011-11-23	GCA_900597765.1	ERR341134	UVOZ01000001-UVOZ01000117	UVOZ01	105.069	15.6544	ST_156
10208_7#19	C-024-05-2-01	C-024	water_isolate	2010-09-01	GCA_900597785.1	ERR341135	UVPB01000001-UVPB01000095	UVPB01	105.171	15.5791	ST_32
10208_7#20	C-024-05-2-02	C-024	water_isolate	2010-09-01	GCA_900597795.1	ERR341136	UVPC01000001-UVPC01000107	UVPC01	105.171	15.5791	ST_32
10208_7#21	C-024-05-2-03	C-024	water_isolate	2010-09-01	GCA_900597775.1	ERR341137	UVPA01000001-UVPA01000113	UVPA01	105.171	15.5791	ST_60
10208_7#22	C-024-05-2-04	C-024	water_isolate	2010-09-01	GCA_900597805.1	ERR341138	UVPF01000001-UVPF01000116	UVPF01	105.171	15.5791	ST_32
10208_7#23	C-024-05-2-05	C-024	water_isolate	2010-09-01	GCA_900597815.1	ERR341139	UVPD01000001-UVPD01000141	UVPD01	105.171	15.5791	ST_32
10208_7#24	C-024-05-2-06	C-024	water_isolate	2010-09-01	GCA_900597825.1	ERR341140	UVPE01000001-UVPE01000133	UVPE01	105.171	15.5791	ST_32
10208_7#25	C-024-05-2-07	C-024	water_isolate	2010-09-01	GCA_900597845.1	ERR341141	UVPH01000001-UVPH01000110	UVPH01	105.171	15.5791	ST_48
10208_7#26	C-024-05-2-08	C-024	water_isolate	2010-09-01	GCA_900597835.1	ERR341142	UVPG01000001-UVPG01000111	UVPG01	105.171	15.5791	ST_48
10208_7#27	C-024-05-2-09	C-024	water_isolate	2010-09-01	GCA_900597855.1	ERR341143	UVPI01000001-UVPI01000100	UVPI01	105.171	15.5791	ST_32
10208_7#28	C-024-05-2-10	C-024	water_isolate	2010-09-01	GCA_900597895.1	ERR341144	UVPJ01000001-UVPJ01000101	UVPJ01	105.171	15.5791	ST_32
10208_7#29	C-070-05-2-01	C-070	water_isolate	2010-09-30	GCA_900597865.1	ERR341145	UVPL01000001-UVPL01000096	UVPL01	105.134	15.4658	ST_52
10208_7#30	C-070-05-2-02	C-070	water_isolate	2010-09-30	GCA_900597885.1	ERR341146	UVPK01000001-UVPK01000113	UVPK01	105.134	15.4658	ST_52
10208_7#31	C-070-05-2-03	C-070	water_isolate	2010-09-30	GCA_900597875.1	ERR341147	UVPM01000001-UVPM01000125	UVPM01	105.134	15.4658	ST_52
10208_7#32	C-070-05-2-04	C-070	water_isolate	2010-09-30	GCA_900597915.1	ERR341148	UVPP01000001-UVPP01000134	UVPP01	105.134	15.4658	ST_288
10208_7#33	C-070-05-2-05	C-070	water_isolate	2010-09-30	GCA_900597925.1	ERR341149	UVPO01000001-UVPO01000088	UVPO01	105.134	15.4658	ST_52
10208_7#34	C-070-05-2-06	C-070	water_isolate	2010-09-30	GCA_900597905.1	ERR341150	UVPN01000001-UVPN01000095	UVPN01	105.134	15.4658	ST_52
10208_7#35	C-070-05-2-07	C-070	water_isolate	2010-09-30	GCA_900597945.1	ERR341151	UVPQ01000001-UVPQ01000089	UVPQ01	105.134	15.4658	ST_52
10208_7#36	C-070-05-2-08	C-070	water_isolate	2010-09-30	GCA_900597935.1	ERR341152	UVPR01000001-UVPR01000096	UVPR01	105.134	15.4658	ST_288
10208_7#37	C-070-05-2-09	C-070	water_isolate	2010-09-30	GCA_900597955.1	ERR341153	UVPS01000001-UVPS01000093	UVPS01	105.134	15.4658	ST_288
10208_7#38	C-070-05-2-10	C-070	water_isolate	2010-09-30	GCA_900597965.1	ERR341154	UVPT01000001-UVPT01000099	UVPT01	105.134	15.4658	ST_288
10208_7#39	C-091-05-2-01	C-091	water_isolate	2010-11-18	GCA_900597995.1	ERR341155	UVPU01000001-UVPU01000110	UVPU01	105.225	15.2613	unknown	ace_1_gltB_1_gmhD_3_lepA_1_lipA_1_narK_1_ndh_19
10208_7#40	C-091-05-2-02	C-091	water_isolate	2010-11-18	GCA_900597975.1	ERR341156	UVPZ01000001-UVPZ01000123	UVPZ01	105.225	15.2613	unknown	ace_1_gltB_1_gmhD_3_lepA_1_lipA_1_narK_1_ndh_19
10208_7#41	C-091-05-2-03	C-091	water_isolate	2010-11-18	GCA_900597985.1	ERR341157	UVPW01000001-UVPW01000086	UVPW01	105.225	15.2613	unknown	ace_1_gltB_1_gmhD_3_lepA_1_lipA_1_narK_1_ndh_19
10208_7#42	C-091-05-2-04	C-091	water_isolate	2010-11-18	GCA_900598005.1	ERR341158	UVPX01000001-UVPX01000097	UVPX01	105.225	15.2613	unknown	ace_1_gltB_1_gmhD_3_lepA_1_lipA_1_narK_1_ndh_19
10208_7#43	C-091-05-2-05	C-091	water_isolate	2010-11-18	GCA_900598015.1	ERR341159	UVPV01000001-UVPV01000109	UVPV01	105.225	15.2613	unknown	ace_1_gltB_1_gmhD_3_lepA_1_lipA_1_narK_1_ndh_19
10208_7#44	C-091-05-2-06	C-091	water_isolate	2010-11-18	GCA_900598025.1	ERR341160	UVPY01000001-UVPY01000099	UVPY01	105.225	15.2613	unknown	ace_1_gltB_1_gmhD_3_lepA_1_lipA_1_narK_1_ndh_19
10208_7#45	C-091-05-2-07	C-091	water_isolate	2010-11-18	GCA_900598055.1	ERR341161	UVQC01000001-UVQC01000092	UVQC01	105.225	15.2613	unknown	ace_1_gltB_1_gmhD_3_lepA_1_lipA_1_narK_1_ndh_19
10208_7#46	C-091-05-2-08	C-091	water_isolate	2010-11-18	GCA_900598045.1	ERR341162	UVQA01000001-UVQA01000101	UVQA01	105.225	15.2613	unknown	ace_1_gltB_1_gmhD_3_lepA_1_lipA_1_narK_1_ndh_19
10208_7#47	C-091-05-2-09	C-091	water_isolate	2010-11-18	GCA_900598035.1	ERR341163	UVQB01000001-UVQB01000100	UVQB01	105.225	15.2613	unknown	ace_1_gltB_1_gmhD_3_lepA_1_lipA_1_narK_1_ndh_19
10208_7#48	C-091-05-2-10	C-091	water_isolate	2010-11-18	GCA_900598065.1	ERR341164	UVQD01000001-UVQD01000108	UVQD01	105.225	15.2613	unknown	ace_1_gltB_1_gmhD_3_lepA_1_lipA_1_narK_1_ndh_19
10208_7#49	C-137-02-2-01	C-137	water_isolate	2011-06-27	GCA_900598125.1	ERR341165	UVQH01000001-UVQH01000100	UVQH01	104.46	15.3589	unknown	ace_1_gltB_1_gmhD_2_lepA_2_lipA_1_narK_4_ndh_1
10208_7#50	C-137-02-2-02	C-137	water_isolate	2011-06-27	GCA_900598105.1	ERR341166	UVQK01000001-UVQK01000096	UVQK01	104.46	15.3589	unknown	ace_1_gltB_1_gmhD_2_lepA_2_lipA_1_narK_4_ndh_1
10208_7#51	C-137-02-2-03	C-137	water_isolate	2011-06-27	GCA_900598075.1	ERR341167	UVQE01000001-UVQE01000095	UVQE01	104.46	15.3589	unknown	ace_1_gltB_1_gmhD_2_lepA_2_lipA_1_narK_4_ndh_1
10208_7#52	C-137-02-2-04	C-137	water_isolate	2011-06-27	GCA_900598135.1	ERR341168	UVQJ01000001-UVQJ01000092	UVQJ01	104.46	15.3589	unknown	ace_1_gltB_1_gmhD_2_lepA_2_lipA_1_narK_4_ndh_1
10208_7#53	C-137-02-2-05	C-137	water_isolate	2011-06-27	GCA_900598085.1	ERR341169	UVQF01000001-UVQF01000082	UVQF01	104.46	15.3589	unknown	ace_1_gltB_1_gmhD_2_lepA_2_lipA_1_narK_4_ndh_1
10208_7#54	C-137-02-2-06	C-137	water_isolate	2011-06-27	GCA_900598115.1	ERR341170	UVQG01000001-UVQG01000091	UVQG01	104.46	15.3589	unknown	ace_1_gltB_1_gmhD_2_lepA_2_lipA_1_narK_4_ndh_1
10208_7#55	C-137-02-2-07	C-137	water_isolate	2011-06-27	GCA_900598095.1	ERR341171	UVQI01000001-UVQI01000094	UVQI01	104.46	15.3589	unknown	ace_1_gltB_1_gmhD_2_lepA_2_lipA_1_narK_4_ndh_1
10208_7#56	C-137-02-2-08	C-137	water_isolate	2011-06-27	GCA_900598155.1	ERR341172	UVQM01000001-UVQM01000101	UVQM01	104.46	15.3589	unknown	ace_1_gltB_1_gmhD_2_lepA_2_lipA_1_narK_4_ndh_1
10208_7#57	C-137-02-2-09	C-137	water_isolate	2011-06-27	GCA_900598165.1	ERR341173	UVQN01000001-UVQN01000108	UVQN01	104.46	15.3589	unknown	ace_1_gltB_1_gmhD_2_lepA_2_lipA_1_narK_4_ndh_1
10208_7#58	C-137-02-2-10	C-137	water_isolate	2011-06-27	GCA_900598145.1	ERR341174	UVQL01000001-UVQL01000120	UVQL01	104.46	15.3589	unknown	ace_1_gltB_1_gmhD_2_lepA_2_lipA_1_narK_4_ndh_1
10208_7#59	C-174-05-2-01	C-174	water_isolate	2011-03-15	GCA_900598185.1	ERR341175	UVQO01000001-UVQO01000075	UVQO01	104.973	15.71	ST_54
10208_7#60	C-174-05-2-02	C-174	water_isolate	2011-03-15	GCA_900598215.1	ERR341176	UVQR01000001-UVQR01000083	UVQR01	104.973	15.71	ST_54
10208_8#1	C-174-05-2-03	C-174	water_isolate	2011-03-15	GCA_900598205.1	ERR341177	UVQS01000001-UVQS01000089	UVQS01	104.973	15.71	ST_54
10208_8#2	C-174-05-2-04	C-174	water_isolate	2011-03-15	GCA_900598195.1	ERR341178	UVQP01000001-UVQP01000088	UVQP01	104.973	15.71	ST_54
10208_8#3	C-174-05-2-05	C-174	water_isolate	2011-03-15	GCA_900598175.1	ERR341179	UVQQ01000001-UVQQ01000079	UVQQ01	104.973	15.71	ST_54
10660_1#75	C-174-05-2-06	C-174	water_isolate	2011-03-15	GCA_900598225.1	ERR363565	UVQU01000001-UVQU01000139	UVQU01	104.973	15.71	ST_54
10208_8#5	C-174-05-2-07	C-174	water_isolate	2011-03-15	GCA_900598245.1	ERR341181	UVQW01000001-UVQW01000084	UVQW01	104.973	15.71	ST_54
10208_8#6	C-174-05-2-08	C-174	water_isolate	2011-03-15	GCA_900598265.1	ERR341182	UVQX01000001-UVQX01000088	UVQX01	104.973	15.71	ST_54
10208_8#7	C-174-05-2-09	C-174	water_isolate	2011-03-15	GCA_900598235.1	ERR341183	UVQT01000001-UVQT01000080	UVQT01	104.973	15.71	ST_54
10208_8#8	C-174-05-2-10	C-174	water_isolate	2011-03-15	GCA_900598255.1	ERR341184	UVQV01000001-UVQV01000089	UVQV01	104.973	15.71	ST_54
10208_8#9	C-175-05-1-01	C-175	water_isolate	2011-02-25	GCA_900598305.1	ERR341185	UVQZ01000001-UVQZ01000100	UVQZ01	104.691	15.5954	ST_163
10208_8#10	C-175-05-1-02	C-175	water_isolate	2011-02-25	GCA_900598315.1	ERR341186	UVRC01000001-UVRC01000083	UVRC01	104.691	15.5954	ST_376
10208_8#11	C-240-05-2-01	C-240	water_isolate	2011-07-29	GCA_900598295.1	ERR341187	UVQY01000001-UVQY01000077	UVQY01	104.875	15.0255	ST_54
10208_8#12	C-240-05-2-02	C-240	water_isolate	2011-07-29	GCA_900598285.1	ERR341188	UVRA01000001-UVRA01000080	UVRA01	104.875	15.0255	ST_54
10208_8#13	C-240-05-2-03	C-240	water_isolate	2011-07-29	GCA_900598275.1	ERR341189	UVRB01000001-UVRB01000092	UVRB01	104.875	15.0255	ST_54
10208_8#14	C-240-05-2-04	C-240	water_isolate	2011-07-29	GCA_900598325.1	ERR341190	UVRD01000001-UVRD01000067	UVRD01	104.875	15.0255	ST_54
10208_8#15	C-240-05-2-05	C-240	water_isolate	2011-07-29	GCA_900598365.1	ERR341191	UVRE01000001-UVRE01000079	UVRE01	104.875	15.0255	ST_54
10208_8#16	C-240-05-2-06	C-240	water_isolate	2011-07-29	GCA_900598345.1	ERR341192	UVRF01000001-UVRF01000076	UVRF01	104.875	15.0255	ST_54
10208_8#17	C-240-05-2-07	C-240	water_isolate	2011-07-29	GCA_900598335.1	ERR341193	UVRG01000001-UVRG01000074	UVRG01	104.875	15.0255	ST_54
10208_8#18	C-240-05-2-08	C-240	water_isolate	2011-07-29	GCA_900598355.1	ERR341194	UVRH01000001-UVRH01000086	UVRH01	104.875	15.0255	ST_54
10208_8#19	C-240-05-2-09	C-240	water_isolate	2011-07-29	GCA_900598375.1	ERR341195	UVRI01000001-UVRI01000073	UVRI01	104.875	15.0255	ST_54
10208_8#20	C-240-05-2-10	C-240	water_isolate	2011-07-29	GCA_900598395.1	ERR341196	UVRK01000001-UVRK01000088	UVRK01	104.875	15.0255	ST_54
10208_8#21	C-274-02-1-01	C-274	water_isolate	2011-10-04	GCA_900598385.1	ERR341197	UVRM01000001-UVRM01000084	UVRM01	104.939	15.1181	ST_677
10208_8#22	C-274-02-1-02	C-274	water_isolate	2011-10-04	GCA_900598405.1	ERR341198	UVRJ01000001-UVRJ01000083	UVRJ01	104.939	15.1181	ST_677
10208_8#23	C-274-02-1-03	C-274	water_isolate	2011-10-04	GCA_900598415.1	ERR341199	UVRL01000001-UVRL01000088	UVRL01	104.939	15.1181	ST_677
10208_8#24	C-274-02-1-04	C-274	water_isolate	2011-10-04	GCA_900598425.1	ERR341200	UVRN01000001-UVRN01000092	UVRN01	104.939	15.1181	ST_677
10208_8#25	C-274-02-1-05	C-274	water_isolate	2011-10-04	GCA_900598445.1	ERR341201	UVRO01000001-UVRO01000082	UVRO01	104.939	15.1181	ST_677
10208_8#26	C-274-02-1-06	C-274	water_isolate	2011-10-04	GCA_900598455.1	ERR341202	UVRQ01000001-UVRQ01000090	UVRQ01	104.939	15.1181	ST_677
10208_8#27	C-274-02-1-07	C-274	water_isolate	2011-10-04	GCA_900598435.1	ERR341203	UVRP01000001-UVRP01000085	UVRP01	104.939	15.1181	ST_677
10208_8#28	C-274-02-1-08	C-274	water_isolate	2011-10-04	GCA_900598465.1	ERR341204	UVRR01000001-UVRR01000083	UVRR01	104.939	15.1181	ST_677
10208_8#29	C-274-02-1-09	C-274	water_isolate	2011-10-04	GCA_900598475.1	ERR341205	UVRS01000001-UVRS01000086	UVRS01	104.939	15.1181	ST_677
10208_8#30	C-274-02-1-10	C-274	water_isolate	2011-10-04	GCA_900598485.1	ERR341206	UVRU01000001-UVRU01000080	UVRU01	104.939	15.1181	ST_677
10208_8#31	C-278-05-1-01	C-278	water_isolate	2011-09-20	GCA_900598495.1	ERR341207	UVRT01000001-UVRT01000086	UVRT01	105.257	15.2295	ST_313
10208_8#32	C-278-05-1-02	C-278	water_isolate	2011-09-20	GCA_900598505.1	ERR341208	UVRV01000001-UVRV01000087	UVRV01	105.257	15.2295	ST_313
10208_8#33	C-278-05-1-03	C-278	water_isolate	2011-09-20	GCA_900598515.1	ERR341209	UVRW01000001-UVRW01000097	UVRW01	105.257	15.2295	ST_60
10208_8#34	C-278-05-1-04	C-278	water_isolate	2011-09-20	GCA_900598525.1	ERR341210	UVRX01000001-UVRX01000103	UVRX01	105.257	15.2295	ST_60
10208_8#35	C-278-05-1-05	C-278	water_isolate	2011-09-20	GCA_900598535.1	ERR341211	UVSA01000001-UVSA01000086	UVSA01	105.257	15.2295	ST_313
10208_8#36	C-278-05-1-06	C-278	water_isolate	2011-09-20	GCA_900598555.1	ERR341212	UVRZ01000001-UVRZ01000084	UVRZ01	105.257	15.2295	ST_313
10208_8#37	C-278-05-1-07	C-278	water_isolate	2011-09-20	GCA_900598545.1	ERR341213	UVRY01000001-UVRY01000099	UVRY01	105.257	15.2295	ST_50
10208_8#38	C-278-05-2-08	C-278	water_isolate	2011-09-20	GCA_900598575.1	ERR341214	UVSC01000001-UVSC01000093	UVSC01	105.257	15.2295	ST_50
10208_8#39	C-278-05-2-09	C-278	water_isolate	2011-09-20	GCA_900598565.1	ERR341215	UVSB01000001-UVSB01000100	UVSB01	105.257	15.2295	ST_50
10208_8#40	C-278-05-2-10	C-278	water_isolate	2011-09-20	GCA_900598585.1	ERR341216	UVSE01000001-UVSE01000093	UVSE01	105.257	15.2295	ST_50
10208_8#42	C-320-05-2-02	C-320	water_isolate	2011-11-24	GCA_900598595.1	ERR341218	UVSD01000001-UVSD01000088	UVSD01	105.08	15.1644	ST_163
10208_8#43	C-320-05-2-03	C-320	water_isolate	2011-11-24	GCA_900598635.1	ERR341219	UVSF01000001-UVSF01000104	UVSF01	105.08	15.1644	ST_154
10208_8#44	C-320-05-2-04	C-320	water_isolate	2011-11-24	GCA_900598605.1	ERR341220	UVSH01000001-UVSH01000091	UVSH01	105.08	15.1644	ST_33
10208_8#45	C-320-05-2-05	C-320	water_isolate	2011-11-24	GCA_900598615.1	ERR341221	UVSI01000001-UVSI01000100	UVSI01	105.08	15.1644	ST_33
10208_8#46	C-320-05-2-06	C-320	water_isolate	2011-11-24	GCA_900598625.1	ERR341222	UVSG01000001-UVSG01000092	UVSG01	105.08	15.1644	ST_93
10208_8#48	C-320-05-2-08	C-320	water_isolate	2011-11-24	GCA_900598645.1	ERR341224	UVSL01000001-UVSL01000096	UVSL01	105.08	15.1644	ST_33
10208_8#49	C-320-05-2-09	C-320	water_isolate	2011-11-24	GCA_900598665.1	ERR341225	UVSK01000001-UVSK01000109	UVSK01	105.08	15.1644	ST_33
10208_8#50	C-320-05-2-10	C-320	water_isolate	2011-11-24	GCA_900598655.1	ERR341226	UVSJ01000001-UVSJ01000105	UVSJ01	105.08	15.1644	ST_208
10208_8#51	C-328-05-1-01	C-328	water_isolate	2011-12-07	GCA_900598705.1	ERR341227	UVSO01000001-UVSO01000081	UVSO01	104.918	15.2146	ST_70
10208_8#52	C-328-05-1-02	C-328	water_isolate	2011-12-07	GCA_900598695.1	ERR341228	UVSP01000001-UVSP01000091	UVSP01	104.918	15.2146	ST_161
10208_8#53	C-328-05-1-03	C-328	water_isolate	2011-12-07	GCA_900598675.1	ERR341229	UVSN01000001-UVSN01000098	UVSN01	104.918	15.2146	ST_161
10208_8#54	C-328-05-1-04	C-328	water_isolate	2011-12-07	GCA_900598685.1	ERR341230	UVSM01000001-UVSM01000097	UVSM01	104.918	15.2146	ST_161
10208_8#55	C-328-05-1-05	C-328	water_isolate	2011-12-07	GCA_900598725.1	ERR341231	UVSQ01000001-UVSQ01000097	UVSQ01	104.918	15.2146	ST_161
10208_8#56	C-328-05-1-06	C-328	water_isolate	2011-12-07	GCA_900598715.1	ERR341232	UVSR01000001-UVSR01000095	UVSR01	104.918	15.2146	ST_155
10208_8#57	C-328-05-1-07	C-328	water_isolate	2011-12-07	GCA_900598735.1	ERR341233	UVSS01000001-UVSS01000099	UVSS01	104.918	15.2146	ST_161
10208_8#58	C-328-05-1-08	C-328	water_isolate	2011-12-07	GCA_900598755.1	ERR341234	UVST01000001-UVST01000123	UVST01	104.918	15.2146	ST_161
10208_8#59	C-328-05-1-09	C-328	water_isolate	2011-12-07	GCA_900598745.1	ERR341235	UVSU01000001-UVSU01000102	UVSU01	104.918	15.2146	ST_161
10208_8#60	C-328-05-1-10	C-328	water_isolate	2011-12-07	GCA_900598775.1	ERR341236	UVSW01000001-UVSW01000084	UVSW01	104.918	15.2146	ST_174
