# Supplementary material for: Genetic variation associated with infection and the environment in the accidental pathogen Burkholderia pseudomallei
Source: Commun Biol. 2019 Nov 22;2:428. doi: 10.1038/s42003-019-0678-x (PMC6874650; doi:10.1038/s42003-019-0678-x)
Supplement: Supplementary file 4 — Supplementary Data 2 [file 42003_2019_678_MOESM4_ESM.xlsx]

## Sheet: Sheet1
strain.id	isolate.origin	region	year	accession.id	publications	PMID
MSHR1043	human	NT	na	AOGU00000000	Price et al. mBio. 2013 Jul-Aug; 4(4): e00388-13.	PMID: 23860767
MSHR305	human	NT	1994	ARZF00000000	Stone et al. Genome Announc. 2013 Jul-Aug; 1(4): e00656-13.	PMID: 23969058
BGV	human	QLD	na	JPHB00000000	Daligault et al. Genome Announc. 2014 Nov-Dec; 2(6): e01106-14.	PMID: 25414490
BEH	human	QLD	2001	JOTZ00000000	Daligault et al. Genome Announc. 2014 Nov-Dec; 2(6): e01106-14.	PMID: 25414490
BEF	human	QLD	1996	JPNR00000000	Daligault et al. Genome Announc. 2014 Nov-Dec; 2(6): e01106-14.	PMID: 25414490
BEG	human	QLD	1996	JOTY00000000	Daligault et al. Genome Announc. 2014 Nov-Dec; 2(6): e01106-14.	PMID: 25414490
BDD	human	QLD	1996	JNOW00000000	Daligault et al. Genome Announc. 2014 Nov-Dec; 2(6): e01106-14.	PMID: 25414490
BED	human	QLD	1996	JPNQ00000000	Daligault et al. Genome Announc. 2014 Nov-Dec; 2(6): e01106-14.	PMID: 25414490
BDE	human	QLD	1997	JPNW00000000	Daligault et al. Genome Announc. 2014 Nov-Dec; 2(6): e01106-14.	PMID: 25414490
BDI	human	QLD	1998	JPNU00000000	Daligault et al. Genome Announc. 2014 Nov-Dec; 2(6): e01106-14.	PMID: 25414490
BDM	human	QLD	1998	JPNV00000000	Daligault et al. Genome Announc. 2014 Nov-Dec; 2(6): e01106-14.	PMID: 25414490
BDZ	human	QLD	1996	JPNO00000000	Daligault et al. Genome Announc. 2014 Nov-Dec; 2(6): e01106-14.	PMID: 25414490
BDT	human	QLD	1999	JOTS00000000	Daligault et al. Genome Announc. 2014 Nov-Dec; 2(6): e01106-14.	PMID: 25414490
BES	human	QLD	2000	JPHA00000000	Daligault et al. Genome Announc. 2014 Nov-Dec; 2(6): e01106-14.	PMID: 25414490
BEB	human	QLD	2000	JPNP00000000	Daligault et al. Genome Announc. 2014 Nov-Dec; 2(6): e01106-14.	PMID: 25414490
BEC	human	QLD	2000	JOTX00000000	Daligault et al. Genome Announc. 2014 Nov-Dec; 2(6): e01106-14.	PMID: 25414490
BGH	human	QLD	2000	JOTU00000000	Daligault et al. Genome Announc. 2014 Nov-Dec; 2(6): e01106-14.	PMID: 25414490
BFD	human	QLD	1996	JOTT00000000	Daligault et al. Genome Announc. 2014 Nov-Dec; 2(6): e01106-14.	PMID: 25414490
MSHR1655	human	NT	2003	CP008779_n_CP008780	Daligault et al. Genome Announc. 2014 Nov-Dec; 2(6): e01106-14.	PMID: 25414490
MSHR6137	env	NT	2012	AXDS00000000	McRobb et al. J Clin Microbiol. 2015 Apr;53(4):1144-8.	PMID: 25631791
ABCPW107	env	WA	2012	JQDN00000000	Johnson et al. Genome Announc. 2015 Jan-Feb; 3(1): e01282-14.	PMID: 25676747
ABCPW30	env	WA	2012	JPVF00000000	Johnson et al. Genome Announc. 2015 Jan-Feb; 3(1): e01282-14.	PMID: 25676747
ABCPW91	env	WA	2012	JPUY00000000	Johnson et al. Genome Announc. 2015 Jan-Feb; 3(1): e01282-14.	PMID: 25676747
BDU2	env	QLD	2012	JPVG00000000	Johnson et al. Genome Announc. 2015 Jan-Feb; 3(1): e01282-14.	PMID: 25676747
MSHR0332	human	NT	na	JQFM00000000	Johnson et al. Genome Announc. 2015 Jan-Feb; 3(1): e01282-14.	PMID: 25676747
MSHR1000	human	NT	2000	JQEF00000000	Johnson et al. Genome Announc. 2015 Jan-Feb; 3(1): e01282-14.	PMID: 25676747
MSHR1029	human	NT	2000	JQDB00000000	Johnson et al. Genome Announc. 2015 Jan-Feb; 3(1): e01282-14.	PMID: 25676747
MSHR1357	human	NT	2002	JQDA00000000	Johnson et al. Genome Announc. 2015 Jan-Feb; 3(1): e01282-14.	PMID: 25676747
MSHR2138	human	NT	2005	JRFM00000000	Johnson et al. Genome Announc. 2015 Jan-Feb; 3(1): e01282-14.	PMID: 25676747
MSHR2451	human	NT	2007	JQEG00000000	Johnson et al. Genome Announc. 2015 Jan-Feb; 3(1): e01282-14.	PMID: 25676747
MSHR2990	human	NT	2008	JQHV00000000	Johnson et al. Genome Announc. 2015 Jan-Feb; 3(1): e01282-14.	PMID: 25676747
MSHR3016	human	NT	2008	JQEH00000000	Johnson et al. Genome Announc. 2015 Jan-Feb; 3(1): e01282-14.	PMID: 25676747
MSHR3335	human	NT	2009	JRFL00000000	Johnson et al. Genome Announc. 2015 Jan-Feb; 3(1): e01282-14.	PMID: 25676747
MSHR3951	env	NT	2010	JPVA00000000	Johnson et al. Genome Announc. 2015 Jan-Feb; 3(1): e01282-14.	PMID: 25676747
MSHR3960	env	NT	2010	JPVJ00000000	Johnson et al. Genome Announc. 2015 Jan-Feb; 3(1): e01282-14.	PMID: 25676747
MSHR3964	env	NT	2010	JPVD00000000	Johnson et al. Genome Announc. 2015 Jan-Feb; 3(1): e01282-14.	PMID: 25676747
MSHR3997	env	NT	2010	JQII00000000	Johnson et al. Genome Announc. 2015 Jan-Feb; 3(1): e01282-14.	PMID: 25676747
MSHR4000	env	NT	2010	JPVL00000000	Johnson et al. Genome Announc. 2015 Jan-Feb; 3(1): e01282-14.	PMID: 25676747
MSHR4003	env	NT	2010	JPUZ00000000	Johnson et al. Genome Announc. 2015 Jan-Feb; 3(1): e01282-14.	PMID: 25676747
MSHR4012	env	NT	2010	JPVH00000000	Johnson et al. Genome Announc. 2015 Jan-Feb; 3(1): e01282-14.	PMID: 25676747
MSHR4032	env	NT	2010	JPQL00000000	Johnson et al. Genome Announc. 2015 Jan-Feb; 3(1): e01282-14.	PMID: 25676747
MSHR4299	env	NT	2010	JPVC00000000	Johnson et al. Genome Announc. 2015 Jan-Feb; 3(1): e01282-14.	PMID: 25676747
MSHR4300	env	NT	2010	JPQI00000000	Johnson et al. Genome Announc. 2015 Jan-Feb; 3(1): e01282-14.	PMID: 25676747
MSHR4303	env	NT	2010	JPVM00000000	Johnson et al. Genome Announc. 2015 Jan-Feb; 3(1): e01282-14.	PMID: 25676747
MSHR4304	env	NT	2010	JPOA00000000	Johnson et al. Genome Announc. 2015 Jan-Feb; 3(1): e01282-14.	PMID: 25676747
MSHR4308	env	NT	2010	JPVB00000000	Johnson et al. Genome Announc. 2015 Jan-Feb; 3(1): e01282-14.	PMID: 25676747
MSHR4372	env	NT	2010	JPQJ00000000	Johnson et al. Genome Announc. 2015 Jan-Feb; 3(1): e01282-14.	PMID: 25676747
MSHR4375	env	NT	2010	JPVI00000000	Johnson et al. Genome Announc. 2015 Jan-Feb; 3(1): e01282-14.	PMID: 25676747
MSHR4377	env	NT	2010	JPQH00000000	Johnson et al. Genome Announc. 2015 Jan-Feb; 3(1): e01282-14.	PMID: 25676747
MSHR4378	env	NT	2010	JQDP00000000	Johnson et al. Genome Announc. 2015 Jan-Feb; 3(1): e01282-14.	PMID: 25676747
MSHR4462	env	NT	2011	JPQM00000000	Johnson et al. Genome Announc. 2015 Jan-Feb; 3(1): e01282-14.	PMID: 25676747
MSHR4503	env	NT	2011	JPQN00000000	Johnson et al. Genome Announc. 2015 Jan-Feb; 3(1): e01282-14.	PMID: 25676747
MSHR4868	env	NT	2011	JQGZ00000000	Johnson et al. Genome Announc. 2015 Jan-Feb; 3(1): e01282-14.	PMID: 25676747
MSHR5492	env	NT	2011	JQDO00000000	Johnson et al. Genome Announc. 2015 Jan-Feb; 3(1): e01282-14.	PMID: 25676747
MSHR5569	env	NT	2011	JQDL00000000	Johnson et al. Genome Announc. 2015 Jan-Feb; 3(1): e01282-14.	PMID: 25676747
MSHR5596	env	NT	2011	JQDE00000000	Johnson et al. Genome Announc. 2015 Jan-Feb; 3(1): e01282-14.	PMID: 25676747
MSHR5608	env	NT	2011	JPWQ00000000	Johnson et al. Genome Announc. 2015 Jan-Feb; 3(1): e01282-14.	PMID: 25676747
MSHR5609	env	NT	2011	JQDJ00000000	Johnson et al. Genome Announc. 2015 Jan-Feb; 3(1): e01282-14.	PMID: 25676747
MSHR5613	env	NT	2011	JQDK00000000	Johnson et al. Genome Announc. 2015 Jan-Feb; 3(1): e01282-14.	PMID: 25676747
MSHR7334	env	NT	2012	JQDF00000000	Johnson et al. Genome Announc. 2015 Jan-Feb; 3(1): e01282-14.	PMID: 25676747
MSHR7343	env	NT	2012	JQDM00000000	Johnson et al. Genome Announc. 2015 Jan-Feb; 3(1): e01282-14.	PMID: 25676747
MSHR7498	env	NT	2012	JQDH00000000	Johnson et al. Genome Announc. 2015 Jan-Feb; 3(1): e01282-14.	PMID: 25676747
MSHR7500	env	NT	2012	JREN00000000	Johnson et al. Genome Announc. 2015 Jan-Feb; 3(1): e01282-14.	PMID: 25676747
MSHR7504	env	NT	2012	JPWR00000000	Johnson et al. Genome Announc. 2015 Jan-Feb; 3(1): e01282-14.	PMID: 25676747
MSHR7527	env	NT	2012	JPWS00000000	Johnson et al. Genome Announc. 2015 Jan-Feb; 3(1): e01282-14.	PMID: 25676747
TSV25	env	QLD	2012	JPVK00000000	Johnson et al. Genome Announc. 2015 Jan-Feb; 3(1): e01282-14.	PMID: 25676747
TSV28	env	QLD	2012	JQHU00000000	Johnson et al. Genome Announc. 2015 Jan-Feb; 3(1): e01282-14.	PMID: 25676747
TSV31	env	QLD	2012	JPVE00000000	Johnson et al. Genome Announc. 2015 Jan-Feb; 3(1): e01282-14.	PMID: 25676747
TSV32	env	QLD	2012	JQHT00000000	Johnson et al. Genome Announc. 2015 Jan-Feb; 3(1): e01282-14.	PMID: 25676747
TSV43	env	QLD	2012	JPQK00000000	Johnson et al. Genome Announc. 2015 Jan-Feb; 3(1): e01282-14.	PMID: 25676747
TSV44	env	QLD	2012	JQGX00000000	Johnson et al. Genome Announc. 2015 Jan-Feb; 3(1): e01282-14.	PMID: 25676747
TSV5	env	QLD	2012	JQGY00000000	Johnson et al. Genome Announc. 2015 Jan-Feb; 3(1): e01282-14.	PMID: 25676747
MSHR1153	human	NT	2001	CP009271_n_CP009272	Johnson et al. Genome Announc. 2015 Jan-Feb; 3(1): e01282-14.	PMID: 25676747
TSV202	env	QLD	2012	CP009156	Johnson et al. Genome Announc. 2015 Jan-Feb; 3(1): e01282-14.	PMID: 25676747
TSV48	env	QLD	2012	CP009160	Johnson et al. Genome Announc. 2015 Jan-Feb; 3(1): e01282-14.	PMID: 25676747
MSHR5651	human	QLD	2000	JYBG00000000	Viberg et al. Genome Announc. 2015 Mar-Apr; 3(2): e00254-15.	PMID: 25883282
MSHR5662	human	QLD	2003	JYBI00000000	Viberg et al. Genome Announc. 2015 Mar-Apr; 3(2): e00254-15.	PMID: 25883282
MSHR8436	human	QLD	2001	JYBH00000000	Viberg et al. Genome Announc. 2015 Mar-Apr; 3(2): e00254-15.	PMID: 25883282
MSHR8438	human	QLD	2002	JYBJ00000000	Viberg et al. Genome Announc. 2015 Mar-Apr; 3(2): e00254-15.	PMID: 25883282
MSHR8441	human	QLD	2010	JYBK00000000	Viberg et al. Genome Announc. 2015 Mar-Apr; 3(2): e00254-15.	PMID: 25883282
Bp668	human	NT	1995	CP000570.1 and CP000571.1	Johnson et al. Genome Announc. 2015 Mar-Apr; 3(2): e00159-15	PMID: 25931592
MSHR346	human	NT	1995	CP009297 and CP009298	Johnson et al. Genome Announc. 2015 Mar-Apr; 3(2): e00159-15	PMID: 25931592
MSHR0338	human	NT	na	ATJY00000000	Johnson et al. Genome Announc. 2015 Mar-Apr; 3(2): e00159-15	PMID: 25931592
MSHR0449	human	NT	na	JQFO00000000	Johnson et al. Genome Announc. 2015 Mar-Apr; 3(2): e00159-15	PMID: 25931592
MSHR0456	human	NT	na	JQFN00000000	Johnson et al. Genome Announc. 2015 Mar-Apr; 3(2): e00159-15	PMID: 25931592
MSHR0465J	human	NT	na	JPZW00000000	Johnson et al. Genome Announc. 2015 Mar-Apr; 3(2): e00159-15	PMID: 25931592
MSHR0543	human	NT	na	JPZX00000000	Johnson et al. Genome Announc. 2015 Mar-Apr; 3(2): e00159-15	PMID: 25931592
MSHR0684	human	NT	na	JQDC00000000	Johnson et al. Genome Announc. 2015 Mar-Apr; 3(2): e00159-15	PMID: 25931592
MSHR0733	human	NT	na	JQEE00000000	Johnson et al. Genome Announc. 2015 Mar-Apr; 3(2): e00159-15	PMID: 25931592
MSHR0983	human	NT	na	JQDI00000000	Johnson et al. Genome Announc. 2015 Mar-Apr; 3(2): e00159-15	PMID: 25931592
MSHR0491	env	NT	na	CP009484_n_CP009485	Johnson et al. Genome Announc. 2015 Mar-Apr; 3(2): e00159-15	PMID: 25931592
MSHR0840	human	QLD	na	CP009474_n_CP009473	Johnson et al. Genome Announc. 2015 Mar-Apr; 3(2): e00159-15	PMID: 25931592
NAU20B-16	env	NT	na	CP004003_n_CP004004	Johnson et al. Genome Announc. 2015 Mar-Apr; 3(2): e00159-15	PMID: 25931592
NAU35A-3	env	NT	na	CP004377_n_CP004378	Johnson et al. Genome Announc. 2015 Mar-Apr; 3(2): e00159-15	PMID: 25931592
NCTC_13178	human	QLD	na	CP004001_n_CP004002	Johnson et al. Genome Announc. 2015 Mar-Apr; 3(2): e00159-15	PMID: 25931592
NCTC_13179	human	WA	na	CP003976_n_CP003976	Johnson et al. Genome Announc. 2015 Mar-Apr; 3(2): e00159-15	PMID: 25931592
HS_CRS_17A_ST1381	human	QLD	na	LHQO00000000	Sidjabat et al. Genome Announc. 2015 Sep-Oct; 3(5): e01075-15.	PMID: 26430027
NAU14B6	env	Australia	na	ARZI00000000	Spring-Pearson et al. PLoS One. 2015 Oct 20;10(10):e0140274.	PMID: 26484663
NAU24B3	env	Australia	na	ARZK00000000	Spring-Pearson et al. PLoS One. 2015 Oct 20;10(10):e0140274.	PMID: 26484663
NAU44A6	env	Australia	na	ARZL00000000	Spring-Pearson et al. PLoS One. 2015 Oct 20;10(10):e0140274.	PMID: 26484663
MSHR465a	human	na	na	ARZJ00000000	Spring-Pearson et al. PLoS One. 2015 Oct 20;10(10):e0140274.	PMID: 26484663
NAU20B16	human	na	na	AOUG00000000	Spring-Pearson et al. PLoS One. 2015 Oct 20;10(10):e0140274.	PMID: 26484663
MSHR7941	human	NT	na	CP006469_n_CP006470	Price et al. Appl Environ Microbiol. 2016 Feb 1; 82(3): 954–963.	PMID: 26607593
MSHR8172	Human	NT	2014	SRR2887083	Price et al. Appl Environ Microbiol. 2016 Feb 1; 82(3): 954–963.	PMID: 26607593
MSHR8144	Human	NT	2014	SRR2887082	Price et al. Appl Environ Microbiol. 2016 Feb 1; 82(3): 954–963.	PMID: 26607593
MSHR8074	Human	NT	2014	SRR2887081	Price et al. Appl Environ Microbiol. 2016 Feb 1; 82(3): 954–963.	PMID: 26607593
MSHR8073	Human	NT	2014	SRR2887080	Price et al. Appl Environ Microbiol. 2016 Feb 1; 82(3): 954–963.	PMID: 26607593
MSHR8055	Human	NT	2014	SRR2887079	Price et al. Appl Environ Microbiol. 2016 Feb 1; 82(3): 954–963.	PMID: 26607593
MSHR8054	Human	NT	2014	SRR2887078	Price et al. Appl Environ Microbiol. 2016 Feb 1; 82(3): 954–963.	PMID: 26607593
MSHR8014	Human	NT	2013	SRR2887077	Price et al. Appl Environ Microbiol. 2016 Feb 1; 82(3): 954–963.	PMID: 26607593
MSHR8003	Human	NT	2013	SRR2887076	Price et al. Appl Environ Microbiol. 2016 Feb 1; 82(3): 954–963.	PMID: 26607593
MSHR7995	Human	NT	2013	SRR2887075	Price et al. Appl Environ Microbiol. 2016 Feb 1; 82(3): 954–963.	PMID: 26607593
MSHR0766	Human	NT	1998	SRR2887073	Price et al. Appl Environ Microbiol. 2016 Feb 1; 82(3): 954–963.	PMID: 26607593
MSHR7868	Human	NT	2013	SRR2887072	Price et al. Appl Environ Microbiol. 2016 Feb 1; 82(3): 954–963.	PMID: 26607593
MSHR7820	Human	NT	2013	SRR2887071	Price et al. Appl Environ Microbiol. 2016 Feb 1; 82(3): 954–963.	PMID: 26607593
MSHR7819	Human	NT	2013	SRR2887070	Price et al. Appl Environ Microbiol. 2016 Feb 1; 82(3): 954–963.	PMID: 26607593
MSHR7797	env	NT	2013	SRR2887069	Price et al. Appl Environ Microbiol. 2016 Feb 1; 82(3): 954–963.	PMID: 26607593
MSHR7763	Human	NT	2013	SRR2887068	Price et al. Appl Environ Microbiol. 2016 Feb 1; 82(3): 954–963.	PMID: 26607593
MSHR7723	Human	NT	2013	SRR2887067	Price et al. Appl Environ Microbiol. 2016 Feb 1; 82(3): 954–963.	PMID: 26607593
MSHR7078	env	NT	2012	SRR2887066	Price et al. Appl Environ Microbiol. 2016 Feb 1; 82(3): 954–963.	PMID: 26607593
MSHR6992	env	NT	2012	SRR2887065	Price et al. Appl Environ Microbiol. 2016 Feb 1; 82(3): 954–963.	PMID: 26607593
MSHR6452	Human	NT	2012	SRR2887064	Price et al. Appl Environ Microbiol. 2016 Feb 1; 82(3): 954–963.	PMID: 26607593
MSHR6435	Human	NT	2012	SRR2887063	Price et al. Appl Environ Microbiol. 2016 Feb 1; 82(3): 954–963.	PMID: 26607593
MSHR0663	Human	NT	1998	SRR2887062	Price et al. Appl Environ Microbiol. 2016 Feb 1; 82(3): 954–963.	PMID: 26607593
MSHR6433	Human	NT	2012	SRR2887061	Price et al. Appl Environ Microbiol. 2016 Feb 1; 82(3): 954–963.	PMID: 26607593
MSHR6357	Human	NT	2012	SRR2887060	Price et al. Appl Environ Microbiol. 2016 Feb 1; 82(3): 954–963.	PMID: 26607593
MSHR6352	Human	NT	2012	SRR2887059	Price et al. Appl Environ Microbiol. 2016 Feb 1; 82(3): 954–963.	PMID: 26607593
MSHR6287	Human	NT	2012	SRR2887058	Price et al. Appl Environ Microbiol. 2016 Feb 1; 82(3): 954–963.	PMID: 26607593
MSHR6041	Human	NT	2012	SRR2887057	Price et al. Appl Environ Microbiol. 2016 Feb 1; 82(3): 954–963.	PMID: 26607593
MSHR5748	Human	NT	2011	SRR2887056	Price et al. Appl Environ Microbiol. 2016 Feb 1; 82(3): 954–963.	PMID: 26607593
MSHR4866	Human	NT	2011	SRR2887055	Price et al. Appl Environ Microbiol. 2016 Feb 1; 82(3): 954–963.	PMID: 26607593
MSHR4758	Human	NT	2011	SRR2887054	Price et al. Appl Environ Microbiol. 2016 Feb 1; 82(3): 954–963.	PMID: 26607593
MSHR4708	Human	NT	2011	SRR2887053	Price et al. Appl Environ Microbiol. 2016 Feb 1; 82(3): 954–963.	PMID: 26607593
MSHR4687	env	NT	2011	SRR2887052	Price et al. Appl Environ Microbiol. 2016 Feb 1; 82(3): 954–963.	PMID: 26607593
MSHR0551	Human	NT	1998	SRR2887051	Price et al. Appl Environ Microbiol. 2016 Feb 1; 82(3): 954–963.	PMID: 26607593
MSHR4682	env	NT	2011	SRR2887050	Price et al. Appl Environ Microbiol. 2016 Feb 1; 82(3): 954–963.	PMID: 26607593
MSHR4681	env	NT	2011	SRR2887049	Price et al. Appl Environ Microbiol. 2016 Feb 1; 82(3): 954–963.	PMID: 26607593
MSHR4222	Human	NT	2010	SRR2887033	Price et al. Appl Environ Microbiol. 2016 Feb 1; 82(3): 954–963.	PMID: 26607593
MSHR4196	Human	NT	2010	SRR2887032	Price et al. Appl Environ Microbiol. 2016 Feb 1; 82(3): 954–963.	PMID: 26607593
MSHR4185	Human	NT	2010	SRR2887031	Price et al. Appl Environ Microbiol. 2016 Feb 1; 82(3): 954–963.	PMID: 26607593
MSHR4083	Human	NT	2010	SRR2887030	Price et al. Appl Environ Microbiol. 2016 Feb 1; 82(3): 954–963.	PMID: 26607593
MSHR0260	Human	NT	1994	SRR2887029	Price et al. Appl Environ Microbiol. 2016 Feb 1; 82(3): 954–963.	PMID: 26607593
MSHR4050	Human	NT	2010	SRR2887028	Price et al. Appl Environ Microbiol. 2016 Feb 1; 82(3): 954–963.	PMID: 26607593
MSHR3917	Human	NT	2010	SRR2887027	Price et al. Appl Environ Microbiol. 2016 Feb 1; 82(3): 954–963.	PMID: 26607593
MSHR3915	Human	NT	2010	SRR2887026	Price et al. Appl Environ Microbiol. 2016 Feb 1; 82(3): 954–963.	PMID: 26607593
MSHR3831	Human	NT	2010	SRR2887025	Price et al. Appl Environ Microbiol. 2016 Feb 1; 82(3): 954–963.	PMID: 26607593
MSHR3810	Human	NT	2010	SRR2887024	Price et al. Appl Environ Microbiol. 2016 Feb 1; 82(3): 954–963.	PMID: 26607593
MSHR3809	Human	NT	2010	SRR2887023	Price et al. Appl Environ Microbiol. 2016 Feb 1; 82(3): 954–963.	PMID: 26607593
MSHR3783	Human	NT	2010	SRR2887022	Price et al. Appl Environ Microbiol. 2016 Feb 1; 82(3): 954–963.	PMID: 26607593
MSHR3763	Human	NT	2010	SRR2887021	Price et al. Appl Environ Microbiol. 2016 Feb 1; 82(3): 954–963.	PMID: 26607593
MSHR3743	Human	NT	2010	SRR2887020	Price et al. Appl Environ Microbiol. 2016 Feb 1; 82(3): 954–963.	PMID: 26607593
MSHR3702	Human	NT	2010	SRR2887019	Price et al. Appl Environ Microbiol. 2016 Feb 1; 82(3): 954–963.	PMID: 26607593
MSHR0238	Human	NT	1993	SRR2887018	Price et al. Appl Environ Microbiol. 2016 Feb 1; 82(3): 954–963.	PMID: 26607593
MSHR3639	Human	NT	2010	SRR2887017	Price et al. Appl Environ Microbiol. 2016 Feb 1; 82(3): 954–963.	PMID: 26607593
MSHR3638	Human	NT	2010	SRR2887016	Price et al. Appl Environ Microbiol. 2016 Feb 1; 82(3): 954–963.	PMID: 26607593
MSHR3618	Human	NT	2010	SRR2887015	Price et al. Appl Environ Microbiol. 2016 Feb 1; 82(3): 954–963.	PMID: 26607593
MSHR3617	Human	NT	2010	SRR2887014	Price et al. Appl Environ Microbiol. 2016 Feb 1; 82(3): 954–963.	PMID: 26607593
MSHR3603	Human	NT	2010	SRR2887013	Price et al. Appl Environ Microbiol. 2016 Feb 1; 82(3): 954–963.	PMID: 26607593
MSHR3530	Human	NT	2009	SRR2887012	Price et al. Appl Environ Microbiol. 2016 Feb 1; 82(3): 954–963.	PMID: 26607593
MSHR3511	Human	NT	2009	SRR2887011	Price et al. Appl Environ Microbiol. 2016 Feb 1; 82(3): 954–963.	PMID: 26607593
MSHR3345	Human	NT	2009	SRR2887010	Price et al. Appl Environ Microbiol. 2016 Feb 1; 82(3): 954–963.	PMID: 26607593
MSHR2861	Human	NT	2007	SRR2887009	Price et al. Appl Environ Microbiol. 2016 Feb 1; 82(3): 954–963.	PMID: 26607593
MSHR2662	env	NT	2006	SRR2887008	Price et al. Appl Environ Microbiol. 2016 Feb 1; 82(3): 954–963.	PMID: 26607593
MSHR0135	Human	NT	1992	SRR2887007	Price et al. Appl Environ Microbiol. 2016 Feb 1; 82(3): 954–963.	PMID: 26607593
MSHR2632	Human	NT	2007	SRR2887006	Price et al. Appl Environ Microbiol. 2016 Feb 1; 82(3): 954–963.	PMID: 26607593
MSHR2583	Human	NT	2007	SRR2887005	Price et al. Appl Environ Microbiol. 2016 Feb 1; 82(3): 954–963.	PMID: 26607593
MSHR2532	Human	NT	2007	SRR2887004	Price et al. Appl Environ Microbiol. 2016 Feb 1; 82(3): 954–963.	PMID: 26607593
MSHR2511	Human	NT	2007	SRR2887003	Price et al. Appl Environ Microbiol. 2016 Feb 1; 82(3): 954–963.	PMID: 26607593
MSHR2472	Human	NT	2007	SRR2887002	Price et al. Appl Environ Microbiol. 2016 Feb 1; 82(3): 954–963.	PMID: 26607593
MSHR2436	Human	NT	2006	SRR2887001	Price et al. Appl Environ Microbiol. 2016 Feb 1; 82(3): 954–963.	PMID: 26607593
MSHR2208	Human	NT	2005	SRR2887000	Price et al. Appl Environ Microbiol. 2016 Feb 1; 82(3): 954–963.	PMID: 26607593
MSHR2078	Human	NT	2005	SRR2886999	Price et al. Appl Environ Microbiol. 2016 Feb 1; 82(3): 954–963.	PMID: 26607593
MSHR2016	Human	NT	2005	SRR2886998	Price et al. Appl Environ Microbiol. 2016 Feb 1; 82(3): 954–963.	PMID: 26607593
MSHR1967	Human	NT	2005	SRR2886997	Price et al. Appl Environ Microbiol. 2016 Feb 1; 82(3): 954–963.	PMID: 26607593
MSHR0128	Human	NT	1992	SRR2886996	Price et al. Appl Environ Microbiol. 2016 Feb 1; 82(3): 954–963.	PMID: 26607593
MSHR1952	Human	NT	2005	SRR2886995	Price et al. Appl Environ Microbiol. 2016 Feb 1; 82(3): 954–963.	PMID: 26607593
MSHR1926	Human	NT	2005	SRR2886994	Price et al. Appl Environ Microbiol. 2016 Feb 1; 82(3): 954–963.	PMID: 26607593
MSHR1634	Human	NT	2003	SRR2886993	Price et al. Appl Environ Microbiol. 2016 Feb 1; 82(3): 954–963.	PMID: 26607593
MSHR1422	env	NT	2002	SRR2886992	Price et al. Appl Environ Microbiol. 2016 Feb 1; 82(3): 954–963.	PMID: 26607593
MSHR1421	env	NT	2002	SRR2886991	Price et al. Appl Environ Microbiol. 2016 Feb 1; 82(3): 954–963.	PMID: 26607593
MSHR1390	Human	NT	2002	SRR2886990	Price et al. Appl Environ Microbiol. 2016 Feb 1; 82(3): 954–963.	PMID: 26607593
MSHR1057	Human	NT	2000	SRR2886989	Price et al. Appl Environ Microbiol. 2016 Feb 1; 82(3): 954–963.	PMID: 26607593
MSHR0937	Human	NT	2000	SRR2886988	Price et al. Appl Environ Microbiol. 2016 Feb 1; 82(3): 954–963.	PMID: 26607593
MSHR0910	Human	NT	2000	SRR2886987	Price et al. Appl Environ Microbiol. 2016 Feb 1; 82(3): 954–963.	PMID: 26607593
MSHR8613	Human	NT	2015	SRR2886986	Price et al. Appl Environ Microbiol. 2016 Feb 1; 82(3): 954–963.	PMID: 26607593
MSHR8600	Human	NT	2015	SRR2886985	Price et al. Appl Environ Microbiol. 2016 Feb 1; 82(3): 954–963.	PMID: 26607593
MSHR8573	Human	NT	2015	SRR2886984	Price et al. Appl Environ Microbiol. 2016 Feb 1; 82(3): 954–963.	PMID: 26607593
MSHR4545	Human	NT	2011	SRR2887048	Price et al. Appl Environ Microbiol. 2016 Feb 1; 82(3): 954–963.	PMID: 26607593
MSHR4520	Human	NT	2011	SRR2887047	Price et al. Appl Environ Microbiol. 2016 Feb 1; 82(3): 954–963.	PMID: 26607593
MSHR4515	Human	NT	2011	SRR2887046	Price et al. Appl Environ Microbiol. 2016 Feb 1; 82(3): 954–963.	PMID: 26607593
MSHR4483	env	NT	2011	SRR2887045	Price et al. Appl Environ Microbiol. 2016 Feb 1; 82(3): 954–963.	PMID: 26607593
MSHR4437	Human	NT	2011	SRR2887044	Price et al. Appl Environ Microbiol. 2016 Feb 1; 82(3): 954–963.	PMID: 26607593
MSHR4425	Human	NT	2011	SRR2887043	Price et al. Appl Environ Microbiol. 2016 Feb 1; 82(3): 954–963.	PMID: 26607593
MSHR4399	Human	NT	2011	SRR2887042	Price et al. Appl Environ Microbiol. 2016 Feb 1; 82(3): 954–963.	PMID: 26607593
MSHR4396	Human	NT	2011	SRR2887041	Price et al. Appl Environ Microbiol. 2016 Feb 1; 82(3): 954–963.	PMID: 26607593
MSHR0457	Human	NT	1996	SRR2887040	Price et al. Appl Environ Microbiol. 2016 Feb 1; 82(3): 954–963.	PMID: 26607593
MSHR4389	Human	NT	2011	SRR2887039	Price et al. Appl Environ Microbiol. 2016 Feb 1; 82(3): 954–963.	PMID: 26607593
MSHR4388	Human	NT	2011	SRR2887038	Price et al. Appl Environ Microbiol. 2016 Feb 1; 82(3): 954–963.	PMID: 26607593
MSHR4387	Human	NT	2011	SRR2887037	Price et al. Appl Environ Microbiol. 2016 Feb 1; 82(3): 954–963.	PMID: 26607593
MSHR4255	env	NT	2010	SRR2887036	Price et al. Appl Environ Microbiol. 2016 Feb 1; 82(3): 954–963.	PMID: 26607593
MSHR4241	Human	NT	2010	SRR2887035	Price et al. Appl Environ Microbiol. 2016 Feb 1; 82(3): 954–963.	PMID: 26607593
MSHR8422	Human	NT	2014	SRR2886983	Price et al. Appl Environ Microbiol. 2016 Feb 1; 82(3): 954–963.	PMID: 26607593
MSHR8387	Human	NT	2014	SRR2886982	Price et al. Appl Environ Microbiol. 2016 Feb 1; 82(3): 954–963.	PMID: 26607593
MSHR8269	Human	NT	2014	SRR2886981	Price et al. Appl Environ Microbiol. 2016 Feb 1; 82(3): 954–963.	PMID: 26607593
MSHR8239	Human	NT	2014	SRR2886980	Price et al. Appl Environ Microbiol. 2016 Feb 1; 82(3): 954–963.	PMID: 26607593
MSHR0888	Human	NT	1999	SRR2886978	Price et al. Appl Environ Microbiol. 2016 Feb 1; 82(3): 954–963.	PMID: 26607593
MSHR0115	Human	NT	1992	SRR2886977	Price et al. Appl Environ Microbiol. 2016 Feb 1; 82(3): 954–963.	PMID: 26607593
MSHR0067	Human	NT	1991	SRR2886976	Price et al. Appl Environ Microbiol. 2016 Feb 1; 82(3): 954–963.	PMID: 26607593
MSHR4230	Human	NT	2010	SRR2887034	Price et al. Appl Environ Microbiol. 2016 Feb 1; 82(3): 954–963.	PMID: 26607593
Bp1651	human	USA_ex_Australia	na	CP012041	Bugrysheva et al. Genome Announc. 2015 Nov-Dec; 3(6): e01427-15.	PMID: 26634765
9554_8#4	env	NT	1997	ERS205842	Chewapreecha et al. Nat Microbiol. 2017 Jan 23;2:16263.	PMID: 28112723
9554_8#5	env	NT	2010	ERS205843	Chewapreecha et al. Nat Microbiol. 2017 Jan 23;2:16263.	PMID: 28112723
9554_8#6	env	NT	2011	ERS205844	Chewapreecha et al. Nat Microbiol. 2017 Jan 23;2:16263.	PMID: 28112723
9554_8#7	env	NT	2011	ERS205845	Chewapreecha et al. Nat Microbiol. 2017 Jan 23;2:16263.	PMID: 28112723
9554_8#8	env	NT	2011	ERS205846	Chewapreecha et al. Nat Microbiol. 2017 Jan 23;2:16263.	PMID: 28112723
9742_6#25	env	NT	1997	ERS205884	Chewapreecha et al. Nat Microbiol. 2017 Jan 23;2:16263.	PMID: 28112723
9742_9#16	env	QLD	2004	ERS205909	Chewapreecha et al. Nat Microbiol. 2017 Jan 23;2:16263.	PMID: 28112723
9742_9#25	env	NT	2009	ERS205918	Chewapreecha et al. Nat Microbiol. 2017 Jan 23;2:16263.	PMID: 28112723
9742_9#9	env	WA	1980	ERS205902	Chewapreecha et al. Nat Microbiol. 2017 Jan 23;2:16263.	PMID: 28112723
9554_8#1	human	NT	1994	ERS205839	Chewapreecha et al. Nat Microbiol. 2017 Jan 23;2:16263.	PMID: 28112723
9554_8#2	human	NT	1997	ERS205840	Chewapreecha et al. Nat Microbiol. 2017 Jan 23;2:16263.	PMID: 28112723
9554_8#3	human	NT	2005	ERS205841	Chewapreecha et al. Nat Microbiol. 2017 Jan 23;2:16263.	PMID: 28112723
9742_6#11	human	NT	1992	ERS205870	Chewapreecha et al. Nat Microbiol. 2017 Jan 23;2:16263.	PMID: 28112723
9742_6#14	human	NT	1993	ERS205873	Chewapreecha et al. Nat Microbiol. 2017 Jan 23;2:16263.	PMID: 28112723
9742_6#15	human	NT	1993	ERS205874	Chewapreecha et al. Nat Microbiol. 2017 Jan 23;2:16263.	PMID: 28112723
9742_6#16	human	NT	1994	ERS205875	Chewapreecha et al. Nat Microbiol. 2017 Jan 23;2:16263.	PMID: 28112723
9742_6#17	human	NT	1994	ERS205876	Chewapreecha et al. Nat Microbiol. 2017 Jan 23;2:16263.	PMID: 28112723
9742_6#19	human	NT	1994	ERS205878	Chewapreecha et al. Nat Microbiol. 2017 Jan 23;2:16263.	PMID: 28112723
9742_6#20	human	NT	1995	ERS205879	Chewapreecha et al. Nat Microbiol. 2017 Jan 23;2:16263.	PMID: 28112723
9742_6#21	human	NT	1996	ERS205880	Chewapreecha et al. Nat Microbiol. 2017 Jan 23;2:16263.	PMID: 28112723
9742_6#22	human	QLD	1996	ERS205881	Chewapreecha et al. Nat Microbiol. 2017 Jan 23;2:16263.	PMID: 28112723
9742_6#23	human	QLD	1996	ERS205882	Chewapreecha et al. Nat Microbiol. 2017 Jan 23;2:16263.	PMID: 28112723
9742_6#24	human	NT	1996	ERS205883	Chewapreecha et al. Nat Microbiol. 2017 Jan 23;2:16263.	PMID: 28112723
9742_6#26	human	NT	1998	ERS205885	Chewapreecha et al. Nat Microbiol. 2017 Jan 23;2:16263.	PMID: 28112723
9742_6#27	human	NT	1998	ERS205886	Chewapreecha et al. Nat Microbiol. 2017 Jan 23;2:16263.	PMID: 28112723
9742_6#28	human	NT	1998	ERS205887	Chewapreecha et al. Nat Microbiol. 2017 Jan 23;2:16263.	PMID: 28112723
9742_6#29	human	NT	1998	ERS205888	Chewapreecha et al. Nat Microbiol. 2017 Jan 23;2:16263.	PMID: 28112723
9742_6#30	human	NT	1998	ERS205889	Chewapreecha et al. Nat Microbiol. 2017 Jan 23;2:16263.	PMID: 28112723
9742_6#31	human	QLD	1999	ERS205890	Chewapreecha et al. Nat Microbiol. 2017 Jan 23;2:16263.	PMID: 28112723
9742_6#32	human	NT	1999	ERS205891	Chewapreecha et al. Nat Microbiol. 2017 Jan 23;2:16263.	PMID: 28112723
9742_6#33	human	NT	1999	ERS205892	Chewapreecha et al. Nat Microbiol. 2017 Jan 23;2:16263.	PMID: 28112723
9742_6#34	human	NT	2001	ERS205893	Chewapreecha et al. Nat Microbiol. 2017 Jan 23;2:16263.	PMID: 28112723
9742_9#1	human	NT	1997	ERS205894	Chewapreecha et al. Nat Microbiol. 2017 Jan 23;2:16263.	PMID: 28112723
9742_9#11	human	NT	2003	ERS205904	Chewapreecha et al. Nat Microbiol. 2017 Jan 23;2:16263.	PMID: 28112723
9742_9#12	human	NT	2004	ERS205905	Chewapreecha et al. Nat Microbiol. 2017 Jan 23;2:16263.	PMID: 28112723
9742_9#13	human	NT	2004	ERS205906	Chewapreecha et al. Nat Microbiol. 2017 Jan 23;2:16263.	PMID: 28112723
9742_9#17	human	WA	2005	ERS205910	Chewapreecha et al. Nat Microbiol. 2017 Jan 23;2:16263.	PMID: 28112723
9742_9#18	human	WA	2005	ERS205911	Chewapreecha et al. Nat Microbiol. 2017 Jan 23;2:16263.	PMID: 28112723
9742_9#19	human	NT	2006	ERS205912	Chewapreecha et al. Nat Microbiol. 2017 Jan 23;2:16263.	PMID: 28112723
9742_9#20	human	NT	2006	ERS205913	Chewapreecha et al. Nat Microbiol. 2017 Jan 23;2:16263.	PMID: 28112723
9742_9#22	human	NT	2007	ERS205915	Chewapreecha et al. Nat Microbiol. 2017 Jan 23;2:16263.	PMID: 28112723
9742_9#3	human	NT	2002	ERS205896	Chewapreecha et al. Nat Microbiol. 2017 Jan 23;2:16263.	PMID: 28112723
9742_9#5	human	NT	2002	ERS205898	Chewapreecha et al. Nat Microbiol. 2017 Jan 23;2:16263.	PMID: 28112723
9742_9#6	human	NT	2003	ERS205899	Chewapreecha et al. Nat Microbiol. 2017 Jan 23;2:16263.	PMID: 28112723
9742_9#8	human	WA	1976	ERS205901	Chewapreecha et al. Nat Microbiol. 2017 Jan 23;2:16263.	PMID: 28112723
MSHR0169	env	WA	na	LGKL00000000	Chapple et al. Microb Genom. 2016 Jul 11;2(7):e000067.	PMID: 28348862
MSHR1079	human	NT	na	CM003194_n_CM003195	unpublished
