# Supplementary material for: Genetic variation associated with infection and the environment in the accidental pathogen Burkholderia pseudomallei
Source: Commun Biol. 2019 Nov 22;2:428. doi: 10.1038/s42003-019-0678-x (PMC6874650; doi:10.1038/s42003-019-0678-x)
Supplement: Supplementary file 5 — Supplementary Data 3 [file 42003_2019_678_MOESM5_ESM.xlsx]

## Sheet: Sheet1
Gene_id	loci	Biological_terms	Annotations	Direction_in_discovery_cohort	(gene gain - gene loss)/total changes					ka	ks	ka/ks	Literatures
					Group 1	Group 2	Group 3	Group 4	Group 5
group_9360	locus.1	Cell_wall_membrane_envelope_biogenesis	hypothetical_protein	DISEASE-ASSOCIATED	NA	NA	NA	NA	0.29797	0.000624913	3.77051e-05	16.5737
group_2804	locus.1	no-match	hypothetical_protein	DISEASE-ASSOCIATED	NA	NA	NA	NA	0.0551811	0.975529	1.08233	0.901326
group_5114	locus.1	no-match	hypothetical_protein	DISEASE-ASSOCIATED	NA	0.783172	NA	NA	0.0535002	NA	NA	NA
group_846	locus.1	no-match	shikimate_transporter	DISEASE-ASSOCIATED	NA	NA	NA	NA	0.056992	0.957328	1.21941	0.785078
group_1126	locus.1	Potential_roles_in_pathogenicity	HlyB_family_hemolysin_activator_protein	DISEASE-ASSOCIATED	NA	NA	NA	NA	0.0400348	1.44467e-05	0.0144467	0.001	Ahmad et al. BMC Microbiol. 2015; 15: 270. (PMID: 26597807)
group_1127	locus.1	Potential_roles_in_pathogenicity	outer_membrane_hemolysin_activator_protein	DISEASE-ASSOCIATED	NA	NA	NA	NA	0.0595611	NA	NA	NA	Ahmad et al. BMC Microbiol. 2015; 15: 270. (PMID: 26597807)
group_2391	locus.1	Potential_roles_in_pathogenicity	insecticidal_toxin_complex_protein_TcdB2	DISEASE-ASSOCIATED	NA	NA	NA	NA	0.244	0.000225259	0.00142113	0.158507	Rangel et al. PLoS One. 2016; 11(8): e0161120. (PMID: 27580176)
group_9194	locus.1	Potential_roles_in_pathogenicity	toxin_complex_protein	DISEASE-ASSOCIATED	NA	NA	NA	NA	0.0467648	0.000130592	0.000597623	0.218519	Rangel et al. PLoS One. 2016; 11(8): e0161120. (PMID: 27580176)
spvB	locus.1	Potential_roles_in_pathogenicity	insecticidal_toxin_complex_protein_TcaC	DISEASE-ASSOCIATED	NA	NA	NA	NA	0.0496035	0.000276368	0.000342042	0.807996	Rangel et al. PLoS One. 2016; 11(8): e0161120. (PMID: 27580176)
tccC3	locus.1	Potential_roles_in_pathogenicity	TccC3	DISEASE-ASSOCIATED	NA	NA	NA	NA	0.0562675	0.000921544	0.00145541	0.633184	Rangel et al. PLoS One. 2016; 11(8): e0161120. (PMID: 27580176)
tccC4	locus.1	Potential_roles_in_pathogenicity	TccC4	DISEASE-ASSOCIATED	NA	NA	NA	NA	0.0551713	8.86382e-05	0.000720614	0.123004	Rangel et al. PLoS One. 2016; 11(8): e0161120. (PMID: 27580176)
tcdA4	locus.1	Potential_roles_in_pathogenicity	TcdA4	DISEASE-ASSOCIATED	NA	NA	NA	NA	0.0507881	0.016263	0.0470103	0.345945	Rangel et al. PLoS One. 2016; 11(8): e0161120. (PMID: 27580176)
tcdB1	locus.1	Potential_roles_in_pathogenicity	TcdB1	DISEASE-ASSOCIATED	NA	NA	NA	NA	0.0548491	0.00165173	0.00842709	0.196003	Rangel et al. PLoS One. 2016; 11(8): e0161120. (PMID: 27580176)
tcdB2	locus.1	Potential_roles_in_pathogenicity	insecticidal_toxin_complex_protein_TcdB2	DISEASE-ASSOCIATED	NA	NA	NA	NA	0.0372972	0.000266862	0.00171763	0.155366	Rangel et al. PLoS One. 2016; 11(8): e0161120. (PMID: 27580176)
tcdB2_1	locus.1	Potential_roles_in_pathogenicity	hypothetical_protein	DISEASE-ASSOCIATED	NA	NA	NA	NA	0.057879	0.95133	1.18702	0.801447	Rangel et al. PLoS One. 2016; 11(8): e0161120. (PMID: 27580176)
group_1849	locus.1	Replication_recombination_and_repair	transposase	DISEASE-ASSOCIATED	NA	NA	NA	NA	0.189822	NA	NA	NA
group_431	locus.1	Replication_recombination_and_repair	transposase_IS3/IS911_family_protein	DISEASE-ASSOCIATED	NA	NA	NA	NA	0.0528175	0.865515	1.52738	0.566667
tISRso5	locus.1	Replication_recombination_and_repair	ISRSO5-transposase_protein	DISEASE-ASSOCIATED	NA	NA	NA	NA	0.0401223	0.990245	1.03666	0.955227
tnp_1	locus.1	Replication_recombination_and_repair	hypothetical_protein	DISEASE-ASSOCIATED	NA	NA	NA	NA	0.031772	0.948358	1.16137	0.816584
tnp_2	locus.1	Replication_recombination_and_repair	transposase	DISEASE-ASSOCIATED	NA	NA	NA	NA	0.0956284	NA	NA	NA
tnp17	locus.1	Replication_recombination_and_repair	IS4_family_transposase	DISEASE-ASSOCIATED	0.503553	0.814181	NA	NA	0.811229	0.994416	1.01835	0.9765
group_485	locus.13	Secondary_metabolites_biosynthesis_transport_and_catabolism	polyketide_synthase	DISEASE-ASSOCIATED	NA	NA	0.000507922	0.604841	0.185518	0.940104	1.24589	0.754566
rfaQ_2	locus.14	Cell_wall_membrane_envelope_biogenesis	heptosyltransferase_family_protein	DISEASE-ASSOCIATED	-0.516883	0.0294247	-0.254005	-0.198233	-0.0422078	0.996182	1.01108	0.985262
proP7_2	locus.16	no-match	putative_sugar_transporter	DISEASE-ASSOCIATED	0.74184	0.899281	0.723589	0.309404	0.501358	0.00136947	0.0104035	0.131635
group_694	locus.17	no-match	hypothetical_protein	DISEASE-ASSOCIATED	-0.485601	NA	NA	-0.725347	NA	1.01078	0.975823	1.03583
group_1426	locus.18	no-match	hypothetical_protein	DISEASE-ASSOCIATED	NA	0.735499	0.20933	NA	NA	NA	NA	NA
group_1858	locus.19	no-match	hypothetical_protein	DISEASE-ASSOCIATED	0	-0.204671	0.532509	-0.0381479	-0.196172	1.06252	0.877189	1.21128
group_2902	locus.20	no-match	hypothetical_protein	DISEASE-ASSOCIATED	NA	0.77673	NA	-0.0178371	NA	NA	NA	NA
group_5480	locus.21	no-match	hypothetical_protein	DISEASE-ASSOCIATED	NA	NA	NA	0.0852517	NA	1.0155	0.963484	1.05398
group_9037	locus.22	no-match	hypothetical_protein	DISEASE-ASSOCIATED	NA	NA	NA	NA	0.0514032	NA	NA	NA
group_853	locus.23	no-match	hypothetical_protein	DISEASE-ASSOCIATED	NA	0.79759	NA	NA	NA	0.833976	2.35661	0.353888
group_4099	locus.3	Potential_roles_in_pathogenicity	secreted_protein_hcp	DISEASE-ASSOCIATED	NA	NA	NA	-0.741018	NA	0.994055	1.02017	0.974401	Burtnick et al. Infect Immun. 2011 Apr; 79(4): 1512–1525. (PMID: 21300775)
group_1229	locus.4	Replication_recombination_and_repair	ATP-dependen_tDNA_ligase	DISEASE-ASSOCIATED	0.361171	NA	NA	0.469993	0.62774	0.918995	1.34287	0.684352
group_9036	locus.5	Replication_recombination_and_repair	integrase_catalytic_region	DISEASE-ASSOCIATED	NA	NA	NA	NA	0.0313363	0.000135538	0.00027106	0.500032
group_9206	locus.6	Replication_recombination_and_repair	Transposase_and_inactivated_derivatives	DISEASE-ASSOCIATED	NA	NA	NA	NA	0.0586235	6.1657e-05	8.44258e-05	0.73031
tnp17_2	locus.7	Replication_recombination_and_repair	IS4_family_transposase	DISEASE-ASSOCIATED	NA	NA	NA	NA	0.0509453	1.05147	0.83113	1.26511
group_9038	locus.8	Replication_recombination_and_repair	IS66_Orf2_family_protein	DISEASE-ASSOCIATED	NA	NA	NA	NA	0.0585062	NA	NA	NA
group_9193	locus.9	Replication_recombination_and_repair	transposase	DISEASE-ASSOCIATED	NA	NA	NA	NA	0.0397661	NA	NA	NA
group_3868	locus.10	Replication_recombination_and_repair	transposase	ENVIRONMENTAL-ASSOCIATED	NA	0.822222	NA	0.767513	0.818182	0.963482	1.14767	0.839512
glpC	locus.11	Energy_production_and_conversion	ferredoxin	ENVIRONMENTAL-ASSOCIATED	NA	-0.396256	NA	-0.573525	-0.226797	0.957494	1.23615	0.774577
group_1077	locus.12	Energy_production_and_conversion	hypothetical_protein	ENVIRONMENTAL-ASSOCIATED	0.00806958	0.0984675	0.707214	0.439663	0.130905	1.02041	0.950877	1.07313
group_2216	locus.15	Cell_wall_membrane_envelope_biogenesis	FG-GAP/YD_repeat-containing_protein	ENVIRONMENTAL-ASSOCIATED	0.365916	0.662513	NA	0.047026	0.256884	0.930361	1.35358	0.687336
group_1258	locus.2	Secondary_metabolites_biosynthesis_transport_and_catabolism	hypothetical_protein	ENVIRONMENTAL-ASSOCIATED	0.00490617	0.000880278	0.00120855	0.00037327	0.00396172	1.00125	0.996762	1.0045
group_603	locus.2	Secondary_metabolites_biosynthesis_transport_and_catabolism	hypothetical_protein	ENVIRONMENTAL-ASSOCIATED	-0.00137442	-0.00105506	NA	NA	NA	1.01288	0.967837	1.04654
group_3144	locus.24	no-match	hypothetical_protein	ENVIRONMENTAL-ASSOCIATED	NA	-0.293991	0.738938	-0.217717	0.0878407	1.0572	0.883174	1.19704
group_1409	locus.25	no-match	hypothetical_protein	ENVIRONMENTAL-ASSOCIATED	0.311359	-0.0054163	NA	0.0150136	NA	0.0508897	0.03987	1.27639
group_232	locus.26	Potential_roles_in_pathogenicity	haemagluttinin_motif-containing_protein	ENVIRONMENTAL-ASSOCIATED	0.491036	0.265217	0.273815	0.565217	0.154635	0.950001	1.1672	0.813914	Sarovich et al. PLoS One. 2014 Mar 11;9(3):e91682. (PMID: 24618705)
					*NA where the gene frequency in each monophyletic group is less the 0.01 or greater than 0.99					**NA where no SNPs were detected or the test did not reject neutrality
