# Supplementary material for: Genetic variation associated with infection and the environment in the accidental pathogen Burkholderia pseudomallei
Source: Commun Biol. 2019 Nov 22;2:428. doi: 10.1038/s42003-019-0678-x (PMC6874650; doi:10.1038/s42003-019-0678-x)
Supplement: Supplementary file 6 — Supplementary Data 4 [file 42003_2019_678_MOESM6_ESM.xlsx]

## Sheet: Sheet1
gene.id	gene.annotation	distribution in clinical isolates		distribution in environmental isolates		Scoary association test			also achieved significant association in an independent Australasian cohort
		presence	absence	presence	absence	raw p-value	BH adjusted p-value
group_3144	hypothetical_protein	170	155	365	63	1.68096e-23	1.79627e-19
group_9193	transposase	69	256	8	420	7.47775e-19	3.99536e-15
group_1126	HlyB_family_hemolysin_activator_protein	86	239	24	404	1.16091e-15	6.20273e-13
group_1127	outer_membrane_hemolysin_activator_protein	86	239	24	404	1.16091e-15	6.20273e-13
group_9038	IS66_Orf2_family_protein	86	239	24	404	1.16091e-15	6.20273e-13
group_9036	integrase_catalytic_region	86	239	24	404	1.16091e-15	6.20273e-13
group_9037	hypothetical_protein	86	239	24	404	1.16091e-15	6.20273e-13
tISRso5	ISRSO5-transposase_protein	86	239	24	404	1.16091e-15	6.20273e-13
group_431	transposase_IS3/IS911_family_protein	85	240	24	404	2.32988e-15	1.18557e-12
group_2804	hypothetical_protein	88	237	27	401	5.25685e-15	2.44238e-12
group_846	shikimate_transporter	88	237	27	401	5.25685e-15	2.44238e-12
group_5114	hypothetical_protein	88	237	28	400	7.99223e-15	3.55854e-12
group_9194	toxin_complex_protein	73	252	19	409	7.17845e-14	1.91772e-11
tccC3	TccC3	73	252	19	409	7.17845e-14	1.91772e-11
tccC4	TccC4	73	252	19	409	7.17845e-14	1.91772e-11
group_9206	Transposase_and_inactivated_derivatives	73	252	19	409	7.17845e-14	1.91772e-11
spvB	insecticidal_toxin_complex_protein_TcaC	73	252	19	409	7.17845e-14	1.91772e-11
tcdB1	TcdB1	73	252	19	409	7.17845e-14	1.91772e-11
tcdA4	TcdA4	72	253	19	409	1.4502e-13	3.77972e-11
tnp_2	transposase	71	254	18	410	1.52022e-13	3.86787e-11
group_1849	transposase	78	247	24	404	4.6606e-13	1.15821e-10
tcdB2_1	hypothetical_protein	68	257	19	409	3.79096e-12	8.10204e-10
tnp17	IS4_family_transposase	65	260	18	410	8.22262e-12	1.68975e-09
tcdB2	insecticidal_toxin_complex_protein_TcdB2	61	264	16	412	1.9001e-11	3.83104e-09
tnp17_2	IS4_family_transposase	27	298	1	427	1.38178e-09	2.46096e-07
group_3868	transposase	20	305	0	428	3.84369e-08	5.26586e-06
group_1229	ATP-dependen_tDNA_ligase	27	298	3	425	9.81999e-08	1.24924e-05
group_1426	hypothetical_protein	17	308	0	428	5.2153e-07	5.20848e-05
group_4099	secreted_protein_hcp	323	2	396	32	1.25381e-06	9.08459e-05
glpC	ferredoxin	280	45	411	17	1.58995e-06	0.000106739
group_2216	FG-GAP/YD_repeat-containing_protein	20	305	71	357	8.50694e-06	0.000378771
proP7_2	putative_sugar_transporter	273	52	300	128	1.08596e-05	0.000451538
group_5480	hypothetical_protein	13	312	0	428	1.64433e-05	0.00056577
group_1409	hypothetical_protein	7	318	41	387	1.64986e-05	0.00056577
tnp_1	hypothetical_protein	23	302	5	423	2.36425e-05	0.000758689
group_603	hypothetical_protein	64	261	143	285	2.52077e-05	0.00078948
group_2391	insecticidal_toxin_complex_protein_TcdB2	19	306	3	425	3.39241e-05	0.00102116
group_1077	hypothetical_protein	144	181	253	175	5.07164e-05	0.0014004
group_485	polyketide_synthase	34	291	15	413	9.74045e-05	0.00242061
group_2902	hypothetical_protein	16	309	2	426	0.000100406	0.00247791
group_9360	hypothetical_protein	22	303	6	422	0.000143198	0.00324198
group_232	haemagluttinin_motif-containing_protein (truncated)	48	277	111	317	0.000153061	0.00342894
rfaQ_2	heptosyltransferase_family_protein	261	64	292	136	0.000174296	0.00374753
group_1858	hypothetical_protein	255	70	282	146	0.000267115	0.00541631
group_1258	hypothetical_protein	198	127	313	115	0.000298032	0.00593066
group_853	hypothetical_protein	25	300	9	419	0.000317927	0.00619456
group_694	hypothetical_protein	320	5	396	32	0.000324626	0.00619456
