# Supplementary material for: Genetic variation associated with infection and the environment in the accidental pathogen Burkholderia pseudomallei
Source: Commun Biol. 2019 Nov 22;2:428. doi: 10.1038/s42003-019-0678-x (PMC6874650; doi:10.1038/s42003-019-0678-x)
Supplement: Supplementary file 7 — Supplementary Data 5 [file 42003_2019_678_MOESM7_ESM.xlsx]

## Sheet: Sheet1
gene.id	gene.annotation	distribution in clinical isolates		distribution in environmental isolates		Two-sided Fisher's exact test			genes achieved significant associations at FDR<0.01
		presence	absence	presence	absence	raw p-value	BH adjusted p-value
group_2902	hypothetical_protein	76	108	59	14	6.952e-09	3.26744e-07
group_853	hypothetical_protein	77	107	58	15	3.908e-08	9.1838e-07
group_232	haemagluttinin_motif-containing_protein (truncated)	81	103	58	15	1.96e-07	3.07067e-06
group_1426	hypothetical_protein	92	92	60	13	1.356e-06	1.5933e-05
tnp_1	hypothetical_protein	101	83	61	12	1.355e-05	0.00012737
group_3868	transposase	109	75	63	10	1.791e-05	0.000140295
group_603	hypothetical_protein	100	84	59	14	6.287e-05	0.000369361
group_5480	hypothetical_protein	99	85	59	14	5.814e-05	0.000369361
tnp_2	transposase	66	118	46	27	9.065e-05	0.000473394
group_485	polyketide_synthase	119	65	63	10	0.0004445	0.00208915
group_694	hypothetical_protein	116	68	62	11	0.0005223	0.00223164
group_1258	hypothetical_protein	120	64	62	11	0.001417	0.00554992
group_9193	transposase	50	134	33	40	0.007521	0.0260682
group_1077	hypothetical_protein	126	58	62	11	0.007765	0.0260682
group_1127	outer_membrane_hemolysin_activator_protein	11	173	11	62	0.02576	0.0807147
rfaQ_2	heptosyltransferase_family_protein	152	32	67	6	0.07872	0.23124
group_5114	hypothetical_protein	70	114	20	53	0.1133	0.313241
glpC	ferredoxin	168	16	69	4	0.4512	0.699095
group_2216	FG-GAP/YD_repeat-containing_protein	168	16	69	4	0.4512	0.699095
group_1858	hypothetical_protein	122	62	54	19	0.2973	0.699095
group_3144	hypothetical_protein	155	29	64	9	0.5624	0.699095
group_1409	hypothetical_protein	152	32	64	9	0.3518	0.699095
tcdA4	TcdA4	4	180	0	73	0.5801	0.699095
group_9194	toxin_complex_protein	4	180	0	73	0.5801	0.699095
group_2391	insecticidal_toxin_complex_protein_TcdB2	4	180	0	73	0.5801	0.699095
spvB	insecticidal_toxin_complex_protein_TcaC	4	180	0	73	0.5801	0.699095
tcdB1	TcdB1	4	180	0	73	0.5801	0.699095
tccC3	TccC3	4	180	0	73	0.5801	0.699095
tcdB2	insecticidal_toxin_complex_protein_TcdB2	4	180	0	73	0.5801	0.699095
tccC4	TccC4	4	180	0	73	0.5801	0.699095
tcdB2_1	hypothetical_protein	4	180	0	73	0.5801	0.699095
group_1126	HlyB_family_hemolysin_activator_protein	46	138	22	51	0.4343	0.699095
group_9036	integrase_catalytic_region	4	180	0	73	0.5801	0.699095
tISRso5	ISRSO5-transposase_protein	13	171	3	70	0.568	0.699095
group_9206	Transposase_and_inactivated_derivatives	4	180	0	73	0.5801	0.699095
group_431	transposase_IS3/IS911_family_protein	13	171	3	70	0.568	0.699095
group_9360	hypothetical_protein	4	180	0	73	0.5801	0.699095
group_2804	hypothetical_protein	7	177	1	72	0.4467	0.699095
group_9037	hypothetical_protein	5	179	0	73	0.3257	0.699095
group_846	shikimate_transporter	151	33	62	11	0.714	0.820709
tnp17	IS4_family_transposase	9	175	2	71	0.7334	0.820709
tnp17_2	IS4_family_transposase	9	175	2	71	0.7334	0.820709
group_9038	IS66_Orf2_family_protein	11	173	3	70	0.7629	0.833867
proP7_2	putative_sugar_transporter	168	16	68	5	0.802	0.856682
group_4099	secreted_protein_hcp	166	18	66	7	1	1
group_1229	ATP-dependen_tDNA_ligase	166	18	66	7	1	1
group_1849	transposase	6	178	2	71	1	1
