# Supplementary material for: Genetic variation associated with infection and the environment in the accidental pathogen Burkholderia pseudomallei
Source: Commun Biol. 2019 Nov 22;2:428. doi: 10.1038/s42003-019-0678-x (PMC6874650; doi:10.1038/s42003-019-0678-x)
Supplement: Supplementary file 8 — Supplementary Data 6 [file 42003_2019_678_MOESM8_ESM.xlsx]

## Sheet: COG and literature sought
COG and literature sought terms	detected genes		genes in reference genomes		one-sided fisher exact test
category	no.presence	no.absence	no.presence	no.absence	raw p-value	Bonferroni adjusted p-val	Benjamini-Hochberg adjusted.p-val
pathogenicity/cell defense mechanism	13	34	365	29614	1.553e-14	7.75e-14	7.75e-14
Replication,_recombination_and_repair	13	34	938	29041	1.544e-09	7.7e-09	3.85e-09
Secondary_metabolites_biosynthesis,_transport_and_catabolism	3	44	1214	28765	0.297	1	0.495
Cell_wall/membrane/envelope_biogenesis	3	44	2021	27958	0.6222	1	0.77775
Energy_production_and_conversion	2	45	1889	28090	0.8047	1	0.8047
GO terms	detected genes		genes in K96243 genome		one-sided fisher exact test
category	no.presence	no.absence	no.presence	no.absence	raw p-value	Bonferroni adjusted p-val	Benjamini-Hochberg adjusted.p-val
GO:0097264 self proteolysis*	4	43	3	5022	2.221e-07	4.442e-06	4.442e-06	*associated with toxin genes
GO:0004803 transposase activity	5	42	20	5005	2.542e-06	5.084e-05	1.69467e-05
GO:0006313 transposition, DNA mediated	5	42	20	5005	2.542e-06	5.084e-05	1.69467e-05
GO:0015074 DNA integration	3	44	49	4976	0.012	0.24	0.06
GO:0016757 transferase activity, transferring glycosyl groups	1	46	23	5002	0.2006	1	0.8024
GO:0008134 transcription factor binding	1	46	29	4996	0.2443	1	0.814333
GO:0005737 cytoplasm	4	43	395	4630	0.5119	1	1
GO:0006310 DNA recombination	1	46	92	4933	0.5826	1	1
GO:0003676 nucleic acid binding	1	46	101	4924	0.6168	1	1
GO:0009405 pathogenesis	1	46	114	4911	0.6614	1	1
GO:0006281 DNA repair	1	46	115	4910	0.6646	1	1
GO:0019867 outer membrane	1	46	122	4903	0.6863	1	1
GO:0003677 DNA binding	7	40	1034	3991	0.8762	1	1
GO:0022857 transmembrane transporter activity	1	46	254	4771	0.9125	1	1
GO:0016021 integral component of membrane	1	46	798	4227	0.9997	1	1
GO:0055085 transmembrane transport	1	46	949	4076	0.9999	1	1
GO:0005524 ATP binding	2	45	1206	3819	1	1	1
GO:0006355 regulation of transcription, DNA=templated	1	46	1567	3458	1	1	1
GO:0008152 metabolic process	1	46	1025	4000	1	1	1
NB: As of October 2019, no KEGGs or MetaCyc terms were annotated to 47 disease- and environmental-associated genes
