# Supplementary material for: Genetic variation associated with infection and the environment in the accidental pathogen Burkholderia pseudomallei
Source: Commun Biol. 2019 Nov 22;2:428. doi: 10.1038/s42003-019-0678-x (PMC6874650; doi:10.1038/s42003-019-0678-x)
Supplement: Supplementary file 9 — Supplementary Data 7 [file 42003_2019_678_MOESM9_ESM.txt]

Supplementary data 7 Pan-genome analysis listing all genes from taxa in the discovery dataset (753 isolates) and two references (K96243 and an Australasian outgroup Bp668). 
Due to the large file size, this has been archived in 
https://figshare.com/articles/Supplementary_Data_7/10006766
doi: 10.6084/m9.figshare.10006766
