# Supplementary material for: Genetic variation associated with infection and the environment in the accidental pathogen Burkholderia pseudomallei
Source: Commun Biol. 2019 Nov 22;2:428. doi: 10.1038/s42003-019-0678-x (PMC6874650; doi:10.1038/s42003-019-0678-x)
Supplement: Supplementary file 10 — Supplementary Data 8 [file 42003_2019_678_MOESM10_ESM.txt]

type	frq.in.pop	presence.in.dis.isolate	presence.in.env.isolate	sequence	chisq_p_val	wald_p_val	lrt_p_val	beta	se	PC1_p	PC2_p	PC3_p
dis-assoc	0.0199203	14	1	TTTTTTTTGAGCCGG	3.364e-05	2.011e-03	3.114e-09	2.741e+00	8.876e-01	6.863e-01	2.257e-01	1.370e-14
dis-assoc	0.0185923	13	1	TTTTTTTTGAGCCGGCCGCGGCGCACGTCGTGCGGCCGCCCGGCCGGCCGCGCATCCGTATGTATGCTGTTCAGCGGATCGGCAGCGCGGTCGTTTCCTT	6.892e-05	3.180e-03	9.840e-09	2.628e+00	8.909e-01	6.789e-01	2.010e-01	1.805e-14
dis-assoc	0.0212483	15	1	TTTTTTTCACGCCGGCGGCGGGCGCGCCGCGGCCCTCGGGCGCACGCCGACGGCACGCTCCTTGCTGCATCCATCGCGCAACTCATGACCAAGGAGGTCC	1.641e-05	5.131e-03	2.694e-08	2.497e+00	8.924e-01	5.924e-01	2.049e-01	1.339e-13
dis-assoc	0.0159363	12	0	TTTTTTTAGGGGG	2.790e-05	1.692e-02	5.117e-09	3.589e+00	1.502e+00	7.002e-01	2.507e-01	2.680e-14
dis-assoc	0.0743692	43	13	TTTTTTGGCCTA	5.865e-08	5.749e-07	4.232e-08	1.665e+00	3.325e-01	5.471e-01	2.046e-01	1.322e-14
dis-assoc	0.0159363	12	0	TTTTTTCCTGTGCGGCGCGCGGTTTCGCGGGCGATGAAAATGGTGTGACGATGCCGGCGGACATCGGACATCGGACATCGGACACGGGGCATTGCAAGCC	2.790e-05	1.487e-02	3.211e-09	3.676e+00	1.510e+00	6.206e-01	2.160e-01	2.151e-14
dis-assoc	0.0212483	15	1	TTTTTTCACGCCGGCGGCGGGCGCGCCGCGGCCCTCGGGCGCACGCCGACGGCACGCTCCTTGCTGCATCCATCGCGCAACTCATGACCAAGGAGGTCCC	1.641e-05	5.131e-03	2.694e-08	2.497e+00	8.924e-01	5.924e-01	2.049e-01	1.339e-13
dis-assoc	0.131474	74	25	TTTTTTACCGATCCGACCCGGATCTGCGTCATGAAAATGAAAGACTATCGCCGAACAGCCGCCATGAACTCCTGCAATGCCCGTGTCCCGCCCGGCTGCG	3.801e-12	1.659e-08	1.954e-09	1.417e+00	2.508e-01	5.816e-01	2.712e-01	1.725e-12
dis-assoc	0.062417	38	9	TTTTTTAAAAGT	3.182e-08	7.688e-07	1.971e-08	1.912e+00	3.868e-01	5.300e-01	2.572e-01	1.296e-14
dis-assoc	0.0199203	14	1	TTTTTGTTGAGAATCCTGATCCACGGATTGGTATCGCCTGGGTGATTTGTCGATTTTTGTGACGTGATATTGACTTGTAATTTTGGATGACGCTTCATTC	3.364e-05	3.439e-03	1.197e-08	2.619e+00	8.952e-01	5.756e-01	2.020e-01	3.960e-14
dis-assoc	0.0199203	14	1	TTTTTGTGACGTGATATTGACTTGTAATTTTGGATGACGCTTCATTCGGTCATCAATATTTTGCCTTGTTACATTGCTTTCGATTGATTTTGTTTAGGTA	3.364e-05	3.439e-03	1.197e-08	2.619e+00	8.952e-01	5.756e-01	2.020e-01	3.960e-14
dis-assoc	0.059761	36	9	TTTTTGGGGTGGG	1.217e-07	1.622e-06	6.483e-08	1.867e+00	3.892e-01	5.184e-01	2.329e-01	1.169e-14
dis-assoc	0.0385126	26	3	TTTTTGGGGTGGGCAATTACCTGCTCCGTCAGGTGACTTTAGCTTTCGATAGAGCGATTGAACAATGCCTGGCGCGTCTCAATGCGCAAGCCTTTTCGCG	1.132e-07	3.509e-05	6.457e-08	2.562e+00	6.193e-01	6.273e-01	1.947e-01	2.391e-14
dis-assoc	0.0677291	41	10	TTTTTGGGACAGAACACTAGCGAAGTTGTGACATGTTTACTTTGTTCTACGCCACCGGCCGCTCGTGCGCGCGACGGGCGGCCTGAAGCGCTCACCCGGC	1.188e-08	2.925e-07	6.305e-09	1.892e+00	3.684e-01	5.505e-01	1.808e-01	1.334e-14
dis-assoc	0.0225764	16	1	TTTTTGGCGTCCGATGACAGTTGTAAGGTATGTGTTTTCGATCGCTCGGCGAGCGTCGAACGCCCGTTGCCCTGCCCCGTTCCAGTGCGCGCCGCTGCTC	8.003e-06	9.491e-04	4.667e-10	2.938e+00	8.890e-01	5.641e-01	3.249e-01	1.062e-14
dis-assoc	0.163347	86	37	TTTTTGGCACGGTCGCCACGAGCATTCTTCTGTGTCAGCGTCTTGACGGTTGCGTATAAACAACAAGCAGTTCCGCGCAAACGCGGTGAGCTCGGCATTT	2.260e-11	7.315e-08	2.468e-08	1.181e+00	2.191e-01	6.719e-01	2.086e-01	2.845e-12
dis-assoc	0.0185923	13	1	TTTTTGCGCCAGAAATATCGCACTATTCGGAACCATAGCGACGGCAATCTCCGTCTATCCATCATTTATTATAATGCAATACAGGGGCATATTTGCACTA	6.892e-05	4.423e-03	2.268e-08	2.561e+00	8.996e-01	5.013e-01	2.261e-01	3.360e-14
dis-assoc	0.0199203	14	1	TTTTTGATGAGCGCGTTGCCGTCGTTGCCGGGCTCGATCCCGTAGATCCTGCCGTTGAGCTTGTCCGCGTATTTCTGGATGTCGGCGAACGATTTCAGGC	3.364e-05	3.038e-03	9.343e-09	2.653e+00	8.953e-01	6.207e-01	2.396e-01	3.032e-14
dis-assoc	0.062417	37	10	TTTTTGAGTTAG	1.705e-07	1.569e-06	8.754e-08	1.803e+00	3.754e-01	4.463e-01	1.958e-01	1.164e-14
dis-assoc	0.0239044	17	1	TTTTTGAGCAGCGGCGCGCACTGGAACGGGGCAGGGCAACGGGCGTTCGACGCTCGCCGAGCGATCGAAAACACATACCTTACAACTGTCATCGGACGCC	3.900e-06	7.857e-04	2.485e-10	2.974e+00	8.857e-01	5.682e-01	3.418e-01	1.199e-14
dis-assoc	0.0159363	12	0	TTTTTGACTTCCGACTGCCGGCCGCCGACTTCCCACTTCCCACTTCCCACTTCCCACTTCCCGGCCCACGGCCCACGGCCCACAGCCCACGGCCTCGTCG	2.790e-05	2.193e-02	1.479e-08	3.452e+00	1.506e+00	6.170e-01	1.939e-01	6.764e-14
dis-assoc	0.0730412	45	10	TTTTTGAACTT	7.721e-10	6.078e-08	5.067e-10	1.980e+00	3.651e-01	5.292e-01	1.799e-01	1.815e-14
dis-assoc	0.0185923	14	0	TTTTTCTGGACGAGATCACGATGCGCAATCTGTCGCCCGAGCAAAAGGAAGAATGGTTGCGTGAGCTCCTTCAGTTCCGTTTCCACTCGATTCGGGATGG	6.580e-06	1.374e-02	1.666e-09	3.688e+00	1.497e+00	5.745e-01	1.879e-01	5.234e-14
dis-assoc	0.12085	65	26	TTTTTCGTCCCGTTCGAGCCGGGTGAATTCGACTCGACCGTTATCCGTCAAAACGGCGATATCGACGGGCGCGTGGAAACCGGGCGCGGGCGCGACAGTC	2.774e-09	2.856e-07	7.250e-08	1.303e+00	2.536e-01	7.674e-01	1.702e-01	1.813e-13
dis-assoc	0.065073	39	10	TTTTTCGTCCAA	4.542e-08	5.915e-07	1.980e-08	1.855e+00	3.709e-01	6.317e-01	2.088e-01	1.005e-14
dis-assoc	0.0557769	34	8	TTTTTCGTCCAACCAGAACTGTACAGAGCTGCGGTAGTACAATGTTGTGTGCGCGCCCATATTGTTGCAAACGTCACTCATCAGCCAAGGCTTGTTTCGA	1.647e-07	2.342e-06	7.519e-08	1.933e+00	4.094e-01	5.007e-01	1.987e-01	1.184e-14
dis-assoc	0.0212483	15	1	TTTTTCGCCGCCGCGATTGATCTGGTCCTTGTCGCGGCCCTCGACGACGAGGTCGCCTTCTTCGGTGCGGCGCACGCGGTCGCCGGTGCGATAGAAGCCG	1.641e-05	1.905e-03	2.507e-09	2.758e+00	8.883e-01	5.057e-01	2.136e-01	2.312e-14
dis-assoc	0.0770252	45	13	TTTTTCGATGAG	1.597e-08	2.395e-07	1.236e-08	1.713e+00	3.312e-01	6.253e-01	1.769e-01	1.519e-14
dis-assoc	0.0424967	1	31	TTTTTCGAAGCGTGGGTTTTGTCTTTATGGAATCAGGATTGCGGGCTCGCCGCAGGCGAGCAGTCGAACCTGCCCTGCTGCGCGAACAGCTTACCAGGCG	2.140e-06	4.315e-03	1.065e-08	-2.501e+00	8.764e-01	8.444e-01	3.432e-01	1.466e-12
dis-assoc	0.0159363	12	0	TTTTTCCTGTGCGGCGCGCGGTTTCGCGGGCGATGAAAATGGTGTGACGATGCCGGCGGACATCGGACATCGGACATCGGACACGGGGCATTGCAAGCCG	2.790e-05	1.487e-02	3.211e-09	3.676e+00	1.510e+00	6.206e-01	2.160e-01	2.151e-14
dis-assoc	0.0199203	15	0	TTTTTCCTCACGCCGATGGTACTGCCCGTCGTCGTGCTCGCGGTGGCGTTGTATGCCTTCACGCTGAGGATCGGCCTGAACGGCACGATGGTGGGCTTCG	3.196e-06	1.418e-02	1.965e-09	3.689e+00	1.504e+00	4.306e-01	2.032e-01	1.219e-13
dis-assoc	0.0252324	18	1	TTTTTCCTATCGATGTCGACAGTCTGCCGGAACGTATTCTCGAACGTATACGTGAGCGGACCAGACATCGCGAGCACGCAAGCAATCATGAAGCCGAAAA	1.899e-06	1.042e-03	4.136e-10	2.886e+00	8.800e-01	6.411e-01	1.175e-01	5.038e-14
dis-assoc	0.0159363	12	0	TTTTTCCGACAACACGAGATTGTTCGGGATGTCGGCGCGCCGAATCGGCTGGTTGTCGGAGTGCCCCGTGACCGTGACCCGGCCGCCGACGCGGGCCACC	2.790e-05	2.398e-02	1.971e-08	3.395e+00	1.504e+00	5.060e-01	1.911e-01	8.898e-14
dis-assoc	0.0159363	12	0	TTTTTCCCTATACAATGCCCCCATCTTCGCCACCCCCCCTCATATAGCGTCAATACCAAACTCCCTCCATGTGCAATGTAGTCGTTGCCAGCTTACCCGC	2.790e-05	1.499e-02	3.219e-09	3.672e+00	1.510e+00	5.529e-01	1.810e-01	2.393e-14
dis-assoc	0.0199203	14	1	TTTTTCCCGGCTCAAGCGGCAAGGAAAGCGAGCCGATTGAACTCGGAATGCTTGCGGCTGCCCATTAATTAAGCGCGCACATTATAGAAAATGTATTAAT	3.364e-05	3.325e-03	1.116e-08	2.632e+00	8.966e-01	6.437e-01	2.393e-01	3.347e-14
dis-assoc	0.0557769	34	8	TTTTTCAGATCTGGTCCTGATCGGACCCAAGAGTGTGCGCCTTTACGCGAACGAGCGCGATGGCTGGACGCAAGGCCAGACAGTCATTCAATCCGATGGC	1.647e-07	2.342e-06	7.519e-08	1.933e+00	4.094e-01	5.007e-01	1.987e-01	1.184e-14
dis-assoc	0.0212483	15	1	TTTTTCACGCCGGCGGCGGGCGCGCCGCGGCCCTCGGGCGCACGCCGACGGCACGCTCCTTGCTGCATCCATCGCGCAACTCATGACCAAGGAGGTCCCA	1.641e-05	5.131e-03	2.694e-08	2.497e+00	8.924e-01	5.924e-01	2.049e-01	1.339e-13
dis-assoc	0.0185923	13	1	TTTTTCACCACACAGAAGGAAACAACATGAAGGCTCACTGGAAAGTCTGGGCGGCTCTCGCTTGCGTATCCGCCTGCGCGGGCGTGCAGGCGCAGACCAG	6.892e-05	2.597e-03	6.910e-09	2.702e+00	8.970e-01	6.246e-01	2.530e-01	1.293e-14
dis-assoc	0.065073	39	10	TTTTTATTGTTT	4.542e-08	5.324e-07	1.684e-08	1.872e+00	3.729e-01	4.780e-01	2.473e-01	8.413e-15
dis-assoc	0.131474	74	25	TTTTTACCGATCCGACCCGGATCTGCGTCATGAAAATGAAAGACTATCGCCGAACAGCCGCCATGAACTCCTGCAATGCCCGTGTCCCGCCCGGCTGCGG	3.801e-12	1.659e-08	1.954e-09	1.417e+00	2.508e-01	5.816e-01	2.712e-01	1.725e-12
dis-assoc	0.0225764	16	1	TTTTGTTTAGGTATCCAGATAAACAAACTTCTAAGATAATATGGAAATACGGCAACGGTCGAAGATGCGTCCATCTTTCATGCGTGGTGTCCGGCTGCTG	8.003e-06	1.978e-03	2.554e-09	2.740e+00	8.859e-01	5.747e-01	2.103e-01	4.255e-14
dis-assoc	0.0199203	14	1	TTTTGTTGAGAATCCTGATCCACGGATTGGTATCGCCTGGGTGATTTGTCGATTTTTGTGACGTGATATTGACTTGTAATTTTGGATGACGCTTCATTCG	3.364e-05	3.439e-03	1.197e-08	2.619e+00	8.952e-01	5.756e-01	2.020e-01	3.960e-14
dis-assoc	0.12085	66	25	TTTTGTTCCCC	6.844e-10	1.643e-07	3.417e-08	1.338e+00	2.553e-01	4.529e-01	1.702e-01	3.222e-13
dis-assoc	0.0677291	41	10	TTTTGTGGAAGTTCGAGAAGGTCAACGCATTGCCTGCCAATGTTGTCGCGCGGGTGATGGGCTCCGATGTCGACCCGTACGAGGGCGTAGTACCCCAACT	1.188e-08	2.925e-07	6.305e-09	1.892e+00	3.684e-01	5.505e-01	1.808e-01	1.334e-14
dis-assoc	0.0677291	41	10	TTTTGTGGAAGTTCGAGAAGGTACGTGCGTCGGTGTCGGAAACTCGAGCAGAAAACGCACGAACCATTCGTTGCGGGTGGTGCACCAGTAGTGGTGCATC	1.188e-08	2.925e-07	6.305e-09	1.892e+00	3.684e-01	5.505e-01	1.808e-01	1.334e-14
dis-assoc	0.0664011	40	10	TTTTGTGAGCGACCGGGTTACGCGCAGCTCAACGGTCGGTGCTACCTCGCCGACTTTTGGGTTCGCTATGCCAACCGCGAAGAGTTGACCATCCTGTCCG	2.328e-08	4.486e-07	1.227e-08	1.867e+00	3.694e-01	5.478e-01	1.793e-01	1.300e-14
dis-assoc	0.0199203	14	1	TTTTGTGACGTGATATTGACTTGTAATTTTGGATGACGCTTCATTCGGTCATCAATATTTTGCCTTGTTACATTGCTTTCGATTGATTTTGTTTAGGTAT	3.364e-05	3.439e-03	1.197e-08	2.619e+00	8.952e-01	5.756e-01	2.020e-01	3.960e-14
dis-assoc	0.059761	36	9	TTTTGTGAAGCGATG	1.217e-07	1.773e-06	7.299e-08	1.859e+00	3.891e-01	5.133e-01	2.327e-01	1.268e-14
dis-assoc	0.0424967	1	31	TTTTGTCTTTATGGAATCAGGATTGCGGGCTCGCCGCAGGCGAGCAGTCGAACCTGCCCTGCTGCGCGAACAGCTTACCAGGCGCGGTTTCACATGCGCG	2.140e-06	4.315e-03	1.065e-08	-2.501e+00	8.764e-01	8.444e-01	3.432e-01	1.466e-12
dis-assoc	0.062417	38	9	TTTTGTCTCTA	3.182e-08	7.688e-07	1.971e-08	1.912e+00	3.868e-01	5.300e-01	2.572e-01	1.296e-14
dis-assoc	0.0185923	14	0	TTTTGGTTCAGAGAAAGAGAGCGCATGGTCTTGTGTCGTGGTGCGACTGCAGCATGGGGACGAATGCTTGTTTATCGGCTCGAGCGGGCGGTGGCGCAGG	6.580e-06	1.489e-02	2.293e-09	3.638e+00	1.494e+00	5.775e-01	1.801e-01	7.031e-14
dis-assoc	0.0743692	43	13	TTTTGGTCTACGGC	5.865e-08	5.114e-07	3.677e-08	1.675e+00	3.330e-01	5.576e-01	2.260e-01	1.146e-14
dis-assoc	0.0677291	41	10	TTTTGGGTTCGCTATGCCAACCGCGAAGAGTTGACCATCCTGTCCGATTCGTTCGCGCAAGTGCCGCAGCCAGCTGCGCGCCCTGATGACGAACTCAAGG	1.188e-08	2.925e-07	6.305e-09	1.892e+00	3.684e-01	5.505e-01	1.808e-01	1.334e-14
dis-assoc	0.0385126	26	3	TTTTGGGGTGGGCAATTACCTGCTCCGTCAGGTGACTTTAGCTTTCGATAGAGCGATTGAACAATGCCTGGCGCGTCTCAATGCGCAAGCCTTTTCGCGA	1.132e-07	3.509e-05	6.457e-08	2.562e+00	6.193e-01	6.273e-01	1.947e-01	2.391e-14
dis-assoc	0.0677291	41	10	TTTTGGGACAGAACACTAGCGAAGTTGTGACATGTTTACTTTGTTCTACGCCACCGGCCGCTCGTGCGCGCGACGGGCGGCCTGAAGCGCTCACCCGGCG	1.188e-08	2.925e-07	6.305e-09	1.892e+00	3.684e-01	5.505e-01	1.808e-01	1.334e-14
dis-assoc	0.0225764	16	1	TTTTGGCGTCCGATGACAGTTGTAAGGTATGTGTTTTCGATCGCTCGGCGAGCGTCGAACGCCCGTTGCCCTGCCCCGTTCCAGTGCGCGCCGCTGCTCA	8.003e-06	9.491e-04	4.667e-10	2.938e+00	8.890e-01	5.641e-01	3.249e-01	1.062e-14
dis-assoc	0.0199203	14	1	TTTTGGCGGGAT	3.364e-05	6.391e-03	4.457e-08	2.440e+00	8.948e-01	5.122e-01	2.386e-01	9.921e-14
dis-assoc	0.0571049	35	8	TTTTGGCGATAGC	8.394e-08	1.465e-06	3.541e-08	1.966e+00	4.081e-01	5.027e-01	1.989e-01	1.154e-14
dis-assoc	0.0212483	15	1	TTTTGGCATTGTTTATTGGGGGTTCCGTAATCTGTTGATCGATTTGTTTGTAATGAATCTGATTGGTAGAGATTGTGATGGGGCGGTTGTTGATCATGAT	1.641e-05	1.456e-03	1.548e-09	2.840e+00	8.923e-01	6.233e-01	1.810e-01	1.720e-14
dis-assoc	0.163347	86	37	TTTTGGCACGGTCGCCACGAGCATTCTTCTGTGTCAGCGTCTTGACGGTTGCGTATAAACAACAAGCAGTTCCGCGCAAACGCGGTGAGCTCGGCATTTT	2.260e-11	7.315e-08	2.468e-08	1.181e+00	2.191e-01	6.719e-01	2.086e-01	2.845e-12
dis-assoc	0.0584329	35	9	TTTTGCTCGTCGAGCGTCAGAATCGGCAGGCGCGGCGGTTGGAGCGACCGCCCACTACGCTGTGGCGAGGACGTGACCGGTTGCATGGCGGGACTGAATG	2.364e-07	1.771e-06	7.352e-08	1.859e+00	3.891e-01	4.896e-01	1.701e-01	8.409e-15
dis-assoc	0.0717131	42	12	TTTTGCTCGTCGAGCGTCAGAATCGGCAGGCGCGGCGGTTGAAGCGACCACCCGCTACGCTGTGGCAAGGACGTGGCCGGTTGCATGGCGGGACTGAATG	4.421e-08	4.200e-07	2.214e-08	1.741e+00	3.437e-01	5.612e-01	2.163e-01	1.040e-14
dis-assoc	0.0185923	13	1	TTTTGCGTTTTCTCGTTGCTCGCTGTGCGGCGCTCGACGCTCGATGCCCTGTTTTCGGAACTCTGTACTTGGCATCGGCATCGGCATCGGCGCTGGCGCT	6.892e-05	3.665e-03	1.692e-08	2.624e+00	9.032e-01	5.713e-01	1.580e-01	3.267e-14
dis-assoc	0.0185923	14	0	TTTTGCGTGGCGA	6.580e-06	1.148e-02	7.087e-10	3.778e+00	1.495e+00	4.879e-01	1.828e-01	3.010e-14
dis-assoc	0.0185923	13	1	TTTTGCGTGACGAGCCGCCCGATGCGCGCCGCCGCGCCGAGCCGCGCGAGCGCATGATGCGACGCGTTCGGCTGCGCCCGCCCGACCACGGGCCAGCCGA	6.892e-05	6.331e-03	4.916e-08	2.456e+00	8.997e-01	6.235e-01	2.196e-01	5.672e-14
dis-assoc	0.0185923	13	1	TTTTGCGCCAGAAATATCGCACTATTCGGAACCATAGCGACGGCAATCTCCGTCTATCCATCATTTATTATAATGCAATACAGGGGCATATTTGCACTAT	6.892e-05	4.423e-03	2.268e-08	2.561e+00	8.996e-01	5.013e-01	2.261e-01	3.360e-14
dis-assoc	0.0292165	0	22	TTTTGCGAGCTGCCGGTGAAGTCGATCAGCTTGATTTCCGGCCGGCGCGCCAGGTTCTGGACGAGTGCGCCGTCGTTTCCTTCGGTCGCGAGCAGCGTGA	2.358e-05	1.510e-02	1.891e-09	-3.635e+00	1.496e+00	7.784e-01	3.354e-01	5.927e-14
dis-assoc	0.0225764	16	1	TTTTGCCTTGTTACATTGCTTTCGATTGATTTTGTTTAGGTATCCAGATAAACAAACTTCTAAGATAATATGGAAATACGGCAACGGTCGAAGATGCGTC	8.003e-06	1.978e-03	2.554e-09	2.740e+00	8.859e-01	5.747e-01	2.103e-01	4.255e-14
dis-assoc	0.0677291	41	10	TTTTGCCTGAAGCCGGGCGTATCGATCGCCCGGGCGGCCATGGACCATGATGTCCACCCGAACCAGTTGCGCCGTTGGATCTCGCGTCATCAGCAGCATG	1.188e-08	2.925e-07	6.305e-09	1.892e+00	3.684e-01	5.505e-01	1.808e-01	1.334e-14
dis-assoc	0.0756972	44	13	TTTTGCCCATGGT	3.068e-08	3.739e-07	2.330e-08	1.690e+00	3.321e-01	6.299e-01	1.746e-01	1.477e-14
dis-assoc	0.0557769	34	8	TTTTGCCCATGGTGTTTGGGATGGTAACGAGCGCGAGTTTCGCGGATTCGGCCGCGTGGAGCAGTTCGATACCGATATGCGCGCGTGCGGCGACGTCTCG	1.647e-07	2.342e-06	7.519e-08	1.933e+00	4.094e-01	5.007e-01	1.987e-01	1.184e-14
dis-assoc	0.063745	39	9	TTTTGCCACGCGC	1.616e-08	5.075e-07	9.617e-09	1.942e+00	3.860e-01	5.115e-01	2.474e-01	1.352e-14
dis-assoc	0.062417	38	9	TTTTGCCAAGAA	3.182e-08	7.688e-07	1.971e-08	1.912e+00	3.868e-01	5.300e-01	2.572e-01	1.296e-14
dis-assoc	0.0199203	14	1	TTTTGATGAGCGCGTTGCCGTCGTTGCCGGGCTCGATCCCGTAGATCCTGCCGTTGAGCTTGTCCGCGTATTTCTGGATGTCGGCGAACGATTTCAGGCC	3.364e-05	3.038e-03	9.343e-09	2.653e+00	8.953e-01	6.207e-01	2.396e-01	3.032e-14
dis-assoc	0.0677291	41	10	TTTTGATGACTTTGTCAATAAAGTCGTCAACTCAGATGTCAGATGCCTTGAACCGTGGGGATTCTGGAGTGACAGAATTAATTTGCTCTACGCCGTCGTC	1.188e-08	2.925e-07	6.305e-09	1.892e+00	3.684e-01	5.505e-01	1.808e-01	1.334e-14
dis-assoc	0.0185923	13	1	TTTTGAGCGGCTAGGGTGAGCACTCCGAACCTCAGACATTTCCGGATTCGCCGCCATGCCGAACGCCACCGACGCCCAACGCCGAGCGCTGCGCGAACGC	6.892e-05	4.041e-03	1.890e-08	2.585e+00	8.991e-01	5.845e-01	2.052e-01	2.982e-14
dis-assoc	0.0239044	17	1	TTTTGAGCAGCGGCGCGCACTGGAACGGGGCAGGGCAACGGGCGTTCGACGCTCGCCGAGCGATCGAAAACACATACCTTACAACTGTCATCGGACGCCA	3.900e-06	7.857e-04	2.485e-10	2.974e+00	8.857e-01	5.682e-01	3.418e-01	1.199e-14
dis-assoc	0.0159363	12	0	TTTTGACTTCCGACTGCCGGCCGCCGACTTCCCACTTCCCACTTCCCACTTCCCACTTCCCGGCCCACGGCCCACGGCCCACAGCCCACGGCCTCGTCGA	2.790e-05	2.193e-02	1.479e-08	3.452e+00	1.506e+00	6.170e-01	1.939e-01	6.764e-14
dis-assoc	0.12085	65	26	TTTTGACGGATAACGGTCGAGTCGAATTCACCCGGCTCGAACGGGACGAAAAACAGCCCGATTGGGAAACGCGTCGAATCGAAGACTACGCGCTCAGCGA	2.774e-09	2.856e-07	7.250e-08	1.303e+00	2.536e-01	7.674e-01	1.702e-01	1.813e-13
dis-assoc	0.061089	37	9	TTTTGACGATTC	6.236e-08	1.414e-06	4.960e-08	1.872e+00	3.881e-01	4.821e-01	2.037e-01	1.744e-14
dis-assoc	0.0743692	44	12	TTTTGAAGGACA	1.185e-08	1.031e-07	3.082e-09	1.823e+00	3.422e-01	6.829e-01	1.795e-01	7.290e-15
dis-assoc	0.0677291	41	10	TTTTGAAGGACAGCGAGTTAATGGATGCGCCGGGTTACTGTCCCGAGCCGACCTTGTGGACGCACGCGGCGCATCAATGTGGTTCCATTCAGTCCCGCCA	1.188e-08	2.925e-07	6.305e-09	1.892e+00	3.684e-01	5.505e-01	1.808e-01	1.334e-14
dis-assoc	0.0185923	14	0	TTTTCTGGACGAGATCACGATGCGCAATCTGTCGCCCGAGCAAAAGGAAGAATGGTTGCGTGAGCTCCTTCAGTTCCGTTTCCACTCGATTCGGGATGGG	6.580e-06	1.374e-02	1.666e-09	3.688e+00	1.497e+00	5.745e-01	1.879e-01	5.234e-14
dis-assoc	0.0677291	41	10	TTTTCTGCTCGAGTTTCCGACACCGACGCACGTACCTTCTCGAACTTCCACAAAATCGACACGAGCGATTCGCAGGGATCCAGCCAGCGCTTGTTGAACA	1.188e-08	2.925e-07	6.305e-09	1.892e+00	3.684e-01	5.505e-01	1.808e-01	1.334e-14
dis-assoc	0.0185923	13	1	TTTTCTCGTTGCTCGCTGTGCGGCGCTCGACGCTCGATGCCCTGTTTTCGGAACTCTGTACTTGGCATCGGCATCGGCATCGGCGCTGGCGCTGGCGCTG	6.892e-05	3.665e-03	1.692e-08	2.624e+00	9.032e-01	5.713e-01	1.580e-01	3.267e-14
dis-assoc	0.0730412	42	13	TTTTCTCGAAGCCCACGATCCAGTCCCGTCGGTCGAGCGGCGTCTTGCTCATGCGCAATCGGCTCGCAACACGCGTTGGCGATGCGCTCGGCCGGCGCGC	1.115e-07	8.699e-07	7.814e-08	1.649e+00	3.351e-01	5.182e-01	1.864e-01	1.251e-14
dis-assoc	0.0199203	14	1	TTTTCTCCGTTGGAAGCCATTCTCTCAAGTTTCAACTGGTCCGAAAATTCCAGGGCAGGTCAATCGGGGCAACTGCGGCCCAGGCGCATTAGATGGGTGA	3.364e-05	3.341e-03	1.093e-08	2.617e+00	8.917e-01	6.145e-01	1.577e-01	4.161e-14
dis-assoc	0.0677291	41	10	TTTTCGTGACGATACCGCATACCTTGCTCGAGATCGAGCGCGAGTTGTCGGTCGGCGATCCGGCGCTGGTCCGTGCGGCGGTTTTCGGGCTCGTGCATGC	1.188e-08	2.925e-07	6.305e-09	1.892e+00	3.684e-01	5.505e-01	1.808e-01	1.334e-14
dis-assoc	0.131474	74	25	TTTTCGTCGCAGGCTGTCGTTCGTCGGCGCCTCGCTCGCCGGCCTGGGCTTCGGCCGCGGCTCCGCGACGCAGCAGCCGCCCGGGCCGCGGTCCTCACCG	3.801e-12	1.659e-08	1.954e-09	1.417e+00	2.508e-01	5.816e-01	2.712e-01	1.725e-12
dis-assoc	0.12085	65	26	TTTTCGTCCCGTTCGAGCCGGGTGAATTCGACTCGACCGTTATCCGTCAAAACGGCGATATCGACGGGCGCGTGGAAACCGGGCGCGGGCGCGACAGTCT	2.774e-09	2.856e-07	7.250e-08	1.303e+00	2.536e-01	7.674e-01	1.702e-01	1.813e-13
dis-assoc	0.059761	36	9	TTTTCGTCCAACCA	1.217e-07	1.698e-06	6.832e-08	1.862e+00	3.890e-01	4.943e-01	2.110e-01	1.279e-14
dis-assoc	0.0557769	34	8	TTTTCGTCCAACCAGAACTGTACAGAGCTGCGGTAGTACAATGTTGTGTGCGCGCCCATATTGTTGCAAACGTCACTCATCAGCCAAGGCTTGTTTCGAG	1.647e-07	2.342e-06	7.519e-08	1.933e+00	4.094e-01	5.007e-01	1.987e-01	1.184e-14
dis-assoc	0.0677291	41	10	TTTTCGGGCTCGTGCATGCAGGGCACGTGGACTCGGTCGACCTGCGTACTGAGCCGCTGTCGTTGCTGACGCGCTTCGTCGCAACCGAGGCGGCATGATG	1.188e-08	2.925e-07	6.305e-09	1.892e+00	3.684e-01	5.505e-01	1.808e-01	1.334e-14
dis-assoc	0.0185923	13	1	TTTTCGGCCGCGCTCGGCGGCGCGCTCGTGAACGCGGTGTTCGGCTTTCTCGTCGCATGGGTGCTGGTGCGCTACACGTTCCCGCTCAAGCGGCAGGTCG	6.892e-05	5.119e-03	3.300e-08	2.526e+00	9.025e-01	5.846e-01	2.077e-01	4.452e-14
dis-assoc	0.0239044	17	1	TTTTCGGAATGGTTCGAACAACTGACGGATAAACTGGCCGAGTCGTGACATATCGGTCTGCTGCTAGGCGCGCATTTATGCGCGCCCCGATGTCGGAATG	3.900e-06	1.486e-03	1.240e-09	2.813e+00	8.853e-01	5.113e-01	1.660e-01	5.545e-14
dis-assoc	0.0185923	13	1	TTTTCGCGCGTCGCGAGCGGGTTGCCGCTGACGGGCGTCGACACCAGGTTCCGCCACGGCGCGATCGTGGGCGCGGCCGCGCCGGGGCCGCTGCACGCGC	6.892e-05	3.458e-03	1.330e-08	2.625e+00	8.978e-01	5.789e-01	1.937e-01	2.402e-14
dis-assoc	0.0305445	0	23	TTTTCGCGCAGCAGGCCGTAATCGCCGTCGGCGGCCGGCTCGTTCAGGCCGAACGTGACCGCGGGCGGCGCGAAGCGCATCACCTCGGCATCGTCGCGAT	1.547e-05	2.959e-02	2.656e-08	-3.187e+00	1.465e+00	6.672e-01	3.220e-01	6.531e-13
dis-assoc	0.059761	36	9	TTTTCGCGAGGTG	1.217e-07	1.550e-06	6.027e-08	1.869e+00	3.890e-01	4.959e-01	2.081e-01	1.183e-14
dis-assoc	0.0239044	17	1	TTTTCGCGAGGTGATGTTGTGAATACCCAGACGTTGTCTCGGCTCCAATCGTCAATCGAACCGCTTGATATCAAGACACTCATTGAGATTGCGCTGTTTT	3.900e-06	1.398e-03	9.352e-10	2.810e+00	8.793e-01	6.369e-01	1.961e-01	3.858e-14
dis-assoc	0.192563	94	51	TTTTCGCGACGCTGCGCGACGCCGCACCGGCGCGGCCGATCGTGCTCGGCATCACCGCAAGCGCGACGCACGCGGCAGCCGAACGCGCACGCGCGCTCGC	1.946e-09	1.808e-07	9.831e-08	1.051e+00	2.012e-01	4.759e-01	3.053e-01	2.014e-13
dis-assoc	0.0557769	34	8	TTTTCGCCTGAGCGCAGCCCCCAAGGAATCAAGAGAGCAAGGCAGTGGTTGACCATAGCGCGCCTCGAGAAGGTGGCCGATTTGCTTGAGTGTAAGAAGT	1.647e-07	2.699e-06	9.159e-08	1.921e+00	4.094e-01	4.964e-01	1.966e-01	1.356e-14
dis-assoc	0.0305445	0	23	TTTTCGCCGGCGCTCGTCGACGGCGGGATCGAGCTCGTCGCGCTGAGCCCCGGCCTGTCGCCGCTCGCGGAGGATCTCGCGCCGCTCGTCGCCGCCGCAC	1.547e-05	2.959e-02	2.656e-08	-3.187e+00	1.465e+00	6.672e-01	3.220e-01	6.531e-13
dis-assoc	0.0212483	15	1	TTTTCGCCGCCGCGATTGATCTGGTCCTTGTCGCGGCCCTCGACGACGAGGTCGCCTTCTTCGGTGCGGCGCACGCGGTCGCCGGTGCGATAGAAGCCGT	1.641e-05	1.905e-03	2.507e-09	2.758e+00	8.883e-01	5.057e-01	2.136e-01	2.312e-14
dis-assoc	0.0212483	15	1	TTTTCGCCACACGGAGCCGCTTTGCCGCGCCATTCGCCATGACGACCGAGATCGCCCACGCAACCGCCCACCTTCGCCGCGCCGGCCGCCGCCCGTTGCG	1.641e-05	2.518e-03	5.176e-09	2.689e+00	8.901e-01	5.711e-01	2.074e-01	3.894e-14
dis-assoc	0.0159363	12	0	TTTTCGCATCGACAC	2.790e-05	1.528e-02	3.254e-09	3.639e+00	1.500e+00	7.199e-01	2.786e-01	1.836e-14
dis-assoc	0.059761	36	9	TTTTCGATGAGTC	1.217e-07	1.751e-06	7.117e-08	1.859e+00	3.889e-01	5.607e-01	1.936e-01	1.316e-14
dis-assoc	0.0318725	0	24	TTTTCGATGAACTTCGCGCGCACCGCCGGGCCCGCGCTGGGCGGCTTCATCGTCGCTTCCGTGTCGCCGAACGCGGCGTTCGTTCTCAGCGGGCTGTCGT	1.015e-05	3.697e-02	7.111e-08	-3.056e+00	1.465e+00	8.073e-01	2.668e-01	2.530e-12
dis-assoc	0.0199203	14	1	TTTTCGATCTACGTGATTCACGTGCCAATCCTGGCGTCCGTTGGGCTGCGTGTAGCCGCAGCCGCGCAACTCGCCGGGCTGAAGTATGAACAAAGCGTAG	3.364e-05	4.111e-03	1.653e-08	2.558e+00	8.914e-01	5.720e-01	1.165e-01	6.521e-14
dis-assoc	0.0185923	13	1	TTTTCGATCGGGGGCTCACGATGGGGGGCAGCGCTGAACGCATCAGCATTCGGCGCGCAAGTGAGCTCCGCAGTAACGATGATTACGGCTGACCAGCTCA	6.892e-05	3.823e-03	1.672e-08	2.592e+00	8.962e-01	6.524e-01	1.639e-01	3.020e-14
dis-assoc	0.0239044	17	1	TTTTCGATCGCTCGGCGAGCGTCGAACGCCCGTTGCCCTGCCCCGTTCCAGTGCGCGCCGCTGCTCAAAAATAATGCAGCAACAGCGCGCCGAGCACGGC	3.900e-06	7.857e-04	2.485e-10	2.974e+00	8.857e-01	5.682e-01	3.418e-01	1.199e-14
dis-assoc	0.0199203	14	1	TTTTCGATATGTTGCTTTCTTGATGCATGATAGGAGGAGAAGCGCGCGCGTGCGCTGCGACAAGATTGCGCGGCCGCGGTGTTGTCCGCGCGCAAGGCGC	3.364e-05	2.315e-03	4.880e-09	2.721e+00	8.931e-01	6.422e-01	2.568e-01	1.851e-14
dis-assoc	0.0677291	41	10	TTTTCGAGTTGCCGCTGGCGATGAAGGTCTGGTTCACGCCGGCGGTCCGCTGGTAGTAGGTGTTCGTGTACGCTGAAAGCGTCGCGATCCAGTAGCCCCA	1.188e-08	2.925e-07	6.305e-09	1.892e+00	3.684e-01	5.505e-01	1.808e-01	1.334e-14
dis-assoc	0.0265604	19	1	TTTTCGAGATCGTCAAAACCGCCGCTGATCGCGAACTGCGCGGGCGCAAGCGCTTTATCGAGCCGCACGACGGTGACATCGGCGGTCCGCCCGCCGGCAC	9.236e-07	6.415e-04	9.081e-11	2.987e+00	8.749e-01	6.201e-01	1.119e-01	3.112e-14
dis-assoc	0.0424967	1	31	TTTTCGAAGCGTGGGTTTTGTCTTTATGGAATCAGGATTGCGGGCTCGCCGCAGGCGAGCAGTCGAACCTGCCCTGCTGCGCGAACAGCTTACCAGGCGC	2.140e-06	4.315e-03	1.065e-08	-2.501e+00	8.764e-01	8.444e-01	3.432e-01	1.466e-12
dis-assoc	0.0159363	12	0	TTTTCCTGTGCGGCGCGCGGTTTCGCGGGCGATGAAAATGGTGTGACGATGCCGGCGGACATCGGACATCGGACATCGGACACGGGGCATTGCAAGCCGC	2.790e-05	1.487e-02	3.211e-09	3.676e+00	1.510e+00	6.206e-01	2.160e-01	2.151e-14
dis-assoc	0.0199203	15	0	TTTTCCTCACGCCGATGGTACTGCCCGTCGTCGTGCTCGCGGTGGCGTTGTATGCCTTCACGCTGAGGATCGGCCTGAACGGCACGATGGTGGGCTTCGT	3.196e-06	1.418e-02	1.965e-09	3.689e+00	1.504e+00	4.306e-01	2.032e-01	1.219e-13
dis-assoc	0.0252324	18	1	TTTTCCTATCGATGTCGACAGTCTGCCGGAACGTATTCTCGAACGTATACGTGAGCGGACCAGACATCGCGAGCACGCAAGCAATCATGAAGCCGAAAAT	1.899e-06	1.042e-03	4.136e-10	2.886e+00	8.800e-01	6.411e-01	1.175e-01	5.038e-14
dis-assoc	0.0199203	14	1	TTTTCCGCTCCCTGCACGAAACACGAAACACGACACGCGACACGCGACACGCGACACGCGACACGCATGGCGTGCCGTGGCGCCGCGGTCCCGGCGATCG	3.364e-05	1.781e-03	2.901e-09	2.804e+00	8.975e-01	5.886e-01	1.202e-01	1.837e-14
dis-assoc	0.0159363	12	0	TTTTCCGCGACGGGCTGCGCGTCGCCCCGGCCCTCCGAGCGAATACGATCGGCCGGAGTGCCTCGCTGGACCAGGATTTGCGCAACGTAAGCCGCGCGTT	2.790e-05	2.398e-02	1.971e-08	3.395e+00	1.504e+00	5.060e-01	1.911e-01	8.898e-14
dis-assoc	0.061089	37	9	TTTTCCGCCATGA	6.236e-08	1.816e-06	7.271e-08	1.855e+00	3.888e-01	5.027e-01	2.209e-01	2.272e-14
dis-assoc	0.0185923	13	1	TTTTCCGATTTGGCGGTTGCGCGGTGTCTGATGGCGGAGCAGGCCTTCCAATGGGAAACGCACAAAGTTGACAGCTTCATCAAGCGGGGCGCATGGCAGG	6.892e-05	3.823e-03	1.672e-08	2.592e+00	8.962e-01	6.524e-01	1.639e-01	3.020e-14
dis-assoc	0.0159363	12	0	TTTTCCGACAACACGAGATTGTTCGGGATGTCGGCGCGCCGAATCGGCTGGTTGTCGGAGTGCCCCGTGACCGTGACCCGGCCGCCGACGCGGGCCACCT	2.790e-05	2.398e-02	1.971e-08	3.395e+00	1.504e+00	5.060e-01	1.911e-01	8.898e-14
dis-assoc	0.0159363	12	0	TTTTCCCTATACAATGCCCCCATCTTCGCCACCCCCCCTCATATAGCGTCAATACCAAACTCCCTCCATGTGCAATGTAGTCGTTGCCAGCTTACCCGCA	2.790e-05	1.499e-02	3.219e-09	3.672e+00	1.510e+00	5.529e-01	1.810e-01	2.393e-14
dis-assoc	0.0199203	14	1	TTTTCCCGGCTCAAGCGGCAAGGAAAGCGAGCCGATTGAACTCGGAATGCTTGCGGCTGCCCATTAATTAAGCGCGCACATTATAGAAAATGTATTAATC	3.364e-05	3.325e-03	1.116e-08	2.632e+00	8.966e-01	6.437e-01	2.393e-01	3.347e-14
dis-assoc	0.065073	39	10	TTTTCCCCGCTTGCTTGAGCTTGCCGCGGATGTACTTCTCGATCCCGCGGGCATCCAGCGATGCCCGCAGACGCTTGCGGCCTTGGGCCTTTCGAATCTC	4.542e-08	7.349e-07	2.722e-08	1.834e+00	3.704e-01	5.481e-01	1.810e-01	1.374e-14
dis-assoc	0.0358566	25	2	TTTTCCAAACTTGACACAGCGGGTTGTAACGAAAAGTAATAATCCGGCGGCCGCCCATTCCGCGACAGCCGGCGCGCCTGCGCCGCCCCGACTCCATGCA	5.677e-08	1.126e-04	5.707e-08	2.877e+00	7.449e-01	7.622e-01	2.678e-01	4.447e-14
dis-assoc	0.0783533	46	13	TTTTCATTAAGATAAAAAGCGACGCAGGGTGGCGGCAAGCGTTCTTTATGGACAAAGTCCTCTAGAGCGTTCGGTGCGATGCAGCACGAACGACCTGCCG	8.274e-09	4.261e-07	2.466e-08	1.669e+00	3.296e-01	5.611e-01	1.797e-01	4.224e-14
dis-assoc	0.160691	86	35	TTTTCATGACGCAGATCCGGGTCGGATCGGTAAAAAATGCCGAGCTCACCGCGTTTGCGCGGAACTGCTTGTTGTTTATACGCAACCGTCAAGACGCTGA	5.054e-12	2.965e-08	8.044e-09	1.235e+00	2.225e-01	6.111e-01	2.400e-01	3.750e-12
dis-assoc	0.0146082	11	0	TTTTCAGTCACCGAT	5.749e-05	2.015e-02	1.285e-08	3.519e+00	1.514e+00	6.969e-01	2.642e-01	2.691e-14
dis-assoc	0.0677291	41	10	TTTTCAGGCGGGCCGAGAGCGAGCGGATCGCGTGGCTCGCCGTATTGAACGGATAGTCGGCAGCCACGAGACCGCACTGACGACATTGCTGCAGAAACCC	1.188e-08	2.925e-07	6.305e-09	1.892e+00	3.684e-01	5.505e-01	1.808e-01	1.334e-14
dis-assoc	0.0557769	34	8	TTTTCAGATCTGGTCCTGATCGGACCCAAGAGTGTGCGCCTTTACGCGAACGAGCGCGATGGCTGGACGCAAGGCCAGACAGTCATTCAATCCGATGGCA	1.647e-07	2.342e-06	7.519e-08	1.933e+00	4.094e-01	5.007e-01	1.987e-01	1.184e-14
dis-assoc	0.0212483	15	1	TTTTCACGCCGGCGGCGGGCGCGCCGCGGCCCTCGGGCGCACGCCGACGGCACGCTCCTTGCTGCATCCATCGCGCAACTCATGACCAAGGAGGTCCCAT	1.641e-05	5.131e-03	2.694e-08	2.497e+00	8.924e-01	5.924e-01	2.049e-01	1.339e-13
dis-assoc	0.0185923	13	1	TTTTCACCACACAGAAGGAAACAACATGAAGGCTCACTGGAAAGTCTGGGCGGCTCTCGCTTGCGTATCCGCCTGCGCGGGCGTGCAGGCGCAGACCAGC	6.892e-05	2.597e-03	6.910e-09	2.702e+00	8.970e-01	6.246e-01	2.530e-01	1.293e-14
dis-assoc	0.0717131	42	12	TTTTATCTGCCGCAGGCTTTCGACGCTGGCTATCGACTGCTCGACGATGCTGGTGAGCTTTGGCGGGTGTTCGAGACGGCTCACCACAAGGCCAGCTTGC	4.421e-08	4.200e-07	2.214e-08	1.741e+00	3.437e-01	5.612e-01	2.163e-01	1.040e-14
dis-assoc	0.0557769	34	8	TTTTATCGTCGCTGCTGTGGAAATAGCGCAGGCAGAACTTCTTACACTCAAGCAAATCGGCCACCTTCTCGAGGCGCGCTATGGTCAACCACTGCCTTGC	1.647e-07	2.699e-06	9.159e-08	1.921e+00	4.094e-01	4.964e-01	1.966e-01	1.356e-14
dis-assoc	0.0199203	14	1	TTTTACTTTCGCGTCAGGCGCGGCAGTGCACTTCCACGGTTACGTGCGACAAACTCGTGAAGCGCTTCAACAACTGGTGGTAGAAGCGCGAGTCGCGCGC	3.364e-05	2.935e-03	9.276e-09	2.675e+00	8.994e-01	6.816e-01	1.105e-01	4.289e-14
dis-assoc	0.0504648	35	3	TTTTACGGGATTCGCAACGTCGACGATGTCGCGACTTGTCTGAACGGCTACGACCAGACAGCGTATCCGGAGGGGAGCGATTGGAGCTTTACGCGATTTT	1.681e-10	2.945e-06	7.558e-11	2.852e+00	6.101e-01	7.350e-01	1.679e-01	4.075e-14
dis-assoc	0.0690571	42	10	TTTTACGCACGA	6.035e-09	2.525e-07	4.891e-09	1.899e+00	3.679e-01	5.532e-01	1.816e-01	1.900e-14
dis-assoc	0.0677291	41	10	TTTTACGCACGAGTTCGAAATCGAACGCGTCTGGTTGCTGGTAATCATAGACGTTTGCACACGCGCCGTGCTCGGACATCACCTCGTATTGGCTCGCGAA	1.188e-08	2.925e-07	6.305e-09	1.892e+00	3.684e-01	5.505e-01	1.808e-01	1.334e-14
dis-assoc	0.131474	74	25	TTTTACCGATCCGACCCGGATCTGCGTCATGAAAATGAAAGACTATCGCCGAACAGCCGCCATGAACTCCTGCAATGCCCGTGTCCCGCCCGGCTGCGGC	3.801e-12	1.659e-08	1.954e-09	1.417e+00	2.508e-01	5.816e-01	2.712e-01	1.725e-12
dis-assoc	0.0903054	53	15	TTTTACACTA	5.336e-10	4.528e-08	1.803e-09	1.695e+00	3.097e-01	5.497e-01	1.754e-01	5.166e-14
dis-assoc	0.0717131	44	10	TTTTACACTAA	1.539e-09	9.505e-08	1.041e-09	1.955e+00	3.660e-01	5.256e-01	1.792e-01	1.801e-14
dis-assoc	0.0677291	41	10	TTTTAATGCGGACATATGCGAATTGAGGGCATTATTTTGATGACTTTGTCAATAAAGTCGTCAACTCAGATGTCAGATGCCTTGAACCGTGGGGATTCTG	1.188e-08	2.925e-07	6.305e-09	1.892e+00	3.684e-01	5.505e-01	1.808e-01	1.334e-14
dis-assoc	0.0305445	22	1	TTTTAACCGAACGGCCGTGCGGAGATTGGGGAAAACCCGGATGCGCAAGTCGAGGCCGAGCTCTAAAGTCACCGATTGGTGAGCGTAAACCTTTGTTTTA	1.092e-07	5.374e-04	3.398e-11	2.996e+00	8.656e-01	6.446e-01	2.446e-01	6.866e-14
dis-assoc	0.0199203	14	1	TTTTAAACATA	3.364e-05	5.857e-03	3.893e-08	2.471e+00	8.965e-01	5.991e-01	2.195e-01	8.930e-14
dis-assoc	0.0199203	14	1	TTTGTTTGTAATGAATCTGATTGGTAGAGATTGTGATGGGGCGGTTGTTGATCATGATCGCTTGCAGTGTGTGATGAATGTGAGTCGAAATGTATGTCAA	3.364e-05	1.990e-03	3.776e-09	2.776e+00	8.978e-01	6.583e-01	1.875e-01	1.741e-14
dis-assoc	0.0557769	34	8	TTTGTTTCGCCTTAAAGTGCAACCTTTTCGCCTGAGCGCAGCCCCCAAGGAATCAAGAGAGCAAGGCAGTGGTTGACCATAGCGCGCCTCGAGAAGGTGG	1.647e-07	2.699e-06	9.159e-08	1.921e+00	4.094e-01	4.964e-01	1.966e-01	1.356e-14
dis-assoc	0.0225764	16	1	TTTGTTTAGGTATCCAGATAAACAAACTTCTAAGATAATATGGAAATACGGCAACGGTCGAAGATGCGTCCATCTTTCATGCGTGGTGTCCGGCTGCTGG	8.003e-06	1.978e-03	2.554e-09	2.740e+00	8.859e-01	5.747e-01	2.103e-01	4.255e-14
dis-assoc	0.0199203	14	1	TTTGTTGAGAATCCTGATCCACGGATTGGTATCGCCTGGGTGATTTGTCGATTTTTGTGACGTGATATTGACTTGTAATTTTGGATGACGCTTCATTCGG	3.364e-05	3.439e-03	1.197e-08	2.619e+00	8.952e-01	5.756e-01	2.020e-01	3.960e-14
dis-assoc	0.0690571	41	11	TTTGTTCTACGC	3.252e-08	4.450e-07	1.744e-08	1.797e+00	3.555e-01	6.014e-01	1.660e-01	1.258e-14
dis-assoc	0.0677291	41	10	TTTGTTCTACGCCACCGGCCGCTCGTGCGCGCGACGGGCGGCCTGAAGCGCTCACCCGGCGCGGCCAGCAATGCCTTGTAGGCCTCGCAATCGTCGACTC	1.188e-08	2.925e-07	6.305e-09	1.892e+00	3.684e-01	5.505e-01	1.808e-01	1.334e-14
dis-assoc	0.0199203	14	1	TTTGTTCATACTTCAGCCCGGCGAGTTGCGCGGCTGCGGCTACACGCAGCCCAACGGACGCCAGGATTGGCACGTGAATCACGTAGATCGAAAATGAAAT	3.364e-05	4.111e-03	1.653e-08	2.558e+00	8.914e-01	5.720e-01	1.165e-01	6.521e-14
dis-assoc	0.0677291	41	10	TTTGTGTTCGGCAATCGACGTCGTGATCGCATCAAGATTCTCGGCAGGGGCGGCAACGGCTTCTGGTTGCTGCTCAAGCGACTCGAAGCCGACCGCTTCG	1.188e-08	2.925e-07	6.305e-09	1.892e+00	3.684e-01	5.505e-01	1.808e-01	1.334e-14
dis-assoc	0.0146082	11	0	TTTGTGTGCCGTATAATCTTGCGGTGACGAACTCCTTCACCGATCGATCGACATGACTCAGCGCAAAGCCGCCGCCCGCCCCCCGCGCCAGCCCGACAAG	5.749e-05	2.088e-02	1.397e-08	3.498e+00	1.514e+00	5.989e-01	1.736e-01	3.552e-14
dis-assoc	0.0557769	34	8	TTTGTGGCAACATGTGGCTCTTGCGCCAAGTGATCGCGTCGGGCGCACCGCCCTCTTGGCGCTGTGGGGCACAATAGCACCACGCGTGGTCATCCTTGTA	1.647e-07	2.342e-06	7.519e-08	1.933e+00	4.094e-01	5.007e-01	1.987e-01	1.184e-14
dis-assoc	0.0212483	16	0	TTTGTGGACGA	1.552e-06	9.806e-03	2.719e-10	3.841e+00	1.487e+00	6.523e-01	1.925e-01	4.970e-14
dis-assoc	0.0185923	14	0	TTTGTGGACGAA	6.580e-06	1.379e-02	1.785e-09	3.691e+00	1.499e+00	5.881e-01	2.189e-01	5.131e-14
dis-assoc	0.0876494	50	16	TTTGTGGAAGT	9.617e-09	7.656e-08	5.237e-09	1.647e+00	3.060e-01	6.174e-01	2.893e-01	8.615e-15
dis-assoc	0.0863214	49	16	TTTGTGGAAGTT	1.826e-08	1.146e-07	9.083e-09	1.628e+00	3.067e-01	6.149e-01	2.777e-01	8.148e-15
dis-assoc	0.0677291	41	10	TTTGTGGAAGTTCGAGAAGGTCAACGCATTGCCTGCCAATGTTGTCGCGCGGGTGATGGGCTCCGATGTCGACCCGTACGAGGGCGTAGTACCCCAACTC	1.188e-08	2.925e-07	6.305e-09	1.892e+00	3.684e-01	5.505e-01	1.808e-01	1.334e-14
dis-assoc	0.0677291	41	10	TTTGTGGAAGTTCGAGAAGGTACGTGCGTCGGTGTCGGAAACTCGAGCAGAAAACGCACGAACCATTCGTTGCGGGTGGTGCACCAGTAGTGGTGCATCT	1.188e-08	2.925e-07	6.305e-09	1.892e+00	3.684e-01	5.505e-01	1.808e-01	1.334e-14
dis-assoc	0.0185923	13	1	TTTGTGCGTTTCCCATTGGAAGGCCTGCTCCGCCATCAGACACCGCGCAACCGCCAAATCGGAAAACTGGGAATAAATCGCAAGCAGACGACCACGCATC	6.892e-05	3.823e-03	1.672e-08	2.592e+00	8.962e-01	6.524e-01	1.639e-01	3.020e-14
dis-assoc	0.13413	74	27	TTTGTGCGGCT	2.066e-11	1.417e-08	1.961e-09	1.407e+00	2.479e-01	3.052e-01	1.715e-01	6.095e-13
dis-assoc	0.062417	37	10	TTTGTGCATTCC	1.705e-07	1.111e-06	5.603e-08	1.819e+00	3.735e-01	4.866e-01	1.851e-01	9.007e-15
dis-assoc	0.0690571	42	10	TTTGTGCAGCAGCA	6.035e-09	1.685e-07	2.714e-09	1.925e+00	3.675e-01	5.378e-01	1.835e-01	1.230e-14
dis-assoc	0.065073	39	10	TTTGTGCAGCAGCAGAGCGCACACTCCAGTGCGTTGCCCCGTCCGGCTTCTCATGCAGCACCTTCGCCAGCAACTCCGCCATGACTTCATCGTCATGCGC	4.542e-08	6.111e-07	2.115e-08	1.847e+00	3.704e-01	5.524e-01	1.660e-01	1.206e-14
dis-assoc	0.0664011	40	10	TTTGTGAGCGACCGGGTTACGCGCAGCTCAACGGTCGGTGCTACCTCGCCGACTTTTGGGTTCGCTATGCCAACCGCGAAGAGTTGACCATCCTGTCCGA	2.328e-08	4.486e-07	1.227e-08	1.867e+00	3.694e-01	5.478e-01	1.793e-01	1.300e-14
dis-assoc	0.0199203	14	1	TTTGTGACGTGATATTGACTTGTAATTTTGGATGACGCTTCATTCGGTCATCAATATTTTGCCTTGTTACATTGCTTTCGATTGATTTTGTTTAGGTATC	3.364e-05	3.439e-03	1.197e-08	2.619e+00	8.952e-01	5.756e-01	2.020e-01	3.960e-14
dis-assoc	0.0424967	1	31	TTTGTCTTTATGGAATCAGGATTGCGGGCTCGCCGCAGGCGAGCAGTCGAACCTGCCCTGCTGCGCGAACAGCTTACCAGGCGCGGTTTCACATGCGCGC	2.140e-06	4.315e-03	1.065e-08	-2.501e+00	8.764e-01	8.444e-01	3.432e-01	1.466e-12
dis-assoc	0.0783533	45	14	TTTGTCTGCGCCGA	4.013e-08	7.469e-07	7.186e-08	1.603e+00	3.240e-01	4.508e-01	1.876e-01	2.564e-14
dis-assoc	0.0796813	46	14	TTTGTCTCTA	2.105e-08	1.515e-07	8.760e-09	1.693e+00	3.221e-01	5.920e-01	1.635e-01	9.802e-15
dis-assoc	0.0212483	15	1	TTTGTCTCGAGCAGGCCGATCACGAACATCACGGGCAGCAGGAAGAACGTGTACTGCTGCGGATATTCGACGAGCGCATGCATCAGCACGATGCCGACGA	1.641e-05	2.800e-03	6.725e-09	2.665e+00	8.915e-01	5.093e-01	1.674e-01	5.406e-14
dis-assoc	0.0557769	34	8	TTTGTCGTTGCCTGACGGGGCGCGATTCGACGATACCTGCCTGCTGCAGGCCGCGGATATCCAGGGTCTGGGTGTTGTGAGTCTCGTTTTGACGATTCCA	1.647e-07	2.342e-06	7.519e-08	1.933e+00	4.094e-01	5.007e-01	1.987e-01	1.184e-14
dis-assoc	0.103586	58	20	TTTGTCGGACC	1.813e-09	2.744e-08	2.398e-09	1.545e+00	2.778e-01	4.681e-01	1.987e-01	2.029e-14
dis-assoc	0.063745	38	10	TTTGTCGGACCCAAAGGGTAATCTGCGCTTGTTCGTATCCTTCGACGAGCTCGAAGAGTTGGTCGAATACTCAATCGCGAGCTACAACGGCACGCCGCAC	8.821e-08	1.678e-06	8.819e-08	1.775e+00	3.706e-01	5.695e-01	1.646e-01	1.991e-14
dis-assoc	0.0690571	41	11	TTTGTCGCTCGG	3.252e-08	5.591e-07	2.362e-08	1.781e+00	3.554e-01	5.519e-01	1.870e-01	1.493e-14
dis-assoc	0.0677291	41	10	TTTGTCGCTCGGCATCGACAACCCACTCGGATTGAACGACATCTTCAACATCGGTGTGAGCCAGGATCTCGAGTTTGGCGACAAGCGCCTTGGGTCGCAC	1.188e-08	2.925e-07	6.305e-09	1.892e+00	3.684e-01	5.505e-01	1.808e-01	1.334e-14
dis-assoc	0.0411687	29	2	TTTGTCGCGCTTGCCGCTGCCGCCCTCGTTCGCGTCGGCGCTCGGCAGCGCCAGGGTCTTCGCGCCGCTGTCGAGCGCCGTCCATGCGCGCGCGCCCGGC	3.114e-09	8.141e-05	1.192e-08	2.911e+00	7.388e-01	4.517e-01	1.832e-01	2.158e-13
dis-assoc	0.0159363	12	0	TTTGTCGCGCGCGT	2.790e-05	1.430e-02	2.706e-09	3.697e+00	1.509e+00	5.941e-01	2.088e-01	1.921e-14
dis-assoc	0.0199203	14	1	TTTGTCGCACGTAACCGTGGAAGTGCACTGCCGCGCCTGACGCGAAAGTAAAACGGCTGCCGTCGGTGACGGCTGCCGCACCGAGCCGAAGCGGCATCCG	3.364e-05	2.935e-03	9.276e-09	2.675e+00	8.994e-01	6.816e-01	1.105e-01	4.289e-14
dis-assoc	0.0199203	14	1	TTTGTCGATTTTTGTGACGTGATATTGACTTGTAATTTTGGATGACGCTTCATTCGGTCATCAATATTTTGCCTTGTTACATTGCTTTCGATTGATTTTG	3.364e-05	3.439e-03	1.197e-08	2.619e+00	8.952e-01	5.756e-01	2.020e-01	3.960e-14
dis-assoc	0.0239044	17	1	TTTGTCGACCGCCAACAGCACGGTTGCGTCGTTGTCGAGTTCCACGTCGACGGGATTGTCCTCGGCCAATAGCGCGGTGGCGTCGCTGTCCACCTCGACG	3.900e-06	1.827e-03	1.653e-09	2.736e+00	8.779e-01	6.109e-01	1.818e-01	5.994e-14
dis-assoc	0.0903054	51	17	TTTGTCCGAATC	1.215e-08	1.661e-07	1.682e-08	1.566e+00	2.988e-01	6.008e-01	2.838e-01	1.862e-14
dis-assoc	0.0743692	43	13	TTTGTCCCTGTCG	5.865e-08	4.020e-07	2.718e-08	1.691e+00	3.332e-01	5.745e-01	2.342e-01	9.142e-15
dis-assoc	0.0677291	41	10	TTTGTCCCTGTCGTCACCGCGCCATCGGCAGTGCCGGCCGTTTCCCCTGTACTGCCACCGGACACGTCGTCGATGGCGCTCTCGTTACATGTGCGCCTGT	1.188e-08	2.925e-07	6.305e-09	1.892e+00	3.684e-01	5.505e-01	1.808e-01	1.334e-14
dis-assoc	0.0185923	14	0	TTTGTCCACACTCCTGTCAAAAATCCTTAAAACACCCATAAAACAAAGGTTTACGCTCACCAATCGGTGACTTTAGAGCTCGGCCTCGACTTGCGCATCC	6.580e-06	1.641e-02	3.307e-09	3.581e+00	1.492e+00	5.575e-01	2.635e-01	7.571e-14
dis-assoc	0.0690571	42	10	TTTGTCACGCAG	6.035e-09	1.958e-07	3.337e-09	1.914e+00	3.675e-01	5.515e-01	1.825e-01	1.404e-14
dis-assoc	0.0677291	41	10	TTTGTCACGCAGGGGCTTGCCGGTCTGCATGACGAAGCGCGCCCGGGGCGACCGCGCGCGCATGACGATGAAGTCATGGCGGAGTTGCTGGCGAAGGTGC	1.188e-08	2.925e-07	6.305e-09	1.892e+00	3.684e-01	5.505e-01	1.808e-01	1.334e-14
dis-assoc	0.0717131	44	10	TTTGTCAATA	1.539e-09	6.361e-08	5.847e-10	1.982e+00	3.660e-01	6.563e-01	1.521e-01	1.208e-14
dis-assoc	0.0677291	41	10	TTTGTCAATAAAGTCGTCAACTCAGATGTCAGATGCCTTGAACCGTGGGGATTCTGGAGTGACAGAATTAATTTGCTCTACGCCGTCGTCGCTTCGATCG	1.188e-08	2.925e-07	6.305e-09	1.892e+00	3.684e-01	5.505e-01	1.808e-01	1.334e-14
dis-assoc	0.0810093	46	15	TTTGTCAACAT	5.145e-08	4.150e-07	4.079e-08	1.593e+00	3.142e-01	5.221e-01	2.204e-01	1.353e-14
dis-assoc	0.0199203	14	1	TTTGTAATGAATCTGATTGGTAGAGATTGTGATGGGGCGGTTGTTGATCATGATCGCTTGCAGTGTGTGATGAATGTGAGTCGAAATGTATGTCAAATGG	3.364e-05	1.990e-03	3.776e-09	2.776e+00	8.978e-01	6.583e-01	1.875e-01	1.741e-14
dis-assoc	0.0185923	14	0	TTTGGTTCAGAGAAAGAGAGCGCATGGTCTTGTGTCGTGGTGCGACTGCAGCATGGGGACGAATGCTTGTTTATCGGCTCGAGCGGGCGGTGGCGCAGGC	6.580e-06	1.489e-02	2.293e-09	3.638e+00	1.494e+00	5.775e-01	1.801e-01	7.031e-14
dis-assoc	0.0199203	14	1	TTTGGTTATCCTAAACGATTCTCTGTTCATCGACGATACGACGAAGGCGCGCCACGATCTTGAGGGGCAACTTGAGGGGCAAGCGCCTTCTATCCCGCGT	3.364e-05	3.439e-03	1.197e-08	2.619e+00	8.952e-01	5.756e-01	2.020e-01	3.960e-14
dis-assoc	0.062417	37	10	TTTGGTGTGCAACCCCATCGCTCGAAGAGCTTCAAGCTTTCTACTGATCCGTACTTCGTTGAGAAGGTGCGCGATATTGTCGGGCTGTATCTGAGCCCGC	1.705e-07	1.708e-06	9.774e-08	1.782e+00	3.725e-01	5.701e-01	1.840e-01	1.243e-14
dis-assoc	0.0703851	42	11	TTTGGTGACAT	1.674e-08	4.425e-07	1.648e-08	1.794e+00	3.548e-01	5.522e-01	1.782e-01	2.002e-14
dis-assoc	0.0677291	41	10	TTTGGTGACATCAACCGGCCTCGCGGCCGCGCGAGCCTGGATCGATAACTGGCGGCACATGCTGCCCTGTCTGGTCGCAGCGCGCGGGTTGGTCTCGTCT	1.188e-08	2.925e-07	6.305e-09	1.892e+00	3.684e-01	5.505e-01	1.808e-01	1.334e-14
dis-assoc	0.0717131	42	12	TTTGGTCCACGGTGACCTGCGGAGTGACATCTTTGCTTCGCAAACGGTGACAAGTTTATTTTGGTCTACGGCCGGCGAGCAGCCCGATGTTCAGGAACAG	4.421e-08	4.200e-07	2.214e-08	1.741e+00	3.437e-01	5.612e-01	2.163e-01	1.040e-14
dis-assoc	0.0159363	12	0	TTTGGTATTGACGCTATATGAGGGGGGGTGGCGAAGATGGGGGCATTGTATAGGGAAAAATGTTCTTCGGATTGGGTTTCATTTTATCTCAATGAATGAA	2.790e-05	1.499e-02	3.219e-09	3.672e+00	1.510e+00	5.529e-01	1.810e-01	2.393e-14
dis-assoc	0.0664011	41	9	TTTGGTACGGC	4.120e-09	2.393e-07	2.880e-09	1.987e+00	3.842e-01	5.793e-01	2.387e-01	1.627e-14
dis-assoc	0.0385126	26	3	TTTGGTACGGCTTTGATCGCGGGCGTCGATTTTTGGGGTGGGCAATTACCTGCTCCGTCAGGTGACTTTAGCTTTCGATAGAGCGATTGAACAATGCCTG	1.132e-07	3.509e-05	6.457e-08	2.562e+00	6.193e-01	6.273e-01	1.947e-01	2.391e-14
dis-assoc	0.0677291	41	10	TTTGGGTTCGCT	1.188e-08	2.925e-07	6.305e-09	1.892e+00	3.684e-01	5.505e-01	1.808e-01	1.334e-14
dis-assoc	0.0677291	41	10	TTTGGGTTCGCTATGCCAACCGCGAAGAGTTGACCATCCTGTCCGATTCGTTCGCGCAAGTGCCGCAGCCAGCTGCGCGCCCTGATGACGAACTCAAGGG	1.188e-08	2.925e-07	6.305e-09	1.892e+00	3.684e-01	5.505e-01	1.808e-01	1.334e-14
dis-assoc	0.063745	38	10	TTTGGGTCCGACAAAGCGCGACGCAAATCGCGAGGATGGCCGCCGGTGTAGCCCGGCAAGCGCGAGGACAACCGAGTGGCGATCGTGCCAAAGAACCGCT	8.821e-08	1.678e-06	8.819e-08	1.775e+00	3.706e-01	5.695e-01	1.646e-01	1.991e-14
dis-assoc	0.0185923	13	1	TTTGGGTATCGC	6.892e-05	6.763e-03	5.595e-08	2.447e+00	9.034e-01	5.415e-01	1.769e-01	7.026e-14
dis-assoc	0.061089	37	9	TTTGGGGTGGGC	6.236e-08	1.945e-06	7.817e-08	1.849e+00	3.884e-01	4.855e-01	2.049e-01	2.417e-14
dis-assoc	0.0385126	26	3	TTTGGGGTGGGCAATTACCTGCTCCGTCAGGTGACTTTAGCTTTCGATAGAGCGATTGAACAATGCCTGGCGCGTCTCAATGCGCAAGCCTTTTCGCGAG	1.132e-07	3.509e-05	6.457e-08	2.562e+00	6.193e-01	6.273e-01	1.947e-01	2.391e-14
dis-assoc	0.0199203	14	1	TTTGGGGTCGGCAAGGCTTCTTTGCAAAAACGCATCGACGGTAAAAATTTCCGTGCCTCACGAATATGGATGATTAATACATTTTCTATAATGTGCGCGC	3.364e-05	3.325e-03	1.116e-08	2.632e+00	8.966e-01	6.437e-01	2.393e-01	3.347e-14
dis-assoc	0.0491368	32	5	TTTGGGCTATC	2.131e-08	9.268e-06	7.827e-08	2.205e+00	4.974e-01	6.162e-01	8.592e-02	1.176e-13
dis-assoc	0.0185923	13	1	TTTGGGCGAAGCGCCGAACGGGCGAAGCGAGCGGCGCGGATCGCGCGCGAAGTCCGCCGCGCGGTGCGCGCCTTGTGCTGCGTGCTGCGTGATGCGTGAT	6.892e-05	6.788e-03	5.394e-08	2.433e+00	8.987e-01	4.089e-01	1.627e-01	7.728e-14
dis-assoc	0.0557769	34	8	TTTGGGATGGTAACGAGCGCGAGTTTCGCGGATTCGGCCGCGTGGAGCAGTTCGATACCGATATGCGCGCGTGCGGCGACGTCTCGCAGCGAACCGCACC	1.647e-07	2.342e-06	7.519e-08	1.933e+00	4.094e-01	5.007e-01	1.987e-01	1.184e-14
dis-assoc	0.0703851	43	10	TTTGGGACAG	3.054e-09	1.052e-07	1.307e-09	1.953e+00	3.669e-01	5.557e-01	2.064e-01	1.152e-14
dis-assoc	0.0677291	41	10	TTTGGGACAGAACACTAGCGAAGTTGTGACATGTTTACTTTGTTCTACGCCACCGGCCGCTCGTGCGCGCGACGGGCGGCCTGAAGCGCTCACCCGGCGC	1.188e-08	2.925e-07	6.305e-09	1.892e+00	3.684e-01	5.505e-01	1.808e-01	1.334e-14
dis-assoc	0.0185923	13	1	TTTGGCTTTTCGATCGGGGGCTCACGATGGGGGGCAGCGCTGAACGCATCAGCATTCGGCGCGCAAGTGAGCTCCGCAGTAACGATGATTACGGCTGACC	6.892e-05	3.823e-03	1.672e-08	2.592e+00	8.962e-01	6.524e-01	1.639e-01	3.020e-14
dis-assoc	0.0146082	11	0	TTTGGCTGATCTCGATGCCGAAGTGGTGCGCATTGAACAGCTCGGGTGCCTGCACGCCTGCGACGATGCCGACCAGATCGTCGGGAATCGAGTTGATCTT	5.749e-05	2.045e-02	1.435e-08	3.534e+00	1.525e+00	5.297e-01	1.297e-01	4.425e-14
dis-assoc	0.0252324	18	1	TTTGGCGTCCGAT	1.899e-06	5.512e-04	8.181e-11	3.045e+00	8.813e-01	5.650e-01	3.328e-01	1.010e-14
dis-assoc	0.0239044	17	1	TTTGGCGTCCGATG	3.900e-06	7.196e-04	1.958e-10	2.993e+00	8.850e-01	5.616e-01	3.321e-01	1.033e-14
dis-assoc	0.0225764	16	1	TTTGGCGTCCGATGACAGTTGTAAGGTATGTGTTTTCGATCGCTCGGCGAGCGTCGAACGCCCGTTGCCCTGCCCCGTTCCAGTGCGCGCCGCTGCTCAA	8.003e-06	9.491e-04	4.667e-10	2.938e+00	8.890e-01	5.641e-01	3.249e-01	1.062e-14
dis-assoc	0.0438247	30	3	TTTGGCGTAAATCCGCCCAGGGCGATGCTCGGGCGGTCATGACTGTAAGTCCACATCCAATCGGTCGCGAAGCGCTGCACATGGTCCAAGTCTTCCCAGT	6.399e-09	1.014e-05	3.090e-09	2.721e+00	6.164e-01	6.137e-01	2.417e-01	2.651e-14
dis-assoc	0.0730412	42	13	TTTGGCGGTTG	1.115e-07	3.641e-07	2.497e-08	1.713e+00	3.363e-01	5.068e-01	1.988e-01	5.663e-15
dis-assoc	0.0185923	13	1	TTTGGCGGTTGCGCGGTGTCTGATGGCGGAGCAGGCCTTCCAATGGGAAACGCACAAAGTTGACAGCTTCATCAAGCGGGGCGCATGGCAGGATGCGTAT	6.892e-05	3.823e-03	1.672e-08	2.592e+00	8.962e-01	6.524e-01	1.639e-01	3.020e-14
dis-assoc	0.0717131	42	12	TTTGGCGGGTGTTCGAGACGGCTCACCACAAGGCCAGCTTGCCGGGTCGCCTTGAGATTCCGATGGAGTCGTTTGCACGCGCTGTCGAAATTGTGCTGAA	4.421e-08	4.200e-07	2.214e-08	1.741e+00	3.437e-01	5.612e-01	2.163e-01	1.040e-14
dis-assoc	0.0717131	44	10	TTTGGCGCAAGCG	1.539e-09	4.745e-08	3.870e-10	2.003e+00	3.665e-01	5.370e-01	1.580e-01	9.377e-15
dis-assoc	0.0677291	41	10	TTTGGCGCAAGCGGCTCGCATTCTGGCGGCCGCGCCGATTGTTCGGACGCCGCCGGGACCGGTGTCGACATCGATGTCCACGTCGGCCGCCGTAGCCTAC	1.188e-08	2.925e-07	6.305e-09	1.892e+00	3.684e-01	5.505e-01	1.808e-01	1.334e-14
dis-assoc	0.0810093	47	14	TTTGGCGATTGC	1.099e-08	3.319e-07	2.223e-08	1.647e+00	3.223e-01	4.497e-01	1.872e-01	2.912e-14
dis-assoc	0.0239044	17	1	TTTGGCGATTGCGCCGCCGCGTGTCCAGTTGCACGACTACGAAAGTATGCTCGGGCAACGCGCGAGCCAGTATGTCGCGCCAGGCTCGGTGGCTTCCATG	3.900e-06	1.398e-03	9.352e-10	2.810e+00	8.793e-01	6.369e-01	1.961e-01	3.858e-14
dis-assoc	0.0677291	41	10	TTTGGCGACAAGCGCCTTGGGTCGCACGGCTGGAACGGCTTCTATTCGATCCCGTGGGGCTACTGGATCGCGACGCTTTCAGCGTACACGAACACCTACT	1.188e-08	2.925e-07	6.305e-09	1.892e+00	3.684e-01	5.505e-01	1.808e-01	1.334e-14
dis-assoc	0.0557769	34	8	TTTGGCCCAGCCCCGGCAGGGCGCCGCCGCCCTTCGGGAACGCGGCGGTGACGACCTGCAGCGGCGGTGTCGGCGTGGTGGTGGGCAGCGGGCTCATGTA	1.647e-07	2.493e-06	8.244e-08	1.928e+00	4.095e-01	5.113e-01	2.089e-01	1.223e-14
dis-assoc	0.0212483	15	1	TTTGGCATTGTTTATTGGGGGTTCCGTAATCTGTTGATCGATTTGTTTGTAATGAATCTGATTGGTAGAGATTGTGATGGGGCGGTTGTTGATCATGATC	1.641e-05	1.456e-03	1.548e-09	2.840e+00	8.923e-01	6.233e-01	1.810e-01	1.720e-14
dis-assoc	0.0677291	41	10	TTTGGCAGATCGCGAGCCAGTAGCAGGCGCAGATACTCGATTGCACGGGTCTTGCCAATGCGCGGCGGTCCATAGATGAGCGCGCCCATGATGCGGTAGC	1.188e-08	2.925e-07	6.305e-09	1.892e+00	3.684e-01	5.505e-01	1.808e-01	1.334e-14
dis-assoc	0.163347	86	37	TTTGGCACGGTCGCCACGAGCATTCTTCTGTGTCAGCGTCTTGACGGTTGCGTATAAACAACAAGCAGTTCCGCGCAAACGCGGTGAGCTCGGCATTTTT	2.260e-11	7.315e-08	2.468e-08	1.181e+00	2.191e-01	6.719e-01	2.086e-01	2.845e-12
dis-assoc	0.063745	38	10	TTTGGCACGATCGCCACTCGGTTGTCCTCGCGCTTGCCGGGCTACACCGGCGGCCATCCTCGCGATTTGCGTCGCGCTTTGTCGGACCCAAAGGGTAATC	8.821e-08	1.678e-06	8.819e-08	1.775e+00	3.706e-01	5.695e-01	1.646e-01	1.991e-14
dis-assoc	0.0199203	14	1	TTTGGCACACCAGCAAGCGGGCTGCCCATGGGCGGTTCATGTTGATGTGGTTTACTAATTTTTGTTGAGAATCCTGATCCACGGATTGGTATCGCCTGGG	3.364e-05	3.439e-03	1.197e-08	2.619e+00	8.952e-01	5.756e-01	2.020e-01	3.960e-14
dis-assoc	0.0185923	13	1	TTTGCTTGGCCGTTCGACCCGTTGCCGGCCGTGGCCCGCGCCTGCGCCTGCGCGGGGCGCGGGCGCGCTACAGCGTATGCACGCCCCAGCGCTTGACGCT	6.892e-05	3.947e-03	1.950e-08	2.601e+00	9.025e-01	6.570e-01	1.866e-01	3.156e-14
dis-assoc	0.0717131	42	12	TTTGCTTCGCAAACGGTGACAAGTTTATTTTGGTCTACGGCCGGCGAGCAGCCCGATGTTCAGGAACAGATCGCGCGACATCCCGAGGTTCGACGTCGAA	4.421e-08	4.200e-07	2.214e-08	1.741e+00	3.437e-01	5.612e-01	2.163e-01	1.040e-14
dis-assoc	0.061089	37	9	TTTGCTGCCGGA	6.236e-08	1.600e-06	5.859e-08	1.862e+00	3.880e-01	4.905e-01	2.147e-01	1.864e-14
dis-assoc	0.0717131	42	12	TTTGCTGAGCTA	4.421e-08	9.942e-07	7.152e-08	1.683e+00	3.440e-01	4.895e-01	2.653e-01	2.205e-14
dis-assoc	0.0677291	41	10	TTTGCTCTACGCCGTCGTCGCTTCGATCGACAACTCGGGTACGCGCGCGACGGGCCGCCTGCAGGGCAATTTGTCGCTCGGCATCGACAACCCACTCGGA	1.188e-08	2.925e-07	6.305e-09	1.892e+00	3.684e-01	5.505e-01	1.808e-01	1.334e-14
dis-assoc	0.0783533	44	15	TTTGCTCGTCGAGCG	1.812e-07	5.734e-07	6.569e-08	1.588e+00	3.172e-01	5.126e-01	2.117e-01	7.272e-15
dis-assoc	0.0584329	35	9	TTTGCTCGTCGAGCGTCAGAATCGGCAGGCGCGGCGGTTGGAGCGACCGCCCACTACGCTGTGGCGAGGACGTGACCGGTTGCATGGCGGGACTGAATGG	2.364e-07	1.771e-06	7.352e-08	1.859e+00	3.891e-01	4.896e-01	1.701e-01	8.409e-15
dis-assoc	0.0717131	42	12	TTTGCTCGTCGAGCGTCAGAATCGGCAGGCGCGGCGGTTGAAGCGACCACCCGCTACGCTGTGGCAAGGACGTGGCCGGTTGCATGGCGGGACTGAATGT	4.421e-08	4.200e-07	2.214e-08	1.741e+00	3.437e-01	5.612e-01	2.163e-01	1.040e-14
dis-assoc	0.0185923	13	1	TTTGCGTTTTCTCGTTGCTCGCTGTGCGGCGCTCGACGCTCGATGCCCTGTTTTCGGAACTCTGTACTTGGCATCGGCATCGGCATCGGCGCTGGCGCTG	6.892e-05	3.665e-03	1.692e-08	2.624e+00	9.032e-01	5.713e-01	1.580e-01	3.267e-14
dis-assoc	0.0185923	13	1	TTTGCGTGACGAGCCGCCCGATGCGCGCCGCCGCGCCGAGCCGCGCGAGCGCATGATGCGACGCGTTCGGCTGCGCCCGCCCGACCACGGGCCAGCCGAG	6.892e-05	6.331e-03	4.916e-08	2.456e+00	8.997e-01	6.235e-01	2.196e-01	5.672e-14
dis-assoc	0.0717131	42	12	TTTGCGTGAAC	4.421e-08	1.092e-06	8.315e-08	1.695e+00	3.478e-01	3.493e-01	1.823e-01	3.419e-14
dis-assoc	0.063745	38	10	TTTGCGTCGCGCTTTGTCGGACCCAAAGGGTAATCTGCGCTTGTTCGTATCCTTCGACGAGCTCGAAGAGTTGGTCGAATACTCAATCGCGAGCTACAAC	8.821e-08	1.678e-06	8.819e-08	1.775e+00	3.706e-01	5.695e-01	1.646e-01	1.991e-14
dis-assoc	0.0677291	41	10	TTTGCGTCCGCGCTTGCCTCGCGTGTGGGCGGCGACCAACGTGCCGGGCACGTCCTCGCGCGCGGGCGCGTCGGTAGTCCTCGCCAGCGCCTCGGCTTCG	1.188e-08	2.925e-07	6.305e-09	1.892e+00	3.684e-01	5.505e-01	1.808e-01	1.334e-14
dis-assoc	0.0185923	13	1	TTTGCGGTTGGCAGTGTTCATTGCGTGGGGACAGACTGGGTAACGATCGTCGCGAAACGGCCGGGCGCGACGCCCGGCCGCCGGGTGTCGCCGATCAGCG	6.892e-05	4.314e-03	2.299e-08	2.579e+00	9.037e-01	5.937e-01	2.912e-01	2.920e-14
dis-assoc	0.0557769	34	8	TTTGCGGCGCGGCAAATCCATTACCGCTCTGATTCGTGTAAATCTGCAAATGGTCCGAGTGCGCATAGATCAGGTCAACGGCACCGGATCCATCGAGATC	1.647e-07	2.342e-06	7.519e-08	1.933e+00	4.094e-01	5.007e-01	1.987e-01	1.184e-14
dis-assoc	0.0199203	14	1	TTTGCGGATGGGCTACACGATCGTCTACGCCGATTCGGTCGGCACCAATCAGTCGGACGGCTGCTGGTCGGTAATGGATCGTACCGAGCGCGAGGCGATG	3.364e-05	2.764e-03	7.022e-09	2.672e+00	8.927e-01	5.848e-01	2.113e-01	2.609e-14
dis-assoc	0.0185923	13	1	TTTGCGCCAGAAATATCGCACTATTCGGAACCATAGCGACGGCAATCTCCGTCTATCCATCATTTATTATAATGCAATACAGGGGCATATTTGCACTATT	6.892e-05	4.423e-03	2.268e-08	2.561e+00	8.996e-01	5.013e-01	2.261e-01	3.360e-14
dis-assoc	0.0185923	13	1	TTTGCGCATACAGCGCCTCGACGAACGCGCCGTCGAGCCCGGCCTGCTCGGCCCAGCGGCGCCGGTCGGGCAGCATCGCCGCGACGCGCTCCGGCGCCGC	6.892e-05	2.738e-03	7.402e-09	2.683e+00	8.957e-01	5.291e-01	2.153e-01	1.491e-14
dis-assoc	0.0199203	14	1	TTTGCGCACTCGTTTGGGGTCGGCAAGGCTTCTTTGCAAAAACGCATCGACGGTAAAAATTTCCGTGCCTCACGAATATGGATGATTAATACATTTTCTA	3.364e-05	3.325e-03	1.116e-08	2.632e+00	8.966e-01	6.437e-01	2.393e-01	3.347e-14
dis-assoc	0.0159363	12	0	TTTGCGCAACGTAAGCCGCGCGTTTTTCCGACAACACGAGATTGTTCGGGATGTCGGCGCGCCGAATCGGCTGGTTGTCGGAGTGCCCCGTGACCGTGAC	2.790e-05	2.398e-02	1.971e-08	3.395e+00	1.504e+00	5.060e-01	1.911e-01	8.898e-14
dis-assoc	0.0146082	11	0	TTTGCGATTTGGCTGATCTCGATGCCGAAGTGGTGCGCATTGAACAGCTCGGGTGCCTGCACGCCTGCGACGATGCCGACCAGATCGTCGGGAATCGAGT	5.749e-05	2.045e-02	1.435e-08	3.534e+00	1.525e+00	5.297e-01	1.297e-01	4.425e-14
dis-assoc	0.0292165	0	22	TTTGCGAGCTGCCGGTGAAGTCGATCAGCTTGATTTCCGGCCGGCGCGCCAGGTTCTGGACGAGTGCGCCGTCGTTTCCTTCGGTCGCGAGCAGCGTGAC	2.358e-05	1.510e-02	1.891e-09	-3.635e+00	1.496e+00	7.784e-01	3.354e-01	5.927e-14
dis-assoc	0.0212483	15	1	TTTGCGAGCGTCGTCATCGGCCATCACCGCTACCGCGACAGCCCTGCAAATGGCGGGGTCGTTGGCCGAAATGGTCCCGAACATCTTTGGCTTTTCGATC	1.641e-05	2.121e-03	3.388e-09	2.724e+00	8.866e-01	6.546e-01	1.802e-01	3.038e-14
dis-assoc	0.0717131	42	12	TTTGCGAAGCAAAGATGTCACTCCGCAGGTCACCGTGGACCAAATGATGCGAAATTCTCGGGAATTCATGAGGTTGCACATCGCGAAATAAAGTTGTCAC	4.421e-08	4.200e-07	2.214e-08	1.741e+00	3.437e-01	5.612e-01	2.163e-01	1.040e-14
dis-assoc	0.0225764	16	1	TTTGCCTTGTTACATTGCTTTCGATTGATTTTGTTTAGGTATCCAGATAAACAAACTTCTAAGATAATATGGAAATACGGCAACGGTCGAAGATGCGTCC	8.003e-06	1.978e-03	2.554e-09	2.740e+00	8.859e-01	5.747e-01	2.103e-01	4.255e-14
dis-assoc	0.0677291	41	10	TTTGCCTGAAGCCGGGCGTATCGATCGCCCGGGCGGCCATGGACCATGATGTCCACCCGAACCAGTTGCGCCGTTGGATCTCGCGTCATCAGCAGCATGT	1.188e-08	2.925e-07	6.305e-09	1.892e+00	3.684e-01	5.505e-01	1.808e-01	1.334e-14
dis-assoc	0.0677291	41	10	TTTGCCGGGCCGTCTCGAGATTTCGATGGAGTCGTTCGCGCGCGCGGTGGAAATCGTTTTGAAGGACAGCGAGTTAATGGATGCGCCGGGTTACTGTCCC	1.188e-08	2.925e-07	6.305e-09	1.892e+00	3.684e-01	5.505e-01	1.808e-01	1.334e-14
dis-assoc	0.0185923	13	1	TTTGCCGGACAGCCGCGCGACGTCGTTCAGCAGCGCGGCGTCGGATTGCAGGTGCAGGCTCGACGCGCGCTGCCGGTGCGGCGGCGGATGCGACGAGACC	6.892e-05	2.738e-03	7.402e-09	2.683e+00	8.957e-01	5.291e-01	2.153e-01	1.491e-14
dis-assoc	0.130146	73	25	TTTGCCGCGTCGCTGGTTCGTCTCCGGCCCTCGCGGGCGCGCAGGGGCGTTCGACAAATCGCTGCGCCGAAAACGGGTGCGCGGTGTTCGTCGGCGGCGA	7.400e-12	2.075e-08	2.584e-09	1.409e+00	2.511e-01	5.918e-01	2.762e-01	1.232e-12
dis-assoc	0.0557769	34	8	TTTGCCGCGCCGCAAAGTTTGTCGTTGCCTGACGGGGCGCGATTCGACGATACCTGCCTGCTGCAGGCCGCGGATATCCAGGGTCTGGGTGTTGTGAGTC	1.647e-07	2.342e-06	7.519e-08	1.933e+00	4.094e-01	5.007e-01	1.987e-01	1.184e-14
dis-assoc	0.0212483	15	1	TTTGCCGCGCCATTCGCCATGACGACCGAGATCGCCCACGCAACCGCCCACCTTCGCCGCGCCGGCCGCCGCCCGTTGCGCGCCGTCGCGCTCGCGGCCA	1.641e-05	2.518e-03	5.176e-09	2.689e+00	8.901e-01	5.711e-01	2.074e-01	3.894e-14
dis-assoc	0.130146	73	25	TTTGCCGCGAAAGCCGCGAACGCATCGGGGAACGCGAGGCGGCGGCGCATCGCCGCCGACGAACACCGCGCACCCGTTTTCGGCGCAGCGATTTGTCGAA	7.400e-12	2.075e-08	2.584e-09	1.409e+00	2.511e-01	5.918e-01	2.762e-01	1.232e-12
dis-assoc	0.062417	38	9	TTTGCCGCCTTCC	3.182e-08	6.954e-07	1.750e-08	1.922e+00	3.873e-01	5.628e-01	2.141e-01	1.335e-14
dis-assoc	0.0172643	13	0	TTTGCCGAGCGGCACGCTCACGCTCGTCGACTCGCGCATCTCGCCGACGCAGTTCGGGCCGCGCAACGGCACGGCGGCGGCCGCTGCGGCGGCGCCGGCG	1.355e-05	1.477e-02	2.764e-09	3.672e+00	1.506e+00	5.492e-01	1.681e-01	4.307e-14
dis-assoc	0.0146082	11	0	TTTGCCGAGATA	5.749e-05	1.488e-02	3.945e-09	3.701e+00	1.520e+00	4.343e-01	1.807e-01	1.569e-14
dis-assoc	0.062417	38	9	TTTGCCGACGATG	3.182e-08	1.253e-06	3.986e-08	1.878e+00	3.874e-01	5.029e-01	2.179e-01	2.431e-14
dis-assoc	0.0199203	14	1	TTTGCCCGCCTGCCGCAGCAACTGCTCGTCCAGTGCCATGGCCTGGGCCAACTGGGCGGGGGTGAGCGTGTCGACCTCGAGTGCGCTCAAGACCATAGCA	3.364e-05	3.113e-03	9.287e-09	2.635e+00	8.914e-01	6.321e-01	1.620e-01	3.623e-14
dis-assoc	0.0199203	14	1	TTTGCCCCGGATCGAAGCGCCCACGCCGACACGCACTTTCCGTCCGATCTTTCACGTGAGGCCGCGCCATGCCGCGCGAGATCCCAACGCATGCACCGCT	3.364e-05	3.026e-03	8.270e-09	2.651e+00	8.940e-01	6.124e-01	1.501e-01	3.251e-14
dis-assoc	0.0823373	46	16	TTTGCCCATGGT	1.210e-07	5.656e-07	7.406e-08	1.541e+00	3.077e-01	6.459e-01	2.226e-01	1.030e-14
dis-assoc	0.0557769	34	8	TTTGCCCATGGTGTTTGGGATGGTAACGAGCGCGAGTTTCGCGGATTCGGCCGCGTGGAGCAGTTCGATACCGATATGCGCGCGTGCGGCGACGTCTCGC	1.647e-07	2.342e-06	7.519e-08	1.933e+00	4.094e-01	5.007e-01	1.987e-01	1.184e-14
dis-assoc	0.0172643	13	0	TTTGCCAGTCCTTCGCGTTCGCGAGCATCGGCAGCAGGTGCGACGCGGCCGCGACGACGAGGCCGATCCCCGCCGCGCGCAGCAGCGCCAGCACCGTGTG	1.355e-05	1.447e-02	2.806e-09	3.689e+00	1.508e+00	5.933e-01	2.048e-01	3.961e-14
dis-assoc	0.0146082	11	0	TTTGCATCAGGCGTTCTTGCTCCTAAACCTTGCACCGGGCACGGCGGCCCGGCACTCACATCGTTACTCGTCGGCTGCGCGTCGGGTTATTCCCACGACA	5.749e-05	1.870e-02	9.580e-09	3.576e+00	1.521e+00	5.234e-01	1.848e-01	2.805e-14
dis-assoc	0.0677291	41	10	TTTGCAGCACATGCTGCTGATGACGCGAGATCCAACGGCGCAACTGGTTCGGGTGGACATCATGGTCCATGGCCGCCCGGGCGATCGATACGCCCGGCTT	1.188e-08	2.925e-07	6.305e-09	1.892e+00	3.684e-01	5.505e-01	1.808e-01	1.334e-14
dis-assoc	0.0557769	34	8	TTTGCAGATTTACACGAATCAGAGCGGTAATGGATTTGCCGCGCCGCAAAGTTTGTCGTTGCCTGACGGGGCGCGATTCGACGATACCTGCCTGCTGCAG	1.647e-07	2.342e-06	7.519e-08	1.933e+00	4.094e-01	5.007e-01	1.987e-01	1.184e-14
dis-assoc	0.063745	39	9	TTTGCAGATTA	1.616e-08	6.956e-07	1.645e-08	1.918e+00	3.866e-01	5.233e-01	1.853e-01	2.359e-14
dis-assoc	0.0159363	12	0	TTTGCAGATAGGTCGACGAGGCCGTGGGCTGTGGGCCGTGGGCCGTGGGCCGGGAAGTGGGAAGTGGGAAGTGGGAAGTGGGAAGTCGGCGGCCGGCAGT	2.790e-05	2.193e-02	1.479e-08	3.452e+00	1.506e+00	6.170e-01	1.939e-01	6.764e-14
dis-assoc	0.0929615	52	18	TTTGCACTGACC	1.512e-08	2.443e-07	3.121e-08	1.508e+00	2.917e-01	6.003e-01	2.621e-01	2.514e-14
dis-assoc	0.0557769	34	8	TTTGCACGCGTCTGCGCCCGGAATCGGCAGCGTGATGCCATCGGATTGAATGACTGTCTGGCCTTGCGTCCAGCCATCGCGCTCGTTCGCGTAAAGGCGC	1.647e-07	2.342e-06	7.519e-08	1.933e+00	4.094e-01	5.007e-01	1.987e-01	1.184e-14
dis-assoc	0.0743692	43	13	TTTGCACGCGCTGT	5.865e-08	5.649e-07	4.163e-08	1.668e+00	3.330e-01	5.520e-01	2.142e-01	1.276e-14
dis-assoc	0.0703851	41	12	TTTGCACGCGCTGTCGAAATTGTGCTGAAGGACAGCGAACTCAAGGACGCACCGGGTTACTGTCCTGAGCCGGCCTTGTGGACGCACGCCGTGCATCAAT	8.478e-08	6.429e-07	4.296e-08	1.716e+00	3.447e-01	5.582e-01	2.121e-01	1.040e-14
dis-assoc	0.0185923	13	1	TTTGCACGAAGTCCGCGAACTCCGAACCGCGATGCGGCGTGCCGATTGTCGTCACCGATGCGACCAGTTGCGGCGCGACGGCTGCGACGTAGCGCGAGGT	6.892e-05	2.573e-03	6.942e-09	2.708e+00	8.984e-01	5.842e-01	2.297e-01	1.381e-14
dis-assoc	0.0677291	41	10	TTTGCACACGCGCCGTGCTCGGACATCACCTCGTATTGGCTCGCGAATACAGTCGCTACGACGTCATCAAAGCGATCGAAGCGGCGCTCGAGCCGCATCA	1.188e-08	2.925e-07	6.305e-09	1.892e+00	3.684e-01	5.505e-01	1.808e-01	1.334e-14
dis-assoc	0.0677291	41	10	TTTGCAAGTTCCTGCAGGTCATGATGGCCGGCGATCTGCGGGTCCACGTAACGCTGATATGTGCCACGCCTGAGCATTTCCAGGATGACCTGCGCGTCCT	1.188e-08	2.925e-07	6.305e-09	1.892e+00	3.684e-01	5.505e-01	1.808e-01	1.334e-14
dis-assoc	0.0703851	41	12	TTTGCAACTGCAG	8.478e-08	9.210e-07	6.758e-08	1.689e+00	3.442e-01	5.569e-01	1.949e-01	1.459e-14
dis-assoc	0.0677291	41	10	TTTGCAACTGCAGCCACGCCGCCAGCGACGGGAAACGCTCAAGCAGTTGCGATAGCGCGCCGACGGCGCCGCGGCTTCCGCGTTCGCCGCTCAGTTTCAC	1.188e-08	2.925e-07	6.305e-09	1.892e+00	3.684e-01	5.505e-01	1.808e-01	1.334e-14
dis-assoc	0.0557769	34	8	TTTGCAACAATATGGGCGCGCACACAACATTGTACTACCGCAGCTCTGTACAGTTCTGGTTGGACGAAAAAGCTGCCGCCAATGTTGATACGCCACCCGT	1.647e-07	2.342e-06	7.519e-08	1.933e+00	4.094e-01	5.007e-01	1.987e-01	1.184e-14
dis-assoc	0.0199203	14	1	TTTGCAAAAACGCATCGACGGTAAAAATTTCCGTGCCTCACGAATATGGATGATTAATACATTTTCTATAATGTGCGCGCTTAATTAATGGGCAGCCGCA	3.364e-05	3.325e-03	1.116e-08	2.632e+00	8.966e-01	6.437e-01	2.393e-01	3.347e-14
dis-assoc	0.0199203	15	0	TTTGATTTCGGCCATTCGCCGTGCATTTCGCCGTGCATTTCGTCGCGCATTTCGTCGCGCATTTCGTGGCGCATTTTCGTCGCGCAGCCCACCCCCTCGC	3.196e-06	1.182e-02	7.746e-10	3.752e+00	1.491e+00	5.781e-01	2.176e-01	5.632e-14
dis-assoc	0.0398406	27	3	TTTGATTGGCTAGAACGAGTAAAGACTCGCGCATTTCCCTCTCCCAAAACCTGCTGATGGTGATACGTCGGATCCCGAAAGAAACCCAGATTCATCACAT	5.537e-08	3.403e-05	5.601e-08	2.565e+00	6.188e-01	6.409e-01	2.217e-01	3.673e-14
dis-assoc	0.0756972	47	10	TTTGATGAGCGCG	1.922e-10	2.220e-08	1.109e-10	2.043e+00	3.649e-01	5.551e-01	2.868e-01	1.532e-14
dis-assoc	0.0199203	14	1	TTTGATGAGCGCGTTGCCGTCGTTGCCGGGCTCGATCCCGTAGATCCTGCCGTTGAGCTTGTCCGCGTATTTCTGGATGTCGGCGAACGATTTCAGGCCG	3.364e-05	3.038e-03	9.343e-09	2.653e+00	8.953e-01	6.207e-01	2.396e-01	3.032e-14
dis-assoc	0.0690571	41	11	TTTGATGACTT	3.252e-08	4.624e-07	1.833e-08	1.794e+00	3.555e-01	5.905e-01	1.688e-01	1.297e-14
dis-assoc	0.0690571	41	11	TTTGATGACTTTG	3.252e-08	4.624e-07	1.833e-08	1.794e+00	3.555e-01	5.905e-01	1.688e-01	1.297e-14
dis-assoc	0.0677291	41	10	TTTGATGACTTTGTCAATAAAGTCGTCAACTCAGATGTCAGATGCCTTGAACCGTGGGGATTCTGGAGTGACAGAATTAATTTGCTCTACGCCGTCGTCG	1.188e-08	2.925e-07	6.305e-09	1.892e+00	3.684e-01	5.505e-01	1.808e-01	1.334e-14
dis-assoc	0.0677291	41	10	TTTGATGACGTCGTAGCGACTGTATTCGCGAGCCAATACGAGGTGATGTCCGAGCACGGCGCGTGTGCAAACGTCTATGATTACCAGCAACCAGACGCGT	1.188e-08	2.925e-07	6.305e-09	1.892e+00	3.684e-01	5.505e-01	1.808e-01	1.334e-14
dis-assoc	0.0438247	30	3	TTTGATGAAGATGCCGTGCGGGAGCTGGTCGAGTTTTGCCTGAAGCCGGGCGTATCGATCGCCCGGGCGGCCATGGACCATGATGTCCACCCGAACCAGT	6.399e-09	1.014e-05	3.090e-09	2.721e+00	6.164e-01	6.137e-01	2.417e-01	2.651e-14
dis-assoc	0.0199203	14	1	TTTGATCGTGCTGCATCGGCCGGCCGATTCGGCGAGCGAGCCGTCGCCGCGCCCGCTCGTCATCGTCGAACAACAAGCCGACGGCACGTTCAGGCTCGCG	3.364e-05	3.021e-03	9.438e-09	2.659e+00	8.967e-01	5.011e-01	1.693e-01	3.936e-14
dis-assoc	0.0385126	26	3	TTTGATCGCGGGCGTCGATTTTTGGGGTGGGCAATTACCTGCTCCGTCAGGTGACTTTAGCTTTCGATAGAGCGATTGAACAATGCCTGGCGCGTCTCAA	1.132e-07	3.509e-05	6.457e-08	2.562e+00	6.193e-01	6.273e-01	1.947e-01	2.391e-14
dis-assoc	0.0796813	47	13	TTTGATATAAG	4.266e-09	7.368e-07	5.370e-08	1.638e+00	3.309e-01	4.733e-01	2.360e-01	1.208e-13
dis-assoc	0.059761	36	9	TTTGATACGAATC	1.217e-07	2.166e-06	9.761e-08	1.845e+00	3.895e-01	5.083e-01	2.213e-01	1.643e-14
dis-assoc	0.12085	66	25	TTTGAGTCCGAG	6.844e-10	1.643e-07	3.417e-08	1.338e+00	2.553e-01	4.529e-01	1.702e-01	3.222e-13
dis-assoc	0.0677291	41	10	TTTGAGGCTGAAGGCGTCCAGCCGGGGTGCGCCGCGCGGGCGCGGCGTCGTAACCGGCCGCATCGCGTACCGGGAATCGTCCATAAGATCAGGGCCTTAC	1.188e-08	2.925e-07	6.305e-09	1.892e+00	3.684e-01	5.505e-01	1.808e-01	1.334e-14
dis-assoc	0.0584329	35	9	TTTGAGCTCCGCG	2.364e-07	2.094e-06	9.872e-08	1.854e+00	3.909e-01	4.643e-01	1.923e-01	1.081e-14
dis-assoc	0.0185923	13	1	TTTGAGCGGCTAGGGTGAGCACTCCGAACCTCAGACATTTCCGGATTCGCCGCCATGCCGAACGCCACCGACGCCCAACGCCGAGCGCTGCGCGAACGCC	6.892e-05	4.041e-03	1.890e-08	2.585e+00	8.991e-01	5.845e-01	2.052e-01	2.982e-14
dis-assoc	0.0225764	16	1	TTTGAGCAGCGGCGCGCACTGGAACGGGGCAGGGCAACGGGCGTTCGACGCTCGCCGAGCGATCGAAAACACATACCTTACAACTGTCATCGGACGCCAA	8.003e-06	9.491e-04	4.667e-10	2.938e+00	8.890e-01	5.641e-01	3.249e-01	1.062e-14
dis-assoc	0.0159363	12	0	TTTGACTTCCGACTGCCGGCCGCCGACTTCCCACTTCCCACTTCCCACTTCCCACTTCCCGGCCCACGGCCCACGGCCCACAGCCCACGGCCTCGTCGAC	2.790e-05	2.193e-02	1.479e-08	3.452e+00	1.506e+00	6.170e-01	1.939e-01	6.764e-14
dis-assoc	0.12085	65	26	TTTGACGGATAACGGTCGAGTCGAATTCACCCGGCTCGAACGGGACGAAAAACAGCCCGATTGGGAAACGCGTCGAATCGAAGACTACGCGCTCAGCGAA	2.774e-09	2.856e-07	7.250e-08	1.303e+00	2.536e-01	7.674e-01	1.702e-01	1.813e-13
dis-assoc	0.0185923	13	1	TTTGACGCGGCGCGCATCACGCATCACGCAGCACGCAGCACAAGGCGCGCACCGCGCGGCGGACTTCGCGCGCGATCCGCGCCGCTCGCTTCGCCCGTTC	6.892e-05	6.788e-03	5.394e-08	2.433e+00	8.987e-01	4.089e-01	1.627e-01	7.728e-14
dis-assoc	0.0677291	41	10	TTTGACCGATCGGCGCCTGCAGCTCGTTGCGCCAGTAGAATCCGCGCGCTGCGGCGAGCATCGTTTCGCCGTCGAAGCCGCGCACCGTGTAGCGGCTGCC	1.188e-08	2.925e-07	6.305e-09	1.892e+00	3.684e-01	5.505e-01	1.808e-01	1.334e-14
dis-assoc	0.0199203	14	1	TTTGACATACATTTCGACTCACATTCATCACACACTGCAAGCGATCATGATCAACAACCGCCCCATCACAATCTCTACCAATCAGATTCATTACAAACAA	3.364e-05	1.990e-03	3.776e-09	2.776e+00	8.978e-01	6.583e-01	1.875e-01	1.741e-14
dis-assoc	0.0159363	12	0	TTTGAATTATA	2.790e-05	2.081e-02	1.131e-08	3.471e+00	1.501e+00	6.240e-01	2.249e-01	5.035e-14
dis-assoc	0.0185923	13	1	TTTGAAGGCATTCGGCGACGGCGGCCAAGAAGCCGGCCACACGCCCGACGCGCTGTTCGGCAGGCTGCGTCAGGCGATCAACCTGCATCACGGCATTGCG	6.892e-05	3.404e-03	1.287e-08	2.629e+00	8.976e-01	5.852e-01	2.123e-01	2.229e-14
dis-assoc	0.0677291	41	10	TTTGAAGGACAGCGAGTTAATGGATGCGCCGGGTTACTGTCCCGAGCCGACCTTGTGGACGCACGCGGCGCATCAATGTGGTTCCATTCAGTCCCGCCAT	1.188e-08	2.925e-07	6.305e-09	1.892e+00	3.684e-01	5.505e-01	1.808e-01	1.334e-14
dis-assoc	0.124834	69	25	TTTGAAGCTTT	1.013e-10	5.165e-08	8.320e-09	1.384e+00	2.540e-01	4.453e-01	1.734e-01	4.934e-13
dis-assoc	0.061089	37	9	TTTGAAGCTTTT	6.236e-08	1.587e-06	5.881e-08	1.864e+00	3.882e-01	5.000e-01	2.098e-01	1.931e-14
dis-assoc	0.0185923	14	0	TTTGAACGATATCGCAATTCTTCGCTGGACCGAAGGGGCGGCAGGCGGCCCGGGCCGGCGAAGCGGAGCCCGGCTGAGCGGGCGCGGGGCGGTTGGCACC	6.580e-06	1.314e-02	1.410e-09	3.720e+00	1.500e+00	4.421e-01	1.773e-01	5.354e-14
dis-assoc	0.0690571	42	10	TTTGAAATTCC	6.035e-09	1.511e-07	2.352e-09	1.933e+00	3.678e-01	5.537e-01	1.973e-01	1.073e-14
dis-assoc	0.0677291	41	10	TTTGAAATTCCGGCTTGCGACGTGCCATCATGCCGCCTCGGTTGCGACGAAGCGCGTCAGCAACGACAGCGGCTCAGTACGCAGGTCGACCGAGTCCACG	1.188e-08	2.925e-07	6.305e-09	1.892e+00	3.684e-01	5.505e-01	1.808e-01	1.334e-14
dis-assoc	0.0146082	11	0	TTTGAAACGAC	5.749e-05	2.819e-02	4.071e-08	3.309e+00	1.508e+00	5.361e-01	1.445e-01	8.824e-14
dis-assoc	0.0398406	27	3	TTTCTTTGATTGGCTAGAACGAGTAAAGACTCGCGCATTTCCCTCTCCCAAAACCTGCTGATGGTGATACGTCGGATCCCGAAAGAAACCCAGATTCATC	5.537e-08	3.403e-05	5.601e-08	2.565e+00	6.188e-01	6.409e-01	2.217e-01	3.673e-14
dis-assoc	0.0424967	29	3	TTTCTTTCGGG	1.317e-08	2.555e-05	2.490e-08	2.597e+00	6.169e-01	6.136e-01	2.115e-01	7.112e-14
dis-assoc	0.0398406	27	3	TTTCTTTCGGGATCCGACGTATCACCATCAGCAGGTTTTGGGAGAGGGAAATGCGCGAGTCTTTACTCGTTCTAGCCAATCAAAGAAAGTTTTCCACTAA	5.537e-08	3.403e-05	5.601e-08	2.565e+00	6.188e-01	6.409e-01	2.217e-01	3.673e-14
dis-assoc	0.0743692	43	13	TTTCTTTCGACGATCGCCCATCGTTGTCTGTCCGTGCGGTATGAGCCAGTGAACCACCGCATCCTCCCCCGGAGGCCCGGTGGTTCTTTTTCCGTGTCGA	5.865e-08	4.927e-07	3.417e-08	1.683e+00	3.342e-01	5.018e-01	1.831e-01	1.146e-14
dis-assoc	0.0199203	14	1	TTTCTTGATGCATGATAGGAGGAGAAGCGCGCGCGTGCGCTGCGACAAGATTGCGCGGCCGCGGTGTTGTCCGCGCGCAAGGCGCGCGCGTCCGCGCGTT	3.364e-05	2.315e-03	4.880e-09	2.721e+00	8.931e-01	6.422e-01	2.568e-01	1.851e-14
dis-assoc	0.0717131	44	10	TTTCTGGATCAGC	1.539e-09	9.505e-08	1.041e-09	1.955e+00	3.660e-01	5.256e-01	1.792e-01	1.801e-14
dis-assoc	0.0677291	41	10	TTTCTGCTCGAGTTTCCGACACCGACGCACGTACCTTCTCGAACTTCCACAAAATCGACACGAGCGATTCGCAGGGATCCAGCCAGCGCTTGTTGAACAC	1.188e-08	2.925e-07	6.305e-09	1.892e+00	3.684e-01	5.505e-01	1.808e-01	1.334e-14
dis-assoc	0.0212483	15	1	TTTCTGCGCGATG	1.641e-05	5.687e-03	3.185e-08	2.463e+00	8.907e-01	5.647e-01	2.671e-01	1.323e-13
dis-assoc	0.0199203	14	1	TTTCTGCGCGATGTGTTCCAGCATGTGATCGTGCCGGAGGCGCATCTGGTTCGGCCGAACGTCAGGTGGGAGGTGCGTTTTCGCCTGATGCGCTGGGCCG	3.364e-05	6.289e-03	4.223e-08	2.441e+00	8.934e-01	5.620e-01	2.656e-01	8.815e-14
dis-assoc	0.061089	37	9	TTTCTGCGCCTTGC	6.236e-08	7.111e-07	1.910e-08	1.927e+00	3.886e-01	4.915e-01	1.820e-01	9.328e-15
dis-assoc	0.0730412	45	10	TTTCTGCAGCAA	7.721e-10	7.081e-08	6.429e-10	1.971e+00	3.653e-01	6.042e-01	1.677e-01	2.168e-14
dis-assoc	0.0690571	42	10	TTTCTGCAGCAAT	6.035e-09	2.525e-07	4.891e-09	1.899e+00	3.679e-01	5.532e-01	1.816e-01	1.900e-14
dis-assoc	0.0677291	41	10	TTTCTGCAGCAATGTCGTCAGTGCGGTCTCGTGGCTGCCGACTATCCGTTCAATACGGCGAGCCACGCGATCCGCTCGCTCTCGGCCCGCCTGAAAAGGG	1.188e-08	2.925e-07	6.305e-09	1.892e+00	3.684e-01	5.505e-01	1.808e-01	1.334e-14
dis-assoc	0.059761	36	9	TTTCTGAACTT	1.217e-07	1.784e-06	7.494e-08	1.863e+00	3.900e-01	4.696e-01	1.905e-01	1.500e-14
dis-assoc	0.0185923	13	1	TTTCTGAAAATAAAAAGCAGTAATAAGGCACTGTATAGTTGGATGCGTGGTCGTCTGCTTGCGATTTATTCCCAGTTTTCCGATTTGGCGGTTGCGCGGT	6.892e-05	3.823e-03	1.672e-08	2.592e+00	8.962e-01	6.524e-01	1.639e-01	3.020e-14
dis-assoc	0.059761	36	9	TTTCTCTTTCTTTG	1.217e-07	1.477e-06	5.660e-08	1.873e+00	3.891e-01	5.359e-01	1.944e-01	1.141e-14
dis-assoc	0.0185923	13	1	TTTCTCTTCGATAAAGGTGACCACCTTCTCTGCCAAATCGAATTGCTTATCGTCAGCTAACCCGGCATAGAAATCGGCCAGCGAAACCGTACGCACGACT	6.892e-05	3.823e-03	1.672e-08	2.592e+00	8.962e-01	6.524e-01	1.639e-01	3.020e-14
dis-assoc	0.0438247	30	3	TTTCTCTGTCATCACGGTCTGAGTGCATGTGTCCACGCGGACACTTAGCATCTGACCTTCTGCCTACCATTGGTAGGGCGTCGTTTATTGACGGCTTACA	6.399e-09	1.014e-05	3.090e-09	2.721e+00	6.164e-01	6.137e-01	2.417e-01	2.651e-14
dis-assoc	0.061089	37	9	TTTCTCTCCGCT	6.236e-08	1.953e-06	8.056e-08	1.850e+00	3.888e-01	4.877e-01	2.007e-01	2.565e-14
dis-assoc	0.0185923	13	1	TTTCTCGTTGCTCGCTGTGCGGCGCTCGACGCTCGATGCCCTGTTTTCGGAACTCTGTACTTGGCATCGGCATCGGCATCGGCGCTGGCGCTGGCGCTGG	6.892e-05	3.665e-03	1.692e-08	2.624e+00	9.032e-01	5.713e-01	1.580e-01	3.267e-14
dis-assoc	0.0185923	13	1	TTTCTCGTCGCATGGGTGCTGGTGCGCTACACGTTCCCGCTCAAGCGGCAGGTCGACGCGATCGTCGACCTGCCGTTCGCGCTGCCGACCTCGGTCGCGG	6.892e-05	5.119e-03	3.300e-08	2.526e+00	9.025e-01	5.846e-01	2.077e-01	4.452e-14
dis-assoc	0.0212483	16	0	TTTCTCGGTCGCCGTTGCTGTTGCCGTTGCTGTTGCCGTTGCTGTTGCCGCTGCTGTCGCGGTTGAGGTCTCGGGCGAGGGCGAAAGCGCATCCGGAGCT	1.552e-06	1.060e-02	3.992e-10	3.802e+00	1.488e+00	5.827e-01	2.038e-01	6.822e-14
dis-assoc	0.0199203	14	1	TTTCTCGGCGAGGCGGAATATTTGCGGATGGGCTACACGATCGTCTACGCCGATTCGGTCGGCACCAATCAGTCGGACGGCTGCTGGTCGGTAATGGATC	3.364e-05	2.764e-03	7.022e-09	2.672e+00	8.927e-01	5.848e-01	2.113e-01	2.609e-14
dis-assoc	0.0185923	14	0	TTTCTCGCTGATCTCGTTGAGCAGCAGCACGCCGCCCGCGCGCAGGCACGCCTTCACGTTGCGCAGCGCGCCGCGTACCTGCCGCGTCGCATGCAGTACG	6.580e-06	1.515e-02	2.191e-09	3.620e+00	1.490e+00	5.375e-01	2.738e-01	5.428e-14
dis-assoc	0.0185923	13	1	TTTCTCGATTCCGATCATGCGCGCCGCCGCTACTGGGCGCGCAGCATGCTCGGCTGGCCCGTGGTCGGGCGGGCGCAGCCGAACGCGTCGCATCATGCGC	6.892e-05	6.331e-03	4.916e-08	2.456e+00	8.997e-01	6.235e-01	2.196e-01	5.672e-14
dis-assoc	0.0146082	11	0	TTTCTCGAGCGTCGCTTCGATTTGCCCCTCGAGCTGATCGCGCGGCGGCAGATCGAGCACCGTGCGGCGCGCGACGTCGTGCTCGGGATCGACGTGGATC	5.749e-05	3.027e-02	5.223e-08	3.264e+00	1.507e+00	5.658e-01	1.575e-01	9.958e-14
dis-assoc	0.0730412	42	13	TTTCTCGAAGCCCACGATCCAGTCCCGTCGGTCGAGCGGCGTCTTGCTCATGCGCAATCGGCTCGCAACACGCGTTGGCGATGCGCTCGGCCGGCGCGCA	1.115e-07	8.699e-07	7.814e-08	1.649e+00	3.351e-01	5.182e-01	1.864e-01	1.251e-14
dis-assoc	0.0199203	14	1	TTTCTCCGTTGGAAGCCATTCTCTCAAGTTTCAACTGGTCCGAAAATTCCAGGGCAGGTCAATCGGGGCAACTGCGGCCCAGGCGCATTAGATGGGTGAT	3.364e-05	3.341e-03	1.093e-08	2.617e+00	8.917e-01	6.145e-01	1.577e-01	4.161e-14
dis-assoc	0.061089	37	9	TTTCTCATAAA	6.236e-08	1.600e-06	5.859e-08	1.862e+00	3.880e-01	4.905e-01	2.147e-01	1.864e-14
dis-assoc	0.0199203	14	1	TTTCTATGGCAATTGAGCGGCGTCTCGTTCGGCCGTTTCGTGATCGCGCTCGGGCCGCTCGCGCTCGTGCTGGTGGCGCTGCTGCTCGCGATGGTCGTCT	3.364e-05	1.334e-03	1.375e-09	2.872e+00	8.952e-01	5.284e-01	2.732e-01	7.615e-15
dis-assoc	0.059761	36	9	TTTCTATGCCG	1.217e-07	1.477e-06	5.660e-08	1.873e+00	3.891e-01	5.359e-01	1.944e-01	1.141e-14
dis-assoc	0.0185923	13	1	TTTCTATGCCGGGTTAGCTGACGATAAGCAATTCGATTTGGCAGAGAAGGTGGTCACCTTTATCGAAGAGAAAGGCGGTCGGGCGGGCAGCGACGCGAAC	6.892e-05	3.823e-03	1.672e-08	2.592e+00	8.962e-01	6.524e-01	1.639e-01	3.020e-14
dis-assoc	0.0557769	34	8	TTTCTATGCAT	1.647e-07	2.245e-06	7.130e-08	1.936e+00	4.094e-01	5.222e-01	2.264e-01	1.062e-14
dis-assoc	0.0823373	47	15	TTTCTACTGAT	2.719e-08	1.596e-07	1.149e-08	1.650e+00	3.145e-01	6.187e-01	1.459e-01	9.542e-15
dis-assoc	0.0677291	41	10	TTTCTACTGATCCGTACTTCGTTGAGAAGGTGCGCGATATTGTCGGGCTGTATCTGAGCCCGCCGACCAACGCCTTGGTGCTGTGTGTCGATGAGAAGAG	1.188e-08	2.925e-07	6.305e-09	1.892e+00	3.684e-01	5.505e-01	1.808e-01	1.334e-14
dis-assoc	0.0239044	17	1	TTTCTACGAAGGCCGCTGGTTCGATCCGAAGTTCAAGAAGGACGAATTCGACCCCGAAAAACGCGATTCGCGCCTCTGGAGCCTGCCTGCCGCGGAGACG	3.900e-06	1.910e-03	2.021e-09	2.741e+00	8.830e-01	5.543e-01	3.378e-01	5.403e-14
dis-assoc	0.0185923	13	1	TTTCGTTTCGGCGAGCGTGCGAGCCGGGTTTCGCGCCTAAACGGGCGGTTCCCGGCGGCGGCCGCTGGAAGCCGGCCCTGCCGGTCGGCCCGGCTGCGCG	6.892e-05	5.431e-03	3.579e-08	2.502e+00	9.000e-01	5.318e-01	1.150e-01	6.510e-14
dis-assoc	0.0212483	15	1	TTTCGTTGATGCGTTGCATGGGACCTCCTTGGTCATGAGTTGCGCGATGGATGCAGCAAGGAGCGTGCCGTCGGCGTGCGCCCGAGGGCCGCGGCGCGCC	1.641e-05	5.131e-03	2.694e-08	2.497e+00	8.924e-01	5.924e-01	2.049e-01	1.339e-13
dis-assoc	0.0185923	13	1	TTTCGTTCTGCGCCTTCTTAGCTTCGTCCAACGTGCCGCCCAAACCGCCGAGAACGCCTGTGCCGGCGGACTTCGCCGCGTAACCGCCAATCGCCATGCC	6.892e-05	5.011e-03	2.778e-08	2.514e+00	8.959e-01	5.881e-01	2.815e-01	3.338e-14
dis-assoc	0.061089	37	9	TTTCGTGCCGGTCT	6.236e-08	1.414e-06	4.960e-08	1.872e+00	3.881e-01	4.821e-01	2.037e-01	1.744e-14
dis-assoc	0.0239044	17	1	TTTCGTGCCAACTTAGCACGTCCCTCACCTTATTCCGAAACTCATCGAACGAAAACAGCGCAATCTCAATGAGTGTCTTGATATCAAGCGGTTCGATTGA	3.900e-06	1.398e-03	9.352e-10	2.810e+00	8.793e-01	6.369e-01	1.961e-01	3.858e-14
dis-assoc	0.0159363	12	0	TTTCGTGCAGTTCGCATTTCGCGTCATGCTTCATCGACTCGCGGCTTGCGGCTTGCAATGCCCCGTGTCCGATGTCCGATGTCCGATGTCCGCCGGCATC	2.790e-05	1.487e-02	3.211e-09	3.676e+00	1.510e+00	6.206e-01	2.160e-01	2.151e-14
dis-assoc	0.0199203	14	1	TTTCGTGATCGCGCTCGGGCCGCTCGCGCTCGTGCTGGTGGCGCTGCTGCTCGCGATGGTCGTCTTTGCGTTCGACGGCCGGCCGCTCGATCTGTCGAGG	3.364e-05	1.334e-03	1.375e-09	2.872e+00	8.952e-01	5.284e-01	2.732e-01	7.615e-15
dis-assoc	0.0677291	41	10	TTTCGTGACGATACCGCATACCTTGCTCGAGATCGAGCGCGAGTTGTCGGTCGGCGATCCGGCGCTGGTCCGTGCGGCGGTTTTCGGGCTCGTGCATGCA	1.188e-08	2.925e-07	6.305e-09	1.892e+00	3.684e-01	5.505e-01	1.808e-01	1.334e-14
dis-assoc	0.0199203	14	1	TTTCGTCTCGTAGGTCACGGCAGTTGCGTTACTCAAGTCAACCGAGGCTACCTGCGCGCCGTCCGCCGGGCTCGGCGTCAGCAGTCCTCCCACCCGGCCA	3.364e-05	3.439e-03	1.197e-08	2.619e+00	8.952e-01	5.756e-01	2.020e-01	3.960e-14
dis-assoc	0.0199203	15	0	TTTCGTCGCGCATTTCGTCGCGCATTTCGTGGCGCATTTTCGTCGCGCAGCCCACCCCCTCGCATCGCCGAGCGCTCCGCCGCGCATGCCCGCTCGTGCC	3.196e-06	1.182e-02	7.746e-10	3.752e+00	1.491e+00	5.781e-01	2.176e-01	5.632e-14
dis-assoc	0.131474	74	25	TTTCGTCGCAGGCTGTCGTTCGTCGGCGCCTCGCTCGCCGGCCTGGGCTTCGGCCGCGGCTCCGCGACGCAGCAGCCGCCCGGGCCGCGGTCCTCACCGC	3.801e-12	1.659e-08	1.954e-09	1.417e+00	2.508e-01	5.816e-01	2.712e-01	1.725e-12
dis-assoc	0.0159363	12	0	TTTCGTCGACGATCTTCAGCGCGATTTCCTGAGAGTAGCCGATCGTCCGTTGCTGCTGATCGTAGTAAGAGAACGGAACGGACGATTCGCGCACGCCGAG	2.790e-05	2.051e-02	1.129e-08	3.488e+00	1.505e+00	5.926e-01	2.541e-01	5.079e-14
dis-assoc	0.12085	65	26	TTTCGTCCCGTTCGAGCCGGGTGAATTCGACTCGACCGTTATCCGTCAAAACGGCGATATCGACGGGCGCGTGGAAACCGGGCGCGGGCGCGACAGTCTT	2.774e-09	2.856e-07	7.250e-08	1.303e+00	2.536e-01	7.674e-01	1.702e-01	1.813e-13
dis-assoc	0.0557769	34	8	TTTCGTCCAACCAGAACTGTACAGAGCTGCGGTAGTACAATGTTGTGTGCGCGCCCATATTGTTGCAAACGTCACTCATCAGCCAAGGCTTGTTTCGAGA	1.647e-07	2.342e-06	7.519e-08	1.933e+00	4.094e-01	5.007e-01	1.987e-01	1.184e-14
dis-assoc	0.0172643	13	0	TTTCGTCAACCTCG	1.355e-05	1.465e-02	2.713e-09	3.672e+00	1.504e+00	5.211e-01	2.486e-01	3.687e-14
dis-assoc	0.0146082	11	0	TTTCGGTTACGACGCGATCGCCGTGCCGCGCAACCGCGCGTTGCCGGCCAATCGCGACCCGCGCCATTTCGACAACGGGCTGTGCGACACCGCGCGCCGG	5.749e-05	2.087e-02	1.439e-08	3.503e+00	1.516e+00	6.035e-01	1.976e-01	3.411e-14
dis-assoc	0.0239044	17	1	TTTCGGTCAGATAGGCGGCCGGCGAGAACATGGAAGCCACCGAGCCTGGCGCGACATACTGGCTCGCGCGTTGCCCGAGCATACTTTCGTAGTCGTGCAA	3.900e-06	1.398e-03	9.352e-10	2.810e+00	8.793e-01	6.369e-01	1.961e-01	3.858e-14
dis-assoc	0.0677291	41	10	TTTCGGGCTCGTGCATGCAGGGCACGTGGACTCGGTCGACCTGCGTACTGAGCCGCTGTCGTTGCTGACGCGCTTCGTCGCAACCGAGGCGGCATGATGG	1.188e-08	2.925e-07	6.305e-09	1.892e+00	3.684e-01	5.505e-01	1.808e-01	1.334e-14
dis-assoc	0.0146082	11	0	TTTCGGGCGGCTCGACGTATCCGACAACGTGTGGCAGCTCATGCAGTTGCCTTTGTCGGGATTCTTGAACAGCGCGAGGCCGCGCATCTGCTGTGCGTCA	5.749e-05	2.087e-02	1.439e-08	3.503e+00	1.516e+00	6.035e-01	1.976e-01	3.411e-14
dis-assoc	0.0398406	27	3	TTTCGGGATCCGACGTATCACCATCAGCAGGTTTTGGGAGAGGGAAATGCGCGAGTCTTTACTCGTTCTAGCCAATCAAAGAAAGTTTTCCACTAATTTG	5.537e-08	3.403e-05	5.601e-08	2.565e+00	6.188e-01	6.409e-01	2.217e-01	3.673e-14
dis-assoc	0.0185923	14	0	TTTCGGGACAGTACCGAGAGCGCCGTGCCGGCGGCCGCCGGCTACGCGGCCGAAAACGAAAAAGGCCCGCGCGACGCGCGGGCCTTCTCTGCTGCGATTC	6.580e-06	1.000e-02	4.480e-10	3.865e+00	1.501e+00	4.686e-01	1.468e-01	2.481e-14
dis-assoc	0.0252324	18	1	TTTCGGCTTCATGATTGCTTGCGTGCTCGCGATGTCTGGTCCGCTCACGTATACGTTCGAGAATACGTTCCGGCAGACTGTCGACATCGATAGGAAAAAG	1.899e-06	1.042e-03	4.136e-10	2.886e+00	8.800e-01	6.411e-01	1.175e-01	5.038e-14
dis-assoc	0.0185923	13	1	TTTCGGCTGCGTTGCGAAGCGGGCGGCCGCGCCGCGAGAGGCGACGAACGCGCCGCCGAGCCGGCGGTTCGCGGCCCGCATCGGCCGCGCGCGGCCGCCT	6.892e-05	7.505e-03	6.615e-08	2.396e+00	8.963e-01	5.734e-01	1.974e-01	7.440e-14
dis-assoc	0.0146082	11	0	TTTCGGCGCGCGGCCTGCGAGCGGCGTCGCCGGGCCGCTCTATGCGACGGGCGACCTGGGCCGGCTGGACGCGGACGGCACGCTGACGATCGTCGGTCGG	5.749e-05	1.632e-02	5.183e-09	3.628e+00	1.511e+00	5.417e-01	1.424e-01	2.018e-14
dis-assoc	0.0185923	13	1	TTTCGGCGAGCGTGCGAGCCGGGTTTCGCGCCTAAACGGGCGGTTCCCGGCGGCGGCCGCTGGAAGCCGGCCCTGCCGGTCGGCCCGGCTGCGCGGGACG	6.892e-05	5.431e-03	3.579e-08	2.502e+00	9.000e-01	5.318e-01	1.150e-01	6.510e-14
dis-assoc	0.0212483	15	1	TTTCGGCGACGCCGCCGCGCGCCCGGTCGCGCGCTGCGCGCCGGCCGCGGCCGCGGCCGGCGCTTGCGCCAACGGCGCGGGCCGGGCGGCGGACAGCGCC	1.641e-05	1.642e-03	1.751e-09	2.790e+00	8.862e-01	6.513e-01	3.759e-01	1.338e-14
dis-assoc	0.0199203	14	1	TTTCGGCGAATAGTCGGGGAGACGCGCGTCGGGCGTCCGCCGACGGATGCTTCGACGTCGATGTCGATGTCGGTGTCGGTGTCGGTGTCGGTGTCGGTGT	3.364e-05	4.180e-03	1.761e-08	2.567e+00	8.961e-01	5.459e-01	1.860e-01	5.400e-14
dis-assoc	0.0172643	13	0	TTTCGGCGAAGGCGTCGCGGCGCGCCTGCGCTCGCCCGCCGTCGGCGCCGGCCGGTTCGATCTCGCGTGCAATGTAATCGATGACGGCGATGCGCTGACG	1.355e-05	1.406e-02	2.169e-09	3.686e+00	1.501e+00	6.019e-01	1.145e-01	4.153e-14
dis-assoc	0.0185923	13	1	TTTCGGCCGCGCTCGGCGGCGCGCTCGTGAACGCGGTGTTCGGCTTTCTCGTCGCATGGGTGCTGGTGCGCTACACGTTCCCGCTCAAGCGGCAGGTCGA	6.892e-05	5.119e-03	3.300e-08	2.526e+00	9.025e-01	5.846e-01	2.077e-01	4.452e-14
dis-assoc	0.0199203	15	0	TTTCGGCCATTCGCCGTGCATTTCGCCGTGCATTTCGTCGCGCATTTCGTCGCGCATTTCGTGGCGCATTTTCGTCGCGCAGCCCACCCCCTCGCATCGC	3.196e-06	1.182e-02	7.746e-10	3.752e+00	1.491e+00	5.781e-01	2.176e-01	5.632e-14
dis-assoc	0.0212483	15	1	TTTCGGCCAACGACCCCGCCATTTGCAGGGCTGTCGCGGTAGCGGTGATGGCCGATGACGACGCTCGCAAACCCAGCACCGCCTGCTCGCCACTATTGAT	1.641e-05	2.121e-03	3.388e-09	2.724e+00	8.866e-01	6.546e-01	1.802e-01	3.038e-14
dis-assoc	0.0690571	42	10	TTTCGGCAACGCG	6.035e-09	1.405e-07	2.111e-09	1.940e+00	3.681e-01	5.053e-01	1.686e-01	1.089e-14
dis-assoc	0.0677291	41	10	TTTCGGCAACGCGCAGTTCGACGGGACGCTCGCATACCGGCAGGGCATCGGCGCGTTCGGCGCGCAGAACGACATCCTCGCGGCCGACGGCGGCTCGACC	1.188e-08	2.925e-07	6.305e-09	1.892e+00	3.684e-01	5.505e-01	1.808e-01	1.334e-14
dis-assoc	0.0159363	12	0	TTTCGGAGTGC	2.790e-05	1.405e-02	2.197e-09	3.680e+00	1.498e+00	6.408e-01	2.569e-01	1.498e-14
dis-assoc	0.0185923	13	1	TTTCGGACTGGCTGAGCTGGTCAGCCGTAATCATCGTTACTGCGGAGCTCACTTGCGCGCCGAATGCTGATGCGTTCAGCGCTGCCCCCCATCGTGAGCC	6.892e-05	3.823e-03	1.672e-08	2.592e+00	8.962e-01	6.524e-01	1.639e-01	3.020e-14
dis-assoc	0.0239044	17	1	TTTCGGAATGGTTCGAACAACTGACGGATAAACTGGCCGAGTCGTGACATATCGGTCTGCTGCTAGGCGCGCATTTATGCGCGCCCCGATGTCGGAATGG	3.900e-06	1.486e-03	1.240e-09	2.813e+00	8.853e-01	5.113e-01	1.660e-01	5.545e-14
dis-assoc	0.0677291	41	10	TTTCGGAACTGGAGCGGGAGCAATTGCTGTCGATGAGCCGTTCGCGTTCGCTGCCTTATTCGCTGGTGCGCCGGGCCGAGATTGTCCTGATGGCGGCTGA	1.188e-08	2.925e-07	6.305e-09	1.892e+00	3.684e-01	5.505e-01	1.808e-01	1.334e-14
dis-assoc	0.0690571	42	10	TTTCGCTTGGTC	6.035e-09	1.685e-07	2.714e-09	1.925e+00	3.675e-01	5.378e-01	1.835e-01	1.230e-14
dis-assoc	0.0677291	41	10	TTTCGCTTGGTCATAGAGCAACACAATTTAATGTAAAGTTATTTTTGGGACAGAACACTAGCGAAGTTGTGACATGTTTACTTTGTTCTACGCCACCGGC	1.188e-08	2.925e-07	6.305e-09	1.892e+00	3.684e-01	5.505e-01	1.808e-01	1.334e-14
dis-assoc	0.0185923	13	1	TTTCGCTGGCCGATTTCTATGCCGGGTTAGCTGACGATAAGCAATTCGATTTGGCAGAGAAGGTGGTCACCTTTATCGAAGAGAAAGGCGGTCGGGCGGG	6.892e-05	3.823e-03	1.672e-08	2.592e+00	8.962e-01	6.524e-01	1.639e-01	3.020e-14
dis-assoc	0.0849934	48	16	TTTCGCTCCGGTCGCGGCCCGCATGCCGCCGCCCGTGTTTCACCGCGCCGCCGCGCATCGTTTGCGGCGCGCGCCACGCGCCTGCGGATCGCGCGGCGTC	3.448e-08	3.073e-07	3.235e-08	1.578e+00	3.079e-01	5.881e-01	2.326e-01	1.412e-14
dis-assoc	0.0159363	12	0	TTTCGCGTCATGCTTCATCGACTCGCGGCTTGCGGCTTGCAATGCCCCGTGTCCGATGTCCGATGTCCGATGTCCGCCGGCATCGTCACACCATTTTCAT	2.790e-05	1.487e-02	3.211e-09	3.676e+00	1.510e+00	6.206e-01	2.160e-01	2.151e-14
dis-assoc	0.0199203	14	1	TTTCGCGTCAGGCGCGGCAGTGCACTTCCACGGTTACGTGCGACAAACTCGTGAAGCGCTTCAACAACTGGTGGTAGAAGCGCGAGTCGCGCGCCGGATC	3.364e-05	2.935e-03	9.276e-09	2.675e+00	8.994e-01	6.816e-01	1.105e-01	4.289e-14
dis-assoc	0.0345286	24	2	TTTCGCGGTGAGGCCTGAGTAGTAGCTCGTGCCGCATGCGAGGATCAGCAGGCTGTCGATGCCCGCGAACACGCTGCTCGCACGCTCGCCGAACAGCGGC	1.168e-07	1.072e-04	5.998e-08	2.895e+00	7.474e-01	6.726e-01	1.636e-01	3.160e-14
dis-assoc	0.0823373	47	15	TTTCGCGGGGTCCTTGCCGCGCAGCAGCGTGTCCTTCCATTCCTGCACTTGCAGCTTGAACGCGACGAGCGTCGCGGACACCGTCCGCTCGTTCGCAACG	2.719e-08	3.425e-07	3.117e-08	1.604e+00	3.142e-01	4.846e-01	1.761e-01	2.126e-14
dis-assoc	0.0159363	12	0	TTTCGCGGGCGATGAAAATGGTGTGACGATGCCGGCGGACATCGGACATCGGACATCGGACACGGGGCATTGCAAGCCGCAAGCCGCGAGTCGATGAAGC	2.790e-05	1.487e-02	3.211e-09	3.676e+00	1.510e+00	6.206e-01	2.160e-01	2.151e-14
dis-assoc	0.0557769	34	8	TTTCGCGGATTCGGCCGCGTGGAGCAGTTCGATACCGATATGCGCGCGTGCGGCGACGTCTCGCAGCGAACCGCACCGTCATTGACCCGAAGCTGGTTCG	1.647e-07	2.342e-06	7.519e-08	1.933e+00	4.094e-01	5.007e-01	1.987e-01	1.184e-14
dis-assoc	0.0664011	40	10	TTTCGCGCGTTGATCTTGCACGCGCGCGTTGGTGATTACGTCCGCTTGAGTCCGGTGAAACTGAGCGGCGAACGCGGAAGCCGCGGCGCCGTCGGCGCGC	2.328e-08	4.065e-07	1.072e-08	1.873e+00	3.693e-01	5.675e-01	1.824e-01	1.162e-14
dis-assoc	0.0185923	13	1	TTTCGCGCGTCGCGAGCGGGTTGCCGCTGACGGGCGTCGACACCAGGTTCCGCCACGGCGCGATCGTGGGCGCGGCCGCGCCGGGGCCGCTGCACGCGCC	6.892e-05	3.458e-03	1.330e-08	2.625e+00	8.978e-01	5.789e-01	1.937e-01	2.402e-14
dis-assoc	0.0185923	13	1	TTTCGCGCCTAAACGGGCGGTTCCCGGCGGCGGCCGCTGGAAGCCGGCCCTGCCGGTCGGCCCGGCTGCGCGGGACGACGGTGAGCCCAGCGTGTGGGGA	6.892e-05	5.431e-03	3.579e-08	2.502e+00	9.000e-01	5.318e-01	1.150e-01	6.510e-14
dis-assoc	0.0305445	0	23	TTTCGCGCAGCAGGCCGTAATCGCCGTCGGCGGCCGGCTCGTTCAGGCCGAACGTGACCGCGGGCGGCGCGAAGCGCATCACCTCGGCATCGTCGCGATT	1.547e-05	2.959e-02	2.656e-08	-3.187e+00	1.465e+00	6.672e-01	3.220e-01	6.531e-13
dis-assoc	0.0717131	42	12	TTTCGCGATGTGCAACCTCATGAATTCCCGAGAATTTCGCATCATTTGGTCCACGGTGACCTGCGGAGTGACATCTTTGCTTCGCAAACGGTGACAAGTT	4.421e-08	4.200e-07	2.214e-08	1.741e+00	3.437e-01	5.612e-01	2.163e-01	1.040e-14
dis-assoc	0.0239044	17	1	TTTCGCGAGGTGATGTTGTGAATACCCAGACGTTGTCTCGGCTCCAATCGTCAATCGAACCGCTTGATATCAAGACACTCATTGAGATTGCGCTGTTTTC	3.900e-06	1.398e-03	9.352e-10	2.810e+00	8.793e-01	6.369e-01	1.961e-01	3.858e-14
dis-assoc	0.192563	94	51	TTTCGCGACGCTGCGCGACGCCGCACCGGCGCGGCCGATCGTGCTCGGCATCACCGCAAGCGCGACGCACGCGGCAGCCGAACGCGCACGCGCGCTCGCT	1.946e-09	1.808e-07	9.831e-08	1.051e+00	2.012e-01	4.759e-01	3.053e-01	2.014e-13
dis-assoc	0.0146082	11	0	TTTCGCGAAGTTCAACACGATCGCAAAAGATCCCGCGTGGACCGGCATTCTCTTCCTGCGGATGAAGATCAACTCGATTCCCGACGATCTGGTCGGCATC	5.749e-05	2.045e-02	1.435e-08	3.534e+00	1.525e+00	5.297e-01	1.297e-01	4.425e-14
dis-assoc	0.0557769	34	8	TTTCGCCTTAAAGTGCAACCTTTTCGCCTGAGCGCAGCCCCCAAGGAATCAAGAGAGCAAGGCAGTGGTTGACCATAGCGCGCCTCGAGAAGGTGGCCGA	1.647e-07	2.699e-06	9.159e-08	1.921e+00	4.094e-01	4.964e-01	1.966e-01	1.356e-14
dis-assoc	0.0557769	34	8	TTTCGCCTGAGCGCAGCCCCCAAGGAATCAAGAGAGCAAGGCAGTGGTTGACCATAGCGCGCCTCGAGAAGGTGGCCGATTTGCTTGAGTGTAAGAAGTT	1.647e-07	2.699e-06	9.159e-08	1.921e+00	4.094e-01	4.964e-01	1.966e-01	1.356e-14
dis-assoc	0.0199203	15	0	TTTCGCCGTGCATTTCGTCGCGCATTTCGTCGCGCATTTCGTGGCGCATTTTCGTCGCGCAGCCCACCCCCTCGCATCGCCGAGCGCTCCGCCGCGCATG	3.196e-06	1.182e-02	7.746e-10	3.752e+00	1.491e+00	5.781e-01	2.176e-01	5.632e-14
dis-assoc	0.0677291	41	10	TTTCGCCGTCGAAGCCGCGCACCGTGTAGCGGCTGCCGATGGTCAGGTCGTCGATGTAGTAGAGCGTGTTGCCCGTGTACTGGCCGTGGAACGTCGTGAC	1.188e-08	2.925e-07	6.305e-09	1.892e+00	3.684e-01	5.505e-01	1.808e-01	1.334e-14
dis-assoc	0.0185923	13	1	TTTCGCCGGGCGCGCGGCCGAACGGGCGGCGCGGCGAGCAGGGGGGCGAGCGCGAGACCGAACGCCGCGAACGCCGAACCGAACGCCGGACCGAACGCCG	6.892e-05	4.187e-03	1.925e-08	2.563e+00	8.951e-01	5.420e-01	2.692e-01	2.736e-14
dis-assoc	0.0305445	0	23	TTTCGCCGGCGCTCGTCGACGGCGGGATCGAGCTCGTCGCGCTGAGCCCCGGCCTGTCGCCGCTCGCGGAGGATCTCGCGCCGCTCGTCGCCGCCGCACG	1.547e-05	2.959e-02	2.656e-08	-3.187e+00	1.465e+00	6.672e-01	3.220e-01	6.531e-13
dis-assoc	0.0212483	15	1	TTTCGCCGCCGCGATTGATCTGGTCCTTGTCGCGGCCCTCGACGACGAGGTCGCCTTCTTCGGTGCGGCGCACGCGGTCGCCGGTGCGATAGAAGCCGTC	1.641e-05	1.905e-03	2.507e-09	2.758e+00	8.883e-01	5.057e-01	2.136e-01	2.312e-14
dis-assoc	0.0677291	41	10	TTTCGCCGACTGCATCAGGCACAGGGTGCGACGGCGGGGCTCCGGCAACCAGTTCACGAGCGTGTGTCAGCCACGGACGAACGATTCCATCGCCTCGAGC	1.188e-08	2.925e-07	6.305e-09	1.892e+00	3.684e-01	5.505e-01	1.808e-01	1.334e-14
dis-assoc	0.0212483	16	0	TTTCGCCCTCGCCCGAGACCTCAACCGCGACAGCAGCGGCAACAGCAACGGCAACAGCAACGGCAACAGCAACGGCGACCGAGAAACGCCTCGTCGCGTA	1.552e-06	1.060e-02	3.992e-10	3.802e+00	1.488e+00	5.827e-01	2.038e-01	6.822e-14
dis-assoc	0.0929615	53	17	TTTCGCCCGTCCAGCCCGTCCCGCCCGCAGGCCGGCGCGCTCGCGACCGCCGCGCGGGCGGGTTCGGGACGTCGCGGCGCCTTGCGTGCGCCATCATCGA	3.366e-09	1.517e-07	1.335e-08	1.558e+00	2.965e-01	5.482e-01	3.298e-01	3.603e-14
dis-assoc	0.0212483	15	1	TTTCGCCACACGGAGCCGCTTTGCCGCGCCATTCGCCATGACGACCGAGATCGCCCACGCAACCGCCCACCTTCGCCGCGCCGGCCGCCGCCCGTTGCGC	1.641e-05	2.518e-03	5.176e-09	2.689e+00	8.901e-01	5.711e-01	2.074e-01	3.894e-14
dis-assoc	0.0159363	12	0	TTTCGCATTGATC	2.790e-05	1.747e-02	6.509e-09	3.593e+00	1.512e+00	5.133e-01	2.301e-01	3.747e-14
dis-assoc	0.0717131	42	12	TTTCGCATCATTTGGTCCACGGTGACCTGCGGAGTGACATCTTTGCTTCGCAAACGGTGACAAGTTTATTTTGGTCTACGGCCGGCGAGCAGCCCGATGT	4.421e-08	4.200e-07	2.214e-08	1.741e+00	3.437e-01	5.612e-01	2.163e-01	1.040e-14
dis-assoc	0.0225764	16	1	TTTCGATTGATTTTGTTTAGGTATCCAGATAAACAAACTTCTAAGATAATATGGAAATACGGCAACGGTCGAAGATGCGTCCATCTTTCATGCGTGGTGT	8.003e-06	1.978e-03	2.554e-09	2.740e+00	8.859e-01	5.747e-01	2.103e-01	4.255e-14
dis-assoc	0.0690571	42	10	TTTCGATGGAGT	6.035e-09	1.568e-07	2.473e-09	1.930e+00	3.677e-01	5.628e-01	1.978e-01	1.105e-14
dis-assoc	0.0677291	41	10	TTTCGATGGAGTCGTTCGCGCGCGCGGTGGAAATCGTTTTGAAGGACAGCGAGTTAATGGATGCGCCGGGTTACTGTCCCGAGCCGACCTTGTGGACGCA	1.188e-08	2.925e-07	6.305e-09	1.892e+00	3.684e-01	5.505e-01	1.808e-01	1.334e-14
dis-assoc	0.0212483	15	1	TTTCGATGCACGGCGTCGCGATCAGCTTCGGCAAGCCCTGGCCGTCGTATTCGGTCGGATGCTGCAGCCCCTGCCAGCCGCCGTCGACGAACTGGCGGAA	1.641e-05	3.289e-03	1.005e-08	2.625e+00	8.931e-01	5.721e-01	1.920e-01	6.622e-14
dis-assoc	0.0318725	0	24	TTTCGATGAACTTCGCGCGCACCGCCGGGCCCGCGCTGGGCGGCTTCATCGTCGCTTCCGTGTCGCCGAACGCGGCGTTCGTTCTCAGCGGGCTGTCGTA	1.015e-05	3.697e-02	7.111e-08	-3.056e+00	1.465e+00	8.073e-01	2.668e-01	2.530e-12
dis-assoc	0.0557769	34	8	TTTCGATCTCCCGCAACGATGGCAACTAGTCGATCTCTTCGGAGACGGGCTTGCCGGCGTGCTTTACAAGGATGACCACGCGTGGTGCTATTGTGCCCCA	1.647e-07	2.342e-06	7.519e-08	1.933e+00	4.094e-01	5.007e-01	1.987e-01	1.184e-14
dis-assoc	0.0199203	14	1	TTTCGATCTACGTGATTCACGTGCCAATCCTGGCGTCCGTTGGGCTGCGTGTAGCCGCAGCCGCGCAACTCGCCGGGCTGAAGTATGAACAAAGCGTAGC	3.364e-05	4.111e-03	1.653e-08	2.558e+00	8.914e-01	5.720e-01	1.165e-01	6.521e-14
dis-assoc	0.0783533	45	14	TTTCGATCGGGG	4.013e-08	7.469e-07	7.186e-08	1.603e+00	3.240e-01	4.508e-01	1.876e-01	2.564e-14
dis-assoc	0.0185923	13	1	TTTCGATCGGGGGCTCACGATGGGGGGCAGCGCTGAACGCATCAGCATTCGGCGCGCAAGTGAGCTCCGCAGTAACGATGATTACGGCTGACCAGCTCAG	6.892e-05	3.823e-03	1.672e-08	2.592e+00	8.962e-01	6.524e-01	1.639e-01	3.020e-14
dis-assoc	0.0239044	17	1	TTTCGATCGCTCGGCGAGCGTCGAACGCCCGTTGCCCTGCCCCGTTCCAGTGCGCGCCGCTGCTCAAAAATAATGCAGCAACAGCGCGCCGAGCACGGCG	3.900e-06	7.857e-04	2.485e-10	2.974e+00	8.857e-01	5.682e-01	3.418e-01	1.199e-14
dis-assoc	0.0398406	28	2	TTTCGATCCGAAGACGAAGAATTTCACGATGCCGGTGACGATGAATGTCTACCCCGACCGGCTCGGCCGCAAGTTCCGCGAGGCATCGCAGGACAAGGGC	6.452e-09	3.444e-05	1.482e-09	3.067e+00	7.405e-01	5.073e-01	1.370e-01	2.882e-14
dis-assoc	0.0199203	14	1	TTTCGATATGTTGCTTTCTTGATGCATGATAGGAGGAGAAGCGCGCGCGTGCGCTGCGACAAGATTGCGCGGCCGCGGTGTTGTCCGCGCGCAAGGCGCG	3.364e-05	2.315e-03	4.880e-09	2.721e+00	8.931e-01	6.422e-01	2.568e-01	1.851e-14
dis-assoc	0.0385126	26	3	TTTCGATAGAGCGATTGAACAATGCCTGGCGCGTCTCAATGCGCAAGCCTTTTCGCGAGGTGATGTTGTGAATACCCAGACGTTGTCTCGGCTCCAATCG	1.132e-07	3.509e-05	6.457e-08	2.562e+00	6.193e-01	6.273e-01	1.947e-01	2.391e-14
dis-assoc	0.0677291	41	10	TTTCGAGTTGCCGCTGGCGATGAAGGTCTGGTTCACGCCGGCGGTCCGCTGGTAGTAGGTGTTCGTGTACGCTGAAAGCGTCGCGATCCAGTAGCCCCAC	1.188e-08	2.925e-07	6.305e-09	1.892e+00	3.684e-01	5.505e-01	1.808e-01	1.334e-14
dis-assoc	0.0252324	18	1	TTTCGAGGGCATTCCCGTCGACGATGTCGGTACGCTTACGCTCGCTTTCCCCAACGCGCTCGGCAAGCAAGAGGCGATGCTGCGGACGTTGAACGACATC	1.899e-06	1.094e-03	4.357e-10	2.860e+00	8.761e-01	6.585e-01	2.235e-01	3.790e-14
dis-assoc	0.0185923	14	0	TTTCGAGGCAGGACGGCAACAGCGATTCGCCGATGTGATAGCGGGGGAATACCTCCTTGTCAACGAGCGTGACCTCGACGCCTTCGCGCGCGAGGAACGC	6.580e-06	1.723e-02	4.104e-09	3.557e+00	1.493e+00	5.839e-01	1.790e-01	1.023e-13
dis-assoc	0.0478088	1	35	TTTCGAGCGTACCTACTACTACGCGCTGTACGTGCATCCGGTGCGCTCGCCGATGCTCGCGGGGCGCGCGGGCTGGGTCCACACGCCGCTCGATGTCGAC	4.036e-07	4.006e-03	7.251e-09	-2.486e+00	8.637e-01	9.745e-01	3.434e-01	7.676e-12
dis-assoc	0.0146082	11	0	TTTCGAGCCCCGTGCTCAGGTAATGCAGATTGATCGCGCTCGCCCGCAGCCCCGCTTTCTCGAGCGTCGCTTCGATTTGCCCCTCGAGCTGATCGCGCGG	5.749e-05	3.027e-02	5.223e-08	3.264e+00	1.507e+00	5.658e-01	1.575e-01	9.958e-14
dis-assoc	0.0265604	19	1	TTTCGAGATCGTCAAAACCGCCGCTGATCGCGAACTGCGCGGGCGCAAGCGCTTTATCGAGCCGCACGACGGTGACATCGGCGGTCCGCCCGCCGGCACC	9.236e-07	6.415e-04	9.081e-11	2.987e+00	8.749e-01	6.201e-01	1.119e-01	3.112e-14
dis-assoc	0.0836653	50	13	TTTCGAGACAA	5.689e-10	3.432e-08	7.398e-10	1.812e+00	3.280e-01	6.339e-01	2.406e-01	2.297e-14
dis-assoc	0.0557769	34	8	TTTCGAGACAAGTCGCAACGCCAGTGGTGCGGCGTCGGGTGTGGAATCGTCAAAACGAGACTCACAACACCCAGACCCTGGATATCCGCGGCCTGCAGCA	1.647e-07	2.342e-06	7.519e-08	1.933e+00	4.094e-01	5.007e-01	1.987e-01	1.184e-14
dis-assoc	0.12085	65	26	TTTCGAGAATCGATACGGCGCTCGCTTCGCTGAGCGCGTAGTCTTCGATTCGACGCGTTTCCCAATCGGGCTGTTTTTCGTCCCGTTCGAGCCGGGTGAA	2.774e-09	2.856e-07	7.250e-08	1.303e+00	2.536e-01	7.674e-01	1.702e-01	1.813e-13
dis-assoc	0.0677291	41	10	TTTCGACTGCGCGTAGGAGCGAAGACGAGACCAACCCGCGCGCTGCGACCAGACAGGGCAGCATGTGCCGCCAGTTATCGATCCAGGCTCGCGCGGCCGC	1.188e-08	2.925e-07	6.305e-09	1.892e+00	3.684e-01	5.505e-01	1.808e-01	1.334e-14
dis-assoc	0.0212483	15	1	TTTCGACTCACATTCATCACACACTGCAAGCGATCATGATCAACAACCGCCCCATCACAATCTCTACCAATCAGATTCATTACAAACAAATCGATCAACA	1.641e-05	1.456e-03	1.548e-09	2.840e+00	8.923e-01	6.233e-01	1.810e-01	1.720e-14
dis-assoc	0.0225764	16	1	TTTCGACGGTTTCGACGGTTTCGACGGTTTCGGCGGCTTTTGAGGCTTTTGAGGCTTTTGAGGCTTTGAGGCTTTGAGGCTTCGGTAACTGCAACGCCCT	8.003e-06	2.221e-03	3.065e-09	2.700e+00	8.828e-01	7.027e-01	1.507e-01	5.278e-14
dis-assoc	0.0717131	42	12	TTTCGACGCTGGCTATCGACTGCTCGACGATGCTGGTGAGCTTTGGCGGGTGTTCGAGACGGCTCACCACAAGGCCAGCTTGCCGGGTCGCCTTGAGATT	4.421e-08	4.200e-07	2.214e-08	1.741e+00	3.437e-01	5.612e-01	2.163e-01	1.040e-14
dis-assoc	0.0743692	43	13	TTTCGACGATCGCCCATCGTTGTCTGTCCGTGCGGTATGAGCCAGTGAACCACCGCATCCTCCCCCGGAGGCCCGGTGGTTCTTTTTCCGTGTCGACTAT	5.865e-08	4.927e-07	3.417e-08	1.683e+00	3.342e-01	5.018e-01	1.831e-01	1.146e-14
dis-assoc	0.0717131	42	12	TTTCGACAGCGCGTGCAAACGACTCCATCGGAATCTCAAGGCGACCCGGCAAGCTGGCCTTGTGGTGAGCCGTCTCGAACACCCGCCAAAGCTCACCAGC	4.421e-08	4.200e-07	2.214e-08	1.741e+00	3.437e-01	5.612e-01	2.163e-01	1.040e-14
dis-assoc	0.0305445	0	23	TTTCGAATTCGTCGGCGGCGCGTTTTCGCCGGCGCTCGTCGACGGCGGGATCGAGCTCGTCGCGCTGAGCCCCGGCCTGTCGCCGCTCGCGGAGGATCTC	1.547e-05	2.959e-02	2.656e-08	-3.187e+00	1.465e+00	6.672e-01	3.220e-01	6.531e-13
dis-assoc	0.0677291	41	10	TTTCGAATCTCCTGTCGCAAGGTCAGGTTGTGCGGCACGACGTGCCACGCACCTTGCGCGTCGAGTACACCTAATTCGGTGCCGTCGAGCAGGAATGCAC	1.188e-08	2.925e-07	6.305e-09	1.892e+00	3.684e-01	5.505e-01	1.808e-01	1.334e-14
dis-assoc	0.0424967	1	31	TTTCGAAGCGTGGGTTTTGTCTTTATGGAATCAGGATTGCGGGCTCGCCGCAGGCGAGCAGTCGAACCTGCCCTGCTGCGCGAACAGCTTACCAGGCGCG	2.140e-06	4.315e-03	1.065e-08	-2.501e+00	8.764e-01	8.444e-01	3.432e-01	1.466e-12
dis-assoc	0.062417	37	10	TTTCGAAGAGCTCGGTGGCCCGGTATCTGTCGCTGTTTGGTGTGCAACCCCATCGCTCGAAGAGCTTCAAGCTTTCTACTGATCCGTACTTCGTTGAGAA	1.705e-07	1.708e-06	9.774e-08	1.782e+00	3.725e-01	5.701e-01	1.840e-01	1.243e-14
dis-assoc	0.0863214	49	16	TTTCGAACTCGT	1.826e-08	3.664e-08	2.002e-09	1.711e+00	3.104e-01	4.263e-01	1.284e-01	3.919e-15
dis-assoc	0.0677291	41	10	TTTCGAACTCGTGCGTAAAACCGAGCGGATCGGGCATCACGACCTTGAGACGGACATCGAGCCGGTGTCCGTCGAATTCAACGACCTGGTAGGGACGCGT	1.188e-08	2.925e-07	6.305e-09	1.892e+00	3.684e-01	5.505e-01	1.808e-01	1.334e-14
dis-assoc	0.063745	38	10	TTTCGAACGTTG	8.821e-08	1.672e-06	9.381e-08	1.788e+00	3.733e-01	4.716e-01	2.060e-01	2.131e-14
dis-assoc	0.0159363	12	0	TTTCCTGTGCGGCGCGCGGTTTCGCGGGCGATGAAAATGGTGTGACGATGCCGGCGGACATCGGACATCGGACATCGGACACGGGGCATTGCAAGCCGCA	2.790e-05	1.487e-02	3.211e-09	3.676e+00	1.510e+00	6.206e-01	2.160e-01	2.151e-14
dis-assoc	0.061089	38	8	TTTCCTGTCGTGGAACTGGCTGCCGCTGCTGCCCGTGTTCGTCATCTACTTCATCTCGGGCATCGCCGAGACGAACCGCCACCCGTTCGACGTGGTGGAA	1.084e-08	2.973e-06	7.762e-08	1.877e+00	4.018e-01	5.136e-01	1.462e-01	1.147e-13
dis-assoc	0.0159363	12	0	TTTCCTGAGAGTAGCCGATCGTCCGTTGCTGCTGATCGTAGTAAGAGAACGGAACGGACGATTCGCGCACGCCGAGCGTGACGACGCCGGTATCGCGAAT	2.790e-05	2.051e-02	1.129e-08	3.488e+00	1.505e+00	5.926e-01	2.541e-01	5.079e-14
dis-assoc	0.0199203	14	1	TTTCCTCGGGATGCGCCGCCGCTCGCCACTCGCCACTCGCCGCGACGCCCGCGGCATTCACGGCCGTTCACGGCATTCCCTGCGTTCGCGCCCGGCTGCG	3.364e-05	3.071e-03	9.058e-09	2.647e+00	8.939e-01	6.145e-01	2.578e-01	2.828e-14
dis-assoc	0.0199203	15	0	TTTCCTCACGCCGATGGTACTGCCCGTCGTCGTGCTCGCGGTGGCGTTGTATGCCTTCACGCTGAGGATCGGCCTGAACGGCACGATGGTGGGCTTCGTG	3.196e-06	1.418e-02	1.965e-09	3.689e+00	1.504e+00	4.306e-01	2.032e-01	1.219e-13
dis-assoc	0.0557769	34	8	TTTCCTATTCATACATTGTGCCGTAAAGAACTGCTCGATGAAATCACTGGCAACAGGCTGGTGACGAACATGCGTTTTGCCCATGGTGTTTGGGATGGTA	1.647e-07	2.342e-06	7.519e-08	1.933e+00	4.094e-01	5.007e-01	1.987e-01	1.184e-14
dis-assoc	0.0252324	18	1	TTTCCTATCGATGTCGACAGTCTGCCGGAACGTATTCTCGAACGTATACGTGAGCGGACCAGACATCGCGAGCACGCAAGCAATCATGAAGCCGAAAATC	1.899e-06	1.042e-03	4.136e-10	2.886e+00	8.800e-01	6.411e-01	1.175e-01	5.038e-14
dis-assoc	0.0199203	14	1	TTTCCGTGCCTCACGAATATGGATGATTAATACATTTTCTATAATGTGCGCGCTTAATTAATGGGCAGCCGCAAGCATTCCGAGTTCAATCGGCTCGCTT	3.364e-05	3.325e-03	1.116e-08	2.632e+00	8.966e-01	6.437e-01	2.393e-01	3.347e-14
dis-assoc	0.0730412	42	13	TTTCCGTCCAGT	1.115e-07	3.863e-07	2.843e-08	1.704e+00	3.353e-01	6.994e-01	1.711e-01	6.971e-15
dis-assoc	0.061089	37	9	TTTCCGGTGTCGGT	6.236e-08	8.463e-07	2.422e-08	1.912e+00	3.883e-01	5.160e-01	1.814e-01	1.079e-14
dis-assoc	0.0172643	13	0	TTTCCGGTCGTGACGGTCGAGGATTGGGTGCATGCGCAGGCGCGCGTCGCCGACGCGCTCGGCATCGAACGCTTCGCCGCGGTGATGGGCGGCAGCCTCG	1.355e-05	1.535e-02	3.124e-09	3.631e+00	1.498e+00	6.833e-01	2.581e-01	3.660e-14
dis-assoc	0.0199203	15	0	TTTCCGGGCGTGCCCATATTCAACTGGTAGGCAAGTCCGTACCAGCGGTCGCCGTTGACGCCGGTCAACGTCGCGTCGGTGACGACGTTCAGGAATCCGT	3.196e-06	8.602e-03	1.852e-10	3.935e+00	1.498e+00	5.255e-01	1.375e-01	2.515e-14
dis-assoc	0.0292165	0	22	TTTCCGGCCGGCGCGCCAGGTTCTGGACGAGTGCGCCGTCGTTTCCTTCGGTCGCGAGCAGCGTGACGATGTTCGGATCGAAGCCCGCTTCGCGCAGCAC	2.358e-05	1.510e-02	1.891e-09	-3.635e+00	1.496e+00	7.784e-01	3.354e-01	5.927e-14
dis-assoc	0.0185923	13	1	TTTCCGGATTCGCCGCCATGCCGAACGCCACCGACGCCCAACGCCGAGCGCTGCGCGAACGCCGCACGATCGACTACATCCCCGACCACGAACGCCACGG	6.892e-05	4.041e-03	1.890e-08	2.585e+00	8.991e-01	5.845e-01	2.052e-01	2.982e-14
dis-assoc	0.0185923	13	1	TTTCCGCTCGTCGTCTTCGGTATCGCCGAAGGCGACGTGAAGACGATATGGTGTACCGCAATGCCGTGATGCAGGTTGATCGCCTGACGCAGCCTGCCGA	6.892e-05	3.404e-03	1.287e-08	2.629e+00	8.976e-01	5.852e-01	2.123e-01	2.229e-14
dis-assoc	0.0199203	14	1	TTTCCGCTCCCTGCACGAAACACGAAACACGACACGCGACACGCGACACGCGACACGCGACACGCATGGCGTGCCGTGGCGCCGCGGTCCCGGCGATCGG	3.364e-05	1.781e-03	2.901e-09	2.804e+00	8.975e-01	5.886e-01	1.202e-01	1.837e-14
dis-assoc	0.0398406	28	2	TTTCCGCGGCATCGTGCTCGGCCAGGTGACGAACATCGGCATCGATTTCGATCCGAAGACGAAGAATTTCACGATGCCGGTGACGATGAATGTCTACCCC	6.452e-09	3.444e-05	1.482e-09	3.067e+00	7.405e-01	5.073e-01	1.370e-01	2.882e-14
dis-assoc	0.0385126	0	29	TTTCCGCGCGAGCCGCAAGCGCTGAAGGCGCTCCTCGCGCAGTACGACCTGTCGCTCGTGTCCGGCTGGTATTCGGGCCGACTCGCCGAGCGCGGCGTGC	1.223e-06	1.559e-02	1.545e-09	-3.581e+00	1.481e+00	7.570e-01	1.732e-01	1.616e-12
dis-assoc	0.0159363	12	0	TTTCCGCGACGGGCTGCGCGTCGCCCCGGCCCTCCGAGCGAATACGATCGGCCGGAGTGCCTCGCTGGACCAGGATTTGCGCAACGTAAGCCGCGCGTTT	2.790e-05	2.398e-02	1.971e-08	3.395e+00	1.504e+00	5.060e-01	1.911e-01	8.898e-14
dis-assoc	0.059761	36	9	TTTCCGCAAATTT	1.217e-07	1.751e-06	7.117e-08	1.859e+00	3.889e-01	5.607e-01	1.936e-01	1.316e-14
dis-assoc	0.0185923	13	1	TTTCCGATTTGGCGGTTGCGCGGTGTCTGATGGCGGAGCAGGCCTTCCAATGGGAAACGCACAAAGTTGACAGCTTCATCAAGCGGGGCGCATGGCAGGA	6.892e-05	3.823e-03	1.672e-08	2.592e+00	8.962e-01	6.524e-01	1.639e-01	3.020e-14
dis-assoc	0.061089	38	8	TTTCCGATTCCCCTTCCACCACGTCGAACGGGTGGCGGTTCGTCTCGGCGATGCCCGAGATGAAGTAGATGACGAACACGGGCAGCAGCGGCAGCCAGTT	1.084e-08	2.973e-06	7.762e-08	1.877e+00	4.018e-01	5.136e-01	1.462e-01	1.147e-13
dis-assoc	0.0146082	11	0	TTTCCGAGGCCCGAGGCTCGAGGCTCGAGGCCCAAGGTCCGAGATCCGAGATCCGAGCCCTAGCCCTAGCCTCGAAGCCCACGCCAAGCCCTCAAGCCCT	5.749e-05	2.731e-02	3.518e-08	3.324e+00	1.506e+00	5.842e-01	1.618e-01	7.269e-14
dis-assoc	0.0199203	14	1	TTTCCGAGGCCCGAGGCTCGAGGCTCGAGGCCCAAGGTCCGAGATCCGAGATCCGAGATCCGAGATCCGAGATCCGAGCCCTAGCCCTAGCCTCGAAGCC	3.364e-05	3.317e-03	1.131e-08	2.629e+00	8.951e-01	8.110e-01	1.380e-01	4.343e-14
dis-assoc	0.0677291	41	10	TTTCCGAGCGAAGGACACCATGTCAGTCGAGGTTCCACGTCCCATCGATCCGGCGTTGCATCCCTTGGCGACCGGCAATTACCGGATCATTACGCCCGCC	1.188e-08	2.925e-07	6.305e-09	1.892e+00	3.684e-01	5.505e-01	1.808e-01	1.334e-14
dis-assoc	0.0159363	12	0	TTTCCGAGATCGAGCCGGTGCTCGACAAGGTGGCGCGGGAGGTGGCCCGCGTCGGCGGCCGGGTCACGGTCACGGGGCACTCCGACAACCAGCCGATTCG	2.790e-05	2.398e-02	1.971e-08	3.395e+00	1.504e+00	5.060e-01	1.911e-01	8.898e-14
dis-assoc	0.0677291	41	10	TTTCCGACACCGACGCACGTACCTTCTCGAACTTCCACAAAATCGACACGAGCGATTCGCAGGGATCCAGCCAGCGCTTGTTGAACACGTAGCCCATCGA	1.188e-08	2.925e-07	6.305e-09	1.892e+00	3.684e-01	5.505e-01	1.808e-01	1.334e-14
dis-assoc	0.0159363	12	0	TTTCCGACAACACGAGATTGTTCGGGATGTCGGCGCGCCGAATCGGCTGGTTGTCGGAGTGCCCCGTGACCGTGACCCGGCCGCCGACGCGGGCCACCTC	2.790e-05	2.398e-02	1.971e-08	3.395e+00	1.504e+00	5.060e-01	1.911e-01	8.898e-14
dis-assoc	0.0836653	47	16	TTTCCCTTCGCTCGCCGCGAGCTTACGCCACAGCGTCGTCTTGCTGATGCCGAGCCTCGCGCACGCGCGGTCGCGGTCGCCGCCGCATGCGTCGAGCGCC	6.476e-08	5.730e-07	7.248e-08	1.546e+00	3.088e-01	5.541e-01	2.502e-01	1.543e-14
dis-assoc	0.063745	39	9	TTTCCCTGCGG	1.616e-08	8.052e-07	1.961e-08	1.906e+00	3.862e-01	4.644e-01	2.102e-01	2.512e-14
dis-assoc	0.0398406	27	3	TTTCCCTCTCCCAAAACCTGCTGATGGTGATACGTCGGATCCCGAAAGAAACCCAGATTCATCACATTTCCACGATAACCTACTGTCATCAGATTGCGAT	5.537e-08	3.403e-05	5.601e-08	2.565e+00	6.188e-01	6.409e-01	2.217e-01	3.673e-14
dis-assoc	0.0159363	12	0	TTTCCCTATACAATGCCCCCATCTTCGCCACCCCCCCTCATATAGCGTCAATACCAAACTCCCTCCATGTGCAATGTAGTCGTTGCCAGCTTACCCGCAA	2.790e-05	1.499e-02	3.219e-09	3.672e+00	1.510e+00	5.529e-01	1.810e-01	2.393e-14
dis-assoc	0.0664011	40	10	TTTCCCGTCGCTGGCGGCGTGGCTGCAGTTGCAAATCAAGCAGCACCGTGTCGCGTTGATCGAGATCCGTGCCGGCGGCGAATTGCGCACACGCTTACAG	2.328e-08	4.667e-07	1.298e-08	1.864e+00	3.694e-01	5.687e-01	1.834e-01	1.323e-14
dis-assoc	0.0677291	41	10	TTTCCCGGTTCGTACGACCGTCAGCCGCCATCAGGACAATCTCGGCCCGGCGCACCAGCGAATAAGGCAGCGAACGCGAACGGCTCATCGACAGCAATTG	1.188e-08	2.925e-07	6.305e-09	1.892e+00	3.684e-01	5.505e-01	1.808e-01	1.334e-14
dis-assoc	0.0199203	14	1	TTTCCCGGCTCAAGCGGCAAGGAAAGCGAGCCGATTGAACTCGGAATGCTTGCGGCTGCCCATTAATTAAGCGCGCACATTATAGAAAATGTATTAATCA	3.364e-05	3.325e-03	1.116e-08	2.632e+00	8.966e-01	6.437e-01	2.393e-01	3.347e-14
dis-assoc	0.0677291	41	10	TTTCCCGCGCACGCACCAAGGTGCAGCACTCTCTGATCAACCATAGCCTGCCCCTGTACATCCCGGAGATGCACCACTACTGGTGCACCACCCGCAACGA	1.188e-08	2.925e-07	6.305e-09	1.892e+00	3.684e-01	5.505e-01	1.808e-01	1.334e-14
dis-assoc	0.0172643	13	0	TTTCCCGCCGCCCGCATCGGGCGAGCGCGCCGCGCGGCGGATGGCCGGGCGAGGTCGAGCACCGCGCGCGTGGCTTCGTGCGCCGTATCGCTTGCGCGTT	1.355e-05	1.116e-02	7.588e-10	3.808e+00	1.501e+00	5.754e-01	2.729e-01	1.355e-14
dis-assoc	0.0677291	41	10	TTTCCCCTGTACTGCCACCGGACACGTCGTCGATGGCGCTCTCGTTACATGTGCGCCTGTCGAATGGTGTCGAATTCGGTCTTGGCGAGGCGAGTGTCGA	1.188e-08	2.925e-07	6.305e-09	1.892e+00	3.684e-01	5.505e-01	1.808e-01	1.334e-14
dis-assoc	0.0677291	41	10	TTTCCCCGCTTG	1.188e-08	2.925e-07	6.305e-09	1.892e+00	3.684e-01	5.505e-01	1.808e-01	1.334e-14
dis-assoc	0.0677291	41	10	TTTCCCCGCTTGCTTGAGCTTGCCGCGGATGTACTTCTCGATCCCGCGGGCATCCAGCGATGCCCGCAGACGCTTGCGGCCTTGGGCCTTTCGAATCTCC	1.188e-08	2.925e-07	6.305e-09	1.892e+00	3.684e-01	5.505e-01	1.808e-01	1.334e-14
dis-assoc	0.063745	39	9	TTTCCCCCAAC	1.616e-08	7.016e-07	1.663e-08	1.918e+00	3.866e-01	4.767e-01	2.043e-01	2.344e-14
dis-assoc	0.0252324	18	1	TTTCCCCAACGCGCTCGGCAAGCAAGAGGCGATGCTGCGGACGTTGAACGACATCGTGCTGCATATTCGCTACACGATCCTGCGATAACGCTCCTGTCCG	1.899e-06	1.094e-03	4.357e-10	2.860e+00	8.761e-01	6.585e-01	2.235e-01	3.790e-14
dis-assoc	0.0185923	13	1	TTTCCCATTGGAAGGCCTGCTCCGCCATCAGACACCGCGCAACCGCCAAATCGGAAAACTGGGAATAAATCGCAAGCAGACGACCACGCATCCAACTATA	6.892e-05	3.823e-03	1.672e-08	2.592e+00	8.962e-01	6.524e-01	1.639e-01	3.020e-14
dis-assoc	0.0690571	44	8	TTTCCCACCTCG	1.633e-10	6.629e-08	1.535e-10	2.167e+00	4.007e-01	4.074e-01	2.091e-01	3.143e-14
dis-assoc	0.12085	65	26	TTTCCCAATCGGGCTGTTTTTCGTCCCGTTCGAGCCGGGTGAATTCGACTCGACCGTTATCCGTCAAAACGGCGATATCGACGGGCGCGTGGAAACCGGG	2.774e-09	2.856e-07	7.250e-08	1.303e+00	2.536e-01	7.674e-01	1.702e-01	1.813e-13
dis-assoc	0.0557769	34	8	TTTCCATCCCCGAGCCCAACTTGCAGACCTGATGGGCGCCGGTTTTTCAGATCTGGTCCTGATCGGACCCAAGAGTGTGCGCCTTTACGCGAACGAGCGC	1.647e-07	2.342e-06	7.519e-08	1.933e+00	4.094e-01	5.007e-01	1.987e-01	1.184e-14
dis-assoc	0.0969456	58	15	TTTCCAGGGAT	1.778e-11	1.446e-08	3.333e-10	1.744e+00	3.074e-01	5.148e-01	2.313e-01	1.951e-13
dis-assoc	0.0942895	56	15	TTTCCAGGGATT	7.021e-11	3.781e-08	1.306e-09	1.700e+00	3.087e-01	4.656e-01	2.422e-01	1.843e-13
dis-assoc	0.0677291	41	10	TTTCCAGGATGACCTGCGCGTCCTTGGGATCGTTCTTGTCCCAAGAGTTGAACATCGCTTCGCGATACCGCGCCCTGTGCCACGGAATGGATGCTGACCA	1.188e-08	2.925e-07	6.305e-09	1.892e+00	3.684e-01	5.505e-01	1.808e-01	1.334e-14
dis-assoc	0.0159363	12	0	TTTCCAGCATAT	2.790e-05	1.744e-02	5.422e-09	3.567e+00	1.501e+00	5.384e-01	2.359e-01	3.117e-14
dis-assoc	0.063745	39	9	TTTCCACTAA	1.616e-08	5.420e-07	1.056e-08	1.936e+00	3.858e-01	5.306e-01	2.615e-01	1.373e-14
dis-assoc	0.062417	38	9	TTTCCACTAAT	3.182e-08	7.688e-07	1.971e-08	1.912e+00	3.868e-01	5.300e-01	2.572e-01	1.296e-14
dis-assoc	0.12085	65	26	TTTCCACGCGCCCGTCGATATCGCCGTTTTGACGGATAACGGTCGAGTCGAATTCACCCGGCTCGAACGGGACGAAAAACAGCCCGATTGGGAAACGCGT	2.774e-09	2.856e-07	7.250e-08	1.303e+00	2.536e-01	7.674e-01	1.702e-01	1.813e-13
dis-assoc	0.063745	39	9	TTTCCACGATA	1.616e-08	3.941e-07	6.734e-09	1.961e+00	3.861e-01	4.995e-01	2.413e-01	1.076e-14
dis-assoc	0.0185923	13	1	TTTCCACCGGCCTGAGCAGCACCAACAGCTCGCTGACCTCGCTTTCAACGTCCGCCTCGTCGGGCATCAGCTCGGCCAATAGCTCGGTTGCTTCGCTGTC	6.892e-05	6.633e-03	5.439e-08	2.455e+00	9.043e-01	4.659e-01	1.432e-01	8.090e-14
dis-assoc	0.0677291	41	10	TTTCCACCGCGCGCGCGAACGACTCCATCGAAATCTCGAGACGGCCCGGCAAACGGGCCTTGTGGTGGGCCGCCTCGAACGCCCGCCAGAGTTCACCCGC	1.188e-08	2.925e-07	6.305e-09	1.892e+00	3.684e-01	5.505e-01	1.808e-01	1.334e-14
dis-assoc	0.061089	37	9	TTTCCACAGCA	6.236e-08	1.125e-06	3.563e-08	1.888e+00	3.878e-01	4.809e-01	2.031e-01	1.361e-14
dis-assoc	0.059761	36	9	TTTCCAAATTCT	1.217e-07	2.166e-06	9.761e-08	1.845e+00	3.895e-01	5.083e-01	2.213e-01	1.643e-14
dis-assoc	0.0385126	27	2	TTTCCAAACTT	1.334e-08	5.993e-05	8.989e-09	2.982e+00	7.430e-01	7.784e-01	3.135e-01	3.743e-14
dis-assoc	0.0358566	25	2	TTTCCAAACTTGACACAGCGGGTTGTAACGAAAAGTAATAATCCGGCGGCCGCCCATTCCGCGACAGCCGGCGCGCCTGCGCCGCCCCGACTCCATGCAT	5.677e-08	1.126e-04	5.707e-08	2.877e+00	7.449e-01	7.622e-01	2.678e-01	4.447e-14
dis-assoc	0.0199203	14	1	TTTCATTTTCGATCTACGTGATTCACGTGCCAATCCTGGCGTCCGTTGGGCTGCGTGTAGCCGCAGCCGCGCAACTCGCCGGGCTGAAGTATGAACAAAG	3.364e-05	4.111e-03	1.653e-08	2.558e+00	8.914e-01	5.720e-01	1.165e-01	6.521e-14
dis-assoc	0.160691	86	35	TTTCATTTTCATGACGCAGATCCGGGTCGGATCGGTAAAAAATGCCGAGCTCACCGCGTTTGCGCGGAACTGCTTGTTGTTTATACGCAACCGTCAAGAC	5.054e-12	2.965e-08	8.044e-09	1.235e+00	2.225e-01	6.111e-01	2.400e-01	3.750e-12
dis-assoc	0.0783533	46	13	TTTCATTAAGATAAAAAGCGACGCAGGGTGGCGGCAAGCGTTCTTTATGGACAAAGTCCTCTAGAGCGTTCGGTGCGATGCAGCACGAACGACCTGCCGC	8.274e-09	4.261e-07	2.466e-08	1.669e+00	3.296e-01	5.611e-01	1.797e-01	4.224e-14
dis-assoc	0.0345286	24	2	TTTCATGCAGAAGGAGATCTTCGAGCAGCCGCGCGCGATCGCCGACACGATTGCGCAAACGGACGCGTTCGATCCGCCGCTGTTCGGCGAGCGTGCGAGC	1.168e-07	1.072e-04	5.998e-08	2.895e+00	7.474e-01	6.726e-01	1.636e-01	3.160e-14
dis-assoc	0.160691	86	35	TTTCATGACGCAGATCCGGGTCGGATCGGTAAAAAATGCCGAGCTCACCGCGTTTGCGCGGAACTGCTTGTTGTTTATACGCAACCGTCAAGACGCTGAC	5.054e-12	2.965e-08	8.044e-09	1.235e+00	2.225e-01	6.111e-01	2.400e-01	3.750e-12
dis-assoc	0.0225764	16	1	TTTCATCGGCATCGAAGAACAGTTCGGCATCGAGATCGTGACCTGCCTGATTTCTTCGGGCCATTTCAATCTTGGAGAACGGCCTCGGTTGCTTCAGTTG	8.003e-06	1.753e-03	1.872e-09	2.762e+00	8.828e-01	6.338e-01	1.782e-01	3.656e-14
dis-assoc	0.0557769	34	8	TTTCATCGAGCAGTTCTTTACGGCACAATGTATGAATAGGAAATGGTAGATTCGTCACGGGTGGCGTATCAACATTGGCGGCAGCTTTTTCGTCCAACCA	1.647e-07	2.342e-06	7.519e-08	1.933e+00	4.094e-01	5.007e-01	1.987e-01	1.184e-14
dis-assoc	0.0185923	13	1	TTTCATCCACTTCCGCTTCCGCGCGAACGCGTTCCTGCACCACATGGTGCGCAATCTGATGGGCTGCCTCGTTGCGGTGGGGCGCGGCCGCTATCCGTCG	6.892e-05	4.762e-03	2.776e-08	2.544e+00	9.012e-01	5.705e-01	2.043e-01	3.962e-14
dis-assoc	0.0677291	41	10	TTTCAGGCGGGCCGAGAGCGAGCGGATCGCGTGGCTCGCCGTATTGAACGGATAGTCGGCAGCCACGAGACCGCACTGACGACATTGCTGCAGAAACCCC	1.188e-08	2.925e-07	6.305e-09	1.892e+00	3.684e-01	5.505e-01	1.808e-01	1.334e-14
dis-assoc	0.0159363	12	0	TTTCAGGAATCGGCGCTCGAGCCGCGGCTCACCGCGCGCGAGAACCTGTGGTTCATCGCGCGTTGCCAGGGCGTGACCGGGCGCGCCGCGCACACGCGCG	2.790e-05	1.131e-02	9.416e-10	3.809e+00	1.504e+00	5.937e-01	1.854e-01	9.769e-15
dis-assoc	0.0677291	41	10	TTTCAGCGTACACGAACACCTACTACCAGCGGACCGCCGGCGTGAACCAGACCTTCATCGCCAGCGGCAACTCGAAAACGGTGGAGTTCAAGCTGAACCG	1.188e-08	2.925e-07	6.305e-09	1.892e+00	3.684e-01	5.505e-01	1.808e-01	1.334e-14
dis-assoc	0.0557769	34	8	TTTCAGCGGCACGCCAAGACGCCCAAGTCCGAGATTCGGCCAGCAGGTGACCCCATCGGCGCTGATCTCAACCAGATGCGGCTGGCCTGAGCCGAGCACG	1.647e-07	2.342e-06	7.519e-08	1.933e+00	4.094e-01	5.007e-01	1.987e-01	1.184e-14
dis-assoc	0.0199203	15	0	TTTCAGCCCATTCATCTCAATCATTCCGTGTTCCGCCATCGCCGCGCGGCGTCTGGCTCGCGTCGGCACTCAATCGCGGCTCGCAACGCAAGCGGATGCG	3.196e-06	1.673e-02	3.293e-09	3.563e+00	1.489e+00	5.143e-01	2.694e-01	1.445e-13
dis-assoc	0.0690571	42	10	TTTCAGATGCGT	6.035e-09	1.598e-07	2.521e-09	1.929e+00	3.676e-01	6.021e-01	1.606e-01	1.204e-14
dis-assoc	0.0677291	41	10	TTTCAGATGCGTCGCACCAGCGGCACGCGCAGCGGTGCCGAATCCGCTCAGCAGTTCCCTTTTCAGGCGGGCCGAGAGCGAGCGGATCGCGTGGCTCGCC	1.188e-08	2.925e-07	6.305e-09	1.892e+00	3.684e-01	5.505e-01	1.808e-01	1.334e-14
dis-assoc	0.0557769	34	8	TTTCAGATCTGGTCCTGATCGGACCCAAGAGTGTGCGCCTTTACGCGAACGAGCGCGATGGCTGGACGCAAGGCCAGACAGTCATTCAATCCGATGGCAT	1.647e-07	2.342e-06	7.519e-08	1.933e+00	4.094e-01	5.007e-01	1.987e-01	1.184e-14
dis-assoc	0.175299	86	46	TTTCAGACCGG	8.595e-09	8.814e-08	3.944e-08	1.126e+00	2.103e-01	2.983e-01	1.519e-01	5.338e-14
dis-assoc	0.0159363	12	0	TTTCAGAATAAATAATTGTCTTGCGGGTAAGCTGGCAACGACTACATTGCACATGGAGGGAGTTTGGTATTGACGCTATATGAGGGGGGGTGGCGAAGAT	2.790e-05	1.499e-02	3.219e-09	3.672e+00	1.510e+00	5.529e-01	1.810e-01	2.393e-14
dis-assoc	0.061089	37	9	TTTCAGAAATGC	6.236e-08	1.816e-06	7.271e-08	1.855e+00	3.888e-01	5.027e-01	2.209e-01	2.272e-14
dis-assoc	0.0677291	38	13	TTTCACGCGACGG	1.329e-06	9.197e-07	9.773e-08	1.708e+00	3.481e-01	3.928e-01	2.136e-01	2.114e-15
dis-assoc	0.0212483	15	1	TTTCACGCCGGCGGCGGGCGCGCCGCGGCCCTCGGGCGCACGCCGACGGCACGCTCCTTGCTGCATCCATCGCGCAACTCATGACCAAGGAGGTCCCATG	1.641e-05	5.131e-03	2.694e-08	2.497e+00	8.924e-01	5.924e-01	2.049e-01	1.339e-13
dis-assoc	0.0557769	34	8	TTTCACGCCACTGACCGCGTTACCGGTCGAGTATTTCCATCCCCGAGCCCAACTTGCAGACCTGATGGGCGCCGGTTTTTCAGATCTGGTCCTGATCGGA	1.647e-07	2.342e-06	7.519e-08	1.933e+00	4.094e-01	5.007e-01	1.987e-01	1.184e-14
dis-assoc	0.0398406	28	2	TTTCACGATGCCGGTGACGATGAATGTCTACCCCGACCGGCTCGGCCGCAAGTTCCGCGAGGCATCGCAGGACAAGGGCTACGCGGCGCGGCGCGAGGTG	6.452e-09	3.444e-05	1.482e-09	3.067e+00	7.405e-01	5.073e-01	1.370e-01	2.882e-14
dis-assoc	0.0664011	40	10	TTTCACCGGACTCAAGCGGACGTAATCACCAACGCGCGCGTGCAAGATCAACGCGCGAAAGCCATAAAGGCGACCGTCTGGATGCGCTGTGAGTGCGCGC	2.328e-08	4.065e-07	1.072e-08	1.873e+00	3.693e-01	5.675e-01	1.824e-01	1.162e-14
dis-assoc	0.0849934	48	16	TTTCACCGCGCCGCCGCGCATCGTTTGCGGCGCGCGCCACGCGCCTGCGGATCGCGCGGCGTCGGCATGCAGCGTGCGAGCGCGCTGGATGTCGACGCCG	3.448e-08	3.073e-07	3.235e-08	1.578e+00	3.079e-01	5.881e-01	2.326e-01	1.412e-14
dis-assoc	0.0717131	43	11	TTTCACCACGGCGTCACCGAGATCCTGACGCGCGCGCGCGCGCCCGTCGTGCCGATGGCGTTGCGCGGACTATGGGGCAGCGTGTTTTCGCGGCACGAGG	8.574e-09	8.927e-07	4.298e-08	1.735e+00	3.531e-01	6.525e-01	2.651e-01	5.693e-14
dis-assoc	0.0185923	13	1	TTTCACCACACAGAAGGAAACAACATGAAGGCTCACTGGAAAGTCTGGGCGGCTCTCGCTTGCGTATCCGCCTGCGCGGGCGTGCAGGCGCAGACCAGCC	6.892e-05	2.597e-03	6.910e-09	2.702e+00	8.970e-01	6.246e-01	2.530e-01	1.293e-14
dis-assoc	0.0199203	14	1	TTTCAACTGGTCCGAAAATTCCAGGGCAGGTCAATCGGGGCAACTGCGGCCCAGGCGCATTAGATGGGTGATTCGCCACGCCACCACCAGAAGCAGTGCC	3.364e-05	3.341e-03	1.093e-08	2.617e+00	8.917e-01	6.145e-01	1.577e-01	4.161e-14
dis-assoc	0.0677291	41	10	TTTCAACGCCGGCTATCGCTTGCTCGACGATGCGGGTGAACTCTGGCGGGCGTTCGAGGCGGCCCACCACAAGGCCCGTTTGCCGGGCCGTCTCGAGATT	1.188e-08	2.925e-07	6.305e-09	1.892e+00	3.684e-01	5.505e-01	1.808e-01	1.334e-14
dis-assoc	0.0398406	27	3	TTTCAAATTAGTGGAAAACTTTCTTTGATTGGCTAGAACGAGTAAAGACTCGCGCATTTCCCTCTCCCAAAACCTGCTGATGGTGATACGTCGGATCCCG	5.537e-08	3.403e-05	5.601e-08	2.565e+00	6.188e-01	6.409e-01	2.217e-01	3.673e-14
dis-assoc	0.059761	36	9	TTTCAAACTGCCA	1.217e-07	1.488e-06	5.700e-08	1.872e+00	3.889e-01	5.423e-01	1.932e-01	1.146e-14
dis-assoc	0.0677291	41	10	TTTCAAACGCTGGACCTGTCGACCTGGCCGACCGTGGCGTGGACCGTGTTCGATGCTGCCGAACGGGAATCGATCCGGGCGCGTACGACAGCGATCGAGC	1.188e-08	2.925e-07	6.305e-09	1.892e+00	3.684e-01	5.505e-01	1.808e-01	1.334e-14
dis-assoc	0.0717131	42	12	TTTATTTCGCGATGTGCAACCTCATGAATTCCCGAGAATTTCGCATCATTTGGTCCACGGTGACCTGCGGAGTGACATCTTTGCTTCGCAAACGGTGACA	4.421e-08	4.200e-07	2.214e-08	1.741e+00	3.437e-01	5.612e-01	2.163e-01	1.040e-14
dis-assoc	0.059761	36	9	TTTATTGTTGCCG	1.217e-07	1.912e-06	8.276e-08	1.856e+00	3.898e-01	4.990e-01	2.183e-01	1.490e-14
dis-assoc	0.0212483	15	1	TTTATTGGGGGTTCCGTAATCTGTTGATCGATTTGTTTGTAATGAATCTGATTGGTAGAGATTGTGATGGGGCGGTTGTTGATCATGATCGCTTGCAGTG	1.641e-05	1.456e-03	1.548e-09	2.840e+00	8.923e-01	6.233e-01	1.810e-01	1.720e-14
dis-assoc	0.0185923	14	0	TTTATTGCAGAGCAGCAAGCGTTGCATCGGCGTAACAGTGCGACGCTTTGTCCACACTCCTGTCAAAAATCCTTAAAACACCCATAAAACAAAGGTTTAC	6.580e-06	1.641e-02	3.307e-09	3.581e+00	1.492e+00	5.575e-01	2.635e-01	7.571e-14
dis-assoc	0.0438247	30	3	TTTATTGACGGCTTACAACTGAACGCGTATGTCGAACGATTCAATCGGACCGTTCGGTACGAATGGCTGTCGCAGTACCACTGGGAAGACTTGGACCATG	6.399e-09	1.014e-05	3.090e-09	2.721e+00	6.164e-01	6.137e-01	2.417e-01	2.651e-14
dis-assoc	0.0677291	41	10	TTTATTGACAAAGTCATCAAAATAATGCCCTCAATTCGCATATGTCCGCATTAAAATTGTCAATTCGCGCCGTAGACTTCGAAGCCCGACCGTAAGGCCC	1.188e-08	2.925e-07	6.305e-09	1.892e+00	3.684e-01	5.505e-01	1.808e-01	1.334e-14
dis-assoc	0.0185923	13	1	TTTATTCCCAGTTTTCCGATTTGGCGGTTGCGCGGTGTCTGATGGCGGAGCAGGCCTTCCAATGGGAAACGCACAAAGTTGACAGCTTCATCAAGCGGGG	6.892e-05	3.823e-03	1.672e-08	2.592e+00	8.962e-01	6.524e-01	1.639e-01	3.020e-14
dis-assoc	0.0185923	13	1	TTTATTATAATGCAATACAGGGGCATATTTGCACTATTGTTTTCCCAGGCCATCCTCGCAATATCGGCTGGATGTGTCGTTGGAGTAATTTTCGTCGTGT	6.892e-05	4.423e-03	2.268e-08	2.561e+00	8.996e-01	5.013e-01	2.261e-01	3.360e-14
dis-assoc	0.0823373	47	15	TTTATGGCTT	2.719e-08	1.818e-07	1.358e-08	1.637e+00	3.133e-01	6.908e-01	1.355e-01	1.144e-14
dis-assoc	0.0664011	40	10	TTTATGGCTTTCGCGCGTTGATCTTGCACGCGCGCGTTGGTGATTACGTCCGCTTGAGTCCGGTGAAACTGAGCGGCGAACGCGGAAGCCGCGGCGCCGT	2.328e-08	4.065e-07	1.072e-08	1.873e+00	3.693e-01	5.675e-01	1.824e-01	1.162e-14
dis-assoc	0.0783533	46	13	TTTATGGACAAAGTCCTCTAGAGCGTTCGGTGCGATGCAGCACGAACGACCTGCCGCACGCAGCGCAACGTACCGTTGCGCGATGGTGCGCCGCCGCGCG	8.274e-09	4.261e-07	2.466e-08	1.669e+00	3.296e-01	5.611e-01	1.797e-01	4.224e-14
dis-assoc	0.0424967	1	31	TTTATGGAATCAGGATTGCGGGCTCGCCGCAGGCGAGCAGTCGAACCTGCCCTGCTGCGCGAACAGCTTACCAGGCGCGGTTTCACATGCGCGCGAGACG	2.140e-06	4.315e-03	1.065e-08	-2.501e+00	8.764e-01	8.444e-01	3.432e-01	1.466e-12
dis-assoc	0.0703851	42	11	TTTATGCGAGT	1.674e-08	3.792e-07	1.309e-08	1.803e+00	3.545e-01	5.415e-01	1.802e-01	1.647e-14
dis-assoc	0.0664011	40	10	TTTATGCGAGTTCGTTGGCGGTCAGGTCGCGGCGGGACCGAAGCACAGTCCGAATGAGCGTCCTTACATCGAGCGGTTCTTTGGCACGATCGCCACTCGG	2.328e-08	4.892e-07	1.379e-08	1.861e+00	3.694e-01	5.532e-01	1.773e-01	1.408e-14
dis-assoc	0.0199203	14	1	TTTATCTGGATACCTAAACAAAATCAATCGAAAGCAATGTAACAAGGCAAAATATTGATGACCGAATGAAGCGTCATCCAAAATTACAAGTCAATATCAC	3.364e-05	3.439e-03	1.197e-08	2.619e+00	8.952e-01	5.756e-01	2.020e-01	3.960e-14
dis-assoc	0.0717131	42	12	TTTATCTGCCGCAGGCTTTCGACGCTGGCTATCGACTGCTCGACGATGCTGGTGAGCTTTGGCGGGTGTTCGAGACGGCTCACCACAAGGCCAGCTTGCC	4.421e-08	4.200e-07	2.214e-08	1.741e+00	3.437e-01	5.612e-01	2.163e-01	1.040e-14
dis-assoc	0.0557769	34	8	TTTATCGTCGCTGCTGTGGAAATAGCGCAGGCAGAACTTCTTACACTCAAGCAAATCGGCCACCTTCTCGAGGCGCGCTATGGTCAACCACTGCCTTGCT	1.647e-07	2.699e-06	9.159e-08	1.921e+00	4.094e-01	4.964e-01	1.966e-01	1.356e-14
dis-assoc	0.0690571	42	10	TTTATCGCCTGC	6.035e-09	1.602e-07	2.530e-09	1.929e+00	3.676e-01	5.913e-01	1.631e-01	1.205e-14
dis-assoc	0.0664011	40	10	TTTATCGCCTGCTCGAGCGCGCACTCACAGCGCATCCAGACGGTCGCCTTTATGGCTTTCGCGCGTTGATCTTGCACGCGCGCGTTGGTGATTACGTCCG	2.328e-08	4.065e-07	1.072e-08	1.873e+00	3.693e-01	5.675e-01	1.824e-01	1.162e-14
dis-assoc	0.0823373	47	15	TTTATCGAGTTTCGCGGGGTCCTTGCCGCGCAGCAGCGTGTCCTTCCATTCCTGCACTTGCAGCTTGAACGCGACGAGCGTCGCGGACACCGTCCGCTCG	2.719e-08	3.425e-07	3.117e-08	1.604e+00	3.142e-01	4.846e-01	1.761e-01	2.126e-14
dis-assoc	0.0982736	55	19	TTTATCGAAGA	5.264e-09	4.656e-08	4.085e-09	1.585e+00	2.898e-01	4.566e-01	1.953e-01	1.258e-14
dis-assoc	0.0810093	47	14	TTTATCGAAGAG	1.099e-08	3.838e-07	2.794e-08	1.633e+00	3.212e-01	5.441e-01	1.998e-01	3.556e-14
dis-assoc	0.0717131	44	10	TTTATCGAAGAGA	1.539e-09	9.505e-08	1.041e-09	1.955e+00	3.660e-01	5.256e-01	1.792e-01	1.801e-14
dis-assoc	0.0225764	16	1	TTTAGGTATCCAGATAAACAAACTTCTAAGATAATATGGAAATACGGCAACGGTCGAAGATGCGTCCATCTTTCATGCGTGGTGTCCGGCTGCTGGTCTT	8.003e-06	1.978e-03	2.554e-09	2.740e+00	8.859e-01	5.747e-01	2.103e-01	4.255e-14
dis-assoc	0.0385126	26	3	TTTAGCTTTCGATAGAGCGATTGAACAATGCCTGGCGCGTCTCAATGCGCAAGCCTTTTCGCGAGGTGATGTTGTGAATACCCAGACGTTGTCTCGGCTC	1.132e-07	3.509e-05	6.457e-08	2.562e+00	6.193e-01	6.273e-01	1.947e-01	2.391e-14
dis-assoc	0.061089	37	9	TTTAGCTGTGC	6.236e-08	1.953e-06	8.056e-08	1.850e+00	3.888e-01	4.877e-01	2.007e-01	2.565e-14
dis-assoc	0.0730412	42	13	TTTAGCCTCG	1.115e-07	8.764e-07	8.378e-08	1.649e+00	3.354e-01	6.058e-01	1.515e-01	1.626e-14
dis-assoc	0.0438247	29	4	TTTAGCCTCGGATGGCAGGTGCCGCTCCTCACGATCAGCCGCGATACACGTAGCGGAGCGCCCCGCTACGACGAACAGGATGCGTTTCTCGCCCCCAACG	5.022e-08	1.419e-05	5.122e-08	2.359e+00	5.434e-01	6.154e-01	2.240e-01	3.000e-14
dis-assoc	0.0225764	16	1	TTTAGACGCGACAAAAATCCGTATGAAACAGCGGTTCATGATGCGAAAAATTCGCGAATTTTTGGCGTCCGATGACAGTTGTAAGGTATGTGTTTTCGAT	8.003e-06	9.491e-04	4.667e-10	2.938e+00	8.890e-01	5.641e-01	3.249e-01	1.062e-14
dis-assoc	0.0942895	56	15	TTTAGAACAA	7.021e-11	3.781e-08	1.306e-09	1.700e+00	3.087e-01	4.656e-01	2.422e-01	1.843e-13
dis-assoc	0.0677291	41	10	TTTACTTTGTTCTACGCCACCGGCCGCTCGTGCGCGCGACGGGCGGCCTGAAGCGCTCACCCGGCGCGGCCAGCAATGCCTTGTAGGCCTCGCAATCGTC	1.188e-08	2.925e-07	6.305e-09	1.892e+00	3.684e-01	5.505e-01	1.808e-01	1.334e-14
dis-assoc	0.0199203	14	1	TTTACTTTCGCGTCAGGCGCGGCAGTGCACTTCCACGGTTACGTGCGACAAACTCGTGAAGCGCTTCAACAACTGGTGGTAGAAGCGCGAGTCGCGCGCC	3.364e-05	2.935e-03	9.276e-09	2.675e+00	8.994e-01	6.816e-01	1.105e-01	4.289e-14
dis-assoc	0.0199203	14	1	TTTACTAATTTTTGTTGAGAATCCTGATCCACGGATTGGTATCGCCTGGGTGATTTGTCGATTTTTGTGACGTGATATTGACTTGTAATTTTGGATGACG	3.364e-05	3.439e-03	1.197e-08	2.619e+00	8.952e-01	5.756e-01	2.020e-01	3.960e-14
dis-assoc	0.10757	62	19	TTTACGTGTGC	5.481e-11	4.561e-08	3.461e-09	1.535e+00	2.805e-01	3.518e-01	2.200e-01	4.441e-13
dis-assoc	0.0743692	43	13	TTTACGGGATTCG	5.865e-08	5.649e-07	4.163e-08	1.668e+00	3.330e-01	5.520e-01	2.142e-01	1.276e-14
dis-assoc	0.0504648	35	3	TTTACGGGATTCGCAACGTCGACGATGTCGCGACTTGTCTGAACGGCTACGACCAGACAGCGTATCCGGAGGGGAGCGATTGGAGCTTTACGCGATTTTA	1.681e-10	2.945e-06	7.558e-11	2.852e+00	6.101e-01	7.350e-01	1.679e-01	4.075e-14
dis-assoc	0.0557769	34	8	TTTACGGCACAATGTATGAATAGGAAATGGTAGATTCGTCACGGGTGGCGTATCAACATTGGCGGCAGCTTTTTCGTCCAACCAGAACTGTACAGAGCTG	1.647e-07	2.342e-06	7.519e-08	1.933e+00	4.094e-01	5.007e-01	1.987e-01	1.184e-14
dis-assoc	0.104914	58	21	TTTACGGACGC	4.165e-09	3.013e-07	5.257e-08	1.411e+00	2.752e-01	4.488e-01	2.673e-01	9.491e-14
dis-assoc	0.0849934	48	16	TTTACGCTCT	3.448e-08	1.584e-07	1.397e-08	1.613e+00	3.073e-01	4.892e-01	2.369e-01	7.919e-15
dis-assoc	0.0305445	22	1	TTTACGCTCACCAATCGGTGACTTTAGAGCTCGGCCTCGACTTGCGCATCCGGGTTTTCCCCAATCTCCGCACGGCCGTTCGGTTAAAATTGCGCTGCAA	1.092e-07	5.374e-04	3.398e-11	2.996e+00	8.656e-01	6.446e-01	2.446e-01	6.866e-14
dis-assoc	0.0770252	46	12	TTTACGCGCGAC	3.117e-09	2.435e-07	8.433e-09	1.758e+00	3.402e-01	4.899e-01	2.121e-01	3.951e-14
dis-assoc	0.0717131	42	12	TTTACGCGATTTTATCTGCCGCAGGCTTTCGACGCTGGCTATCGACTGCTCGACGATGCTGGTGAGCTTTGGCGGGTGTTCGAGACGGCTCACCACAAGG	4.421e-08	4.200e-07	2.214e-08	1.741e+00	3.437e-01	5.612e-01	2.163e-01	1.040e-14
dis-assoc	0.0770252	45	13	TTTACGCGAATC	1.597e-08	2.993e-07	1.668e-08	1.702e+00	3.317e-01	6.291e-01	1.434e-01	2.139e-14
dis-assoc	0.0730412	45	10	TTTACGCGAATCT	7.721e-10	5.235e-08	4.103e-10	1.990e+00	3.653e-01	5.772e-01	1.586e-01	1.628e-14
dis-assoc	0.0677291	41	10	TTTACGCGAATCTATCTGCCGCAGGCTTTCAACGCCGGCTATCGCTTGCTCGACGATGCGGGTGAACTCTGGCGGGCGTTCGAGGCGGCCCACCACAAGG	1.188e-08	2.925e-07	6.305e-09	1.892e+00	3.684e-01	5.505e-01	1.808e-01	1.334e-14
dis-assoc	0.0557769	34	8	TTTACGCGAACGAGCGCGATGGCTGGACGCAAGGCCAGACAGTCATTCAATCCGATGGCATCACGCTGCCGATTCCGGGCGCAGACGCGTGCAAATTGGT	1.647e-07	2.342e-06	7.519e-08	1.933e+00	4.094e-01	5.007e-01	1.987e-01	1.184e-14
dis-assoc	0.0783533	46	13	TTTACGCAGAG	8.274e-09	9.256e-07	7.501e-08	1.627e+00	3.316e-01	4.850e-01	2.425e-01	8.948e-14
dis-assoc	0.0823373	46	16	TTTACGCACGA	1.210e-07	3.987e-07	4.413e-08	1.601e+00	3.153e-01	4.066e-01	1.017e-01	1.089e-14
dis-assoc	0.0677291	41	10	TTTACGCACGAG	1.188e-08	2.925e-07	6.305e-09	1.892e+00	3.684e-01	5.505e-01	1.808e-01	1.334e-14
dis-assoc	0.0677291	41	10	TTTACGCACGAGTTCGAAATCGAACGCGTCTGGTTGCTGGTAATCATAGACGTTTGCACACGCGCCGTGCTCGGACATCACCTCGTATTGGCTCGCGAAT	1.188e-08	2.925e-07	6.305e-09	1.892e+00	3.684e-01	5.505e-01	1.808e-01	1.334e-14
dis-assoc	0.0212483	15	1	TTTACGCACCCGGGACGACCTGTACAGCTACTTGCTGATCGACAATCAGGTGAGCCCTCAGATCAAGACGACCCGGATCGCCGAGGCGATGGCCAGCATC	1.641e-05	2.446e-03	4.683e-09	2.687e+00	8.869e-01	6.352e-01	1.782e-01	3.823e-14
dis-assoc	0.0212483	15	1	TTTACCTGGTGCTTCAGGTATTGCGACAGCGACCAGTACTGGAAGCCGAAGCGGCTCCTGATCCGGTTGAACCAGCGGTTGAGCACGAGGATCAGCGTGT	1.641e-05	2.181e-03	3.567e-09	2.723e+00	8.886e-01	5.614e-01	2.071e-01	2.961e-14
dis-assoc	0.0212483	15	1	TTTACCGTTTTGGCATTGTTTATTGGGGGTTCCGTAATCTGTTGATCGATTTGTTTGTAATGAATCTGATTGGTAGAGATTGTGATGGGGCGGTTGTTGA	1.641e-05	1.456e-03	1.548e-09	2.840e+00	8.923e-01	6.233e-01	1.810e-01	1.720e-14
dis-assoc	0.0730412	42	13	TTTACCGTCCA	1.115e-07	2.765e-07	1.616e-08	1.770e+00	3.440e-01	3.636e-01	2.122e-01	3.812e-15
dis-assoc	0.131474	74	25	TTTACCGATCCGACCCGGATCTGCGTCATGAAAATGAAAGACTATCGCCGAACAGCCGCCATGAACTCCTGCAATGCCCGTGTCCCGCCCGGCTGCGGCG	3.801e-12	1.659e-08	1.954e-09	1.417e+00	2.508e-01	5.816e-01	2.712e-01	1.725e-12
dis-assoc	0.0677291	41	10	TTTACATTAAATTGTGTTGCTCTATGACCAAGCGAAATTGAATGGAGGCGATCATGGCGCGCAAGAGAATCGAGGTGGTGATTTCGGAACTGGAGCGGGA	1.188e-08	2.925e-07	6.305e-09	1.892e+00	3.684e-01	5.505e-01	1.808e-01	1.334e-14
dis-assoc	0.0557769	34	8	TTTACACGAATCAGAGCGGTAATGGATTTGCCGCGCCGCAAAGTTTGTCGTTGCCTGACGGGGCGCGATTCGACGATACCTGCCTGCTGCAGGCCGCGGA	1.647e-07	2.342e-06	7.519e-08	1.933e+00	4.094e-01	5.007e-01	1.987e-01	1.184e-14
dis-assoc	0.0557769	34	8	TTTACAAGGATGACCACGCGTGGTGCTATTGTGCCCCACAGCGCCAAGAGGGCGGTGCGCCCGACGCGATCACTTGGCGCAAGAGCCACATGTTGCCACA	1.647e-07	2.342e-06	7.519e-08	1.933e+00	4.094e-01	5.007e-01	1.987e-01	1.184e-14
dis-assoc	0.0756972	44	13	TTTAATGTAA	3.068e-08	2.064e-07	1.063e-08	1.735e+00	3.337e-01	5.756e-01	1.852e-01	7.810e-15
dis-assoc	0.0677291	41	10	TTTAATGTAAAGTTATTTTTGGGACAGAACACTAGCGAAGTTGTGACATGTTTACTTTGTTCTACGCCACCGGCCGCTCGTGCGCGCGACGGGCGGCCTG	1.188e-08	2.925e-07	6.305e-09	1.892e+00	3.684e-01	5.505e-01	1.808e-01	1.334e-14
dis-assoc	0.0677291	41	10	TTTAATGCGGACATATGCGAATTGAGGGCATTATTTTGATGACTTTGTCAATAAAGTCGTCAACTCAGATGTCAGATGCCTTGAACCGTGGGGATTCTGG	1.188e-08	2.925e-07	6.305e-09	1.892e+00	3.684e-01	5.505e-01	1.808e-01	1.334e-14
dis-assoc	0.059761	36	9	TTTAATATTTTT	1.217e-07	1.477e-06	5.660e-08	1.873e+00	3.891e-01	5.359e-01	1.944e-01	1.141e-14
dis-assoc	0.063745	39	9	TTTAAGAACG	1.616e-08	6.660e-07	1.529e-08	1.920e+00	3.862e-01	5.325e-01	2.585e-01	1.845e-14
dis-assoc	0.0199203	14	1	TTTAACGGTG	3.364e-05	5.187e-03	2.968e-08	2.507e+00	8.970e-01	5.643e-01	1.789e-01	8.153e-14
dis-assoc	0.059761	36	9	TTTAACGCTA	1.217e-07	2.069e-06	9.175e-08	1.848e+00	3.894e-01	5.544e-01	1.910e-01	1.643e-14
dis-assoc	0.0717131	44	10	TTTAACGAAGCG	1.539e-09	9.505e-08	1.041e-09	1.955e+00	3.660e-01	5.256e-01	1.792e-01	1.801e-14
dis-assoc	0.0305445	22	1	TTTAACCGAACGGCCGTGCGGAGATTGGGGAAAACCCGGATGCGCAAGTCGAGGCCGAGCTCTAAAGTCACCGATTGGTGAGCGTAAACCTTTGTTTTAT	1.092e-07	5.374e-04	3.398e-11	2.996e+00	8.656e-01	6.446e-01	2.446e-01	6.866e-14
dis-assoc	0.0252324	18	1	TTTAAATTCTA	1.899e-06	9.420e-04	2.975e-10	2.901e+00	8.773e-01	5.851e-01	2.027e-01	3.031e-14
dis-assoc	0.0185923	14	0	TTTAAATTCTAT	6.580e-06	1.336e-02	1.381e-09	3.698e+00	1.495e+00	5.574e-01	2.188e-01	4.214e-14
dis-assoc	0.062417	38	9	TTTAAAGAATT	3.182e-08	7.807e-07	2.057e-08	1.913e+00	3.872e-01	5.612e-01	2.097e-01	1.505e-14
dis-assoc	0.0584329	35	9	TTTAAAAATTGG	2.364e-07	2.094e-06	9.872e-08	1.854e+00	3.909e-01	4.643e-01	1.923e-01	1.081e-14
dis-assoc	0.0265604	19	1	TTGTTTTCGAGATCGTCAAAACCGCCGCTGATCGCGAACTGCGCGGGCGCAAGCGCTTTATCGAGCCGCACGACGGTGACATCGGCGGTCCGCCCGCCGG	9.236e-07	6.415e-04	9.081e-11	2.987e+00	8.749e-01	6.201e-01	1.119e-01	3.112e-14
dis-assoc	0.0677291	41	10	TTGTTTGTGTTCGGCAATCGACGTCGTGATCGCATCAAGATTCTCGGCAGGGGCGGCAACGGCTTCTGGTTGCTGCTCAAGCGACTCGAAGCCGACCGCT	1.188e-08	2.925e-07	6.305e-09	1.892e+00	3.684e-01	5.505e-01	1.808e-01	1.334e-14
dis-assoc	0.0557769	34	8	TTGTTTCGCCTTAAAGTGCAACCTTTTCGCCTGAGCGCAGCCCCCAAGGAATCAAGAGAGCAAGGCAGTGGTTGACCATAGCGCGCCTCGAGAAGGTGGC	1.647e-07	2.699e-06	9.159e-08	1.921e+00	4.094e-01	4.964e-01	1.966e-01	1.356e-14
dis-assoc	0.0557769	34	8	TTGTTTCGAGACAAGTCGCAACGCCAGTGGTGCGGCGTCGGGTGTGGAATCGTCAAAACGAGACTCACAACACCCAGACCCTGGATATCCGCGGCCTGCA	1.647e-07	2.342e-06	7.519e-08	1.933e+00	4.094e-01	5.007e-01	1.987e-01	1.184e-14
dis-assoc	0.0212483	15	1	TTGTTTATTGGGGGTTCCGTAATCTGTTGATCGATTTGTTTGTAATGAATCTGATTGGTAGAGATTGTGATGGGGCGGTTGTTGATCATGATCGCTTGCA	1.641e-05	1.456e-03	1.548e-09	2.840e+00	8.923e-01	6.233e-01	1.810e-01	1.720e-14
dis-assoc	0.0225764	16	1	TTGTTTAGGTATCCAGATAAACAAACTTCTAAGATAATATGGAAATACGGCAACGGTCGAAGATGCGTCCATCTTTCATGCGTGGTGTCCGGCTGCTGGT	8.003e-06	1.978e-03	2.554e-09	2.740e+00	8.859e-01	5.747e-01	2.103e-01	4.255e-14
dis-assoc	0.0199203	14	1	TTGTTGTTCGACGATGACGAGCGGGCGCGGCGACGGCTCGCTCGCCGAATCGGCCGGCCGATGCAGCACGATCAAATAGCTGATGCGGCCGGCGTCGACA	3.364e-05	3.021e-03	9.438e-09	2.659e+00	8.967e-01	5.011e-01	1.693e-01	3.936e-14
dis-assoc	0.0239044	17	1	TTGTTGTCGCGGTCGAATCCGCAGTTGTCGCAAGCAGTGGGTTTGGCGATTGCGCCGCCGCGTGTCCAGTTGCACGACTACGAAAGTATGCTCGGGCAAC	3.900e-06	1.398e-03	9.352e-10	2.810e+00	8.793e-01	6.369e-01	1.961e-01	3.858e-14
dis-assoc	0.11421	62	24	TTGTTGTAGGCGATCAGATCGGGTCCGCCCGCGCGCGGCAACGCGACGAAGCTCGTGTAGCCGCTCGCGAGCGGGCTGTTGCCGTCCCACACGCGTTCCA	3.772e-09	2.551e-07	5.383e-08	1.370e+00	2.654e-01	3.764e-01	6.199e-02	2.403e-13
dis-assoc	0.059761	36	9	TTGTTGGTTGCC	1.217e-07	1.590e-06	6.243e-08	1.867e+00	3.889e-01	5.458e-01	1.942e-01	1.210e-14
dis-assoc	0.0677291	41	10	TTGTTGCGGCGCT	1.188e-08	2.925e-07	6.305e-09	1.892e+00	3.684e-01	5.505e-01	1.808e-01	1.334e-14
dis-assoc	0.0212483	15	1	TTGTTGCCCCCGGGGCGGCTGACCGGCAGCCTCCGAGCGCAACACGTCGGCCGTCACGTCGGCGAGCGTACGCGTCGCGAGCGATGCCTCCATCGCCCGT	1.641e-05	1.990e-03	3.180e-09	2.758e+00	8.920e-01	5.145e-01	1.936e-01	2.929e-14
dis-assoc	0.0557769	34	8	TTGTTGCAAACGTCACTCATCAGCCAAGGCTTGTTTCGAGACAAGTCGCAACGCCAGTGGTGCGGCGTCGGGTGTGGAATCGTCAAAACGAGACTCACAA	1.647e-07	2.342e-06	7.519e-08	1.933e+00	4.094e-01	5.007e-01	1.987e-01	1.184e-14
dis-assoc	0.0677291	41	10	TTGTTGAGTCCGGTGTGCGGCGTGCCGTTGTAGCTCGCGATTGAGTATTCGACCAACTCTTCGAGCTCGTCGAAGGATACGAACAAGCGCAGATTACCCT	1.188e-08	2.925e-07	6.305e-09	1.892e+00	3.684e-01	5.505e-01	1.808e-01	1.334e-14
dis-assoc	0.131474	75	24	TTGTTGAGCCGGTGCGCGAAGTACGTGCCGCCCCAGGTGCCCGTTGCCGACAGCGGCGACAGGTAGTCTTGGGTTGCGTCGTACTGACGGCCCAGCGTGA	7.979e-13	4.419e-09	3.314e-10	1.489e+00	2.536e-01	5.803e-01	2.814e-01	1.545e-12
dis-assoc	0.0199203	14	1	TTGTTGAGAATCCTGATCCACGGATTGGTATCGCCTGGGTGATTTGTCGATTTTTGTGACGTGATATTGACTTGTAATTTTGGATGACGCTTCATTCGGT	3.364e-05	3.439e-03	1.197e-08	2.619e+00	8.952e-01	5.756e-01	2.020e-01	3.960e-14
dis-assoc	0.0199203	14	1	TTGTTGACACCAAACAGATAGCGCGAGTACCACATCGCGATCTGCTTCTGCCATTCCTTTTGCCATGCGGGATCGTCGTGATTTCGACTGTGCAGCCAGA	3.364e-05	2.764e-03	7.022e-09	2.672e+00	8.927e-01	5.848e-01	2.113e-01	2.609e-14
dis-assoc	0.0199203	14	1	TTGTTGAAGCGCTTCACGAGTTTGTCGCACGTAACCGTGGAAGTGCACTGCCGCGCCTGACGCGAAAGTAAAACGGCTGCCGTCGGTGACGGCTGCCGCA	3.364e-05	2.935e-03	9.276e-09	2.675e+00	8.994e-01	6.816e-01	1.105e-01	4.289e-14
dis-assoc	0.0677291	41	10	TTGTTGAACACGTAGCCCATCGATGGATTCAGCTTTTGCTCGTCGAGCGTCAGAATCGGCAGGCGCGGCGGTTGGAGCGACCGCCCACTACGCTGTGGCG	1.188e-08	2.925e-07	6.305e-09	1.892e+00	3.684e-01	5.505e-01	1.808e-01	1.334e-14
dis-assoc	0.0717131	42	12	TTGTTGAACACGTAGCCCATCGATGGACTCAGCTTTTGCTCGTCGAGCGTCAGAATCGGCAGGCGCGGCGGTTGAAGCGACCACCCGCTACGCTGTGGCA	4.421e-08	4.200e-07	2.214e-08	1.741e+00	3.437e-01	5.612e-01	2.163e-01	1.040e-14
dis-assoc	0.0199203	14	1	TTGTTGAAATCGTGCGCGACGCTGCCGACCAGGTTGCCGAGCGTCTCCATCTTGCGCGACTGCCGGTACGCCGATTCGATCGAGCGCCGCATCGATGCCT	3.364e-05	2.943e-03	8.521e-09	2.661e+00	8.950e-01	5.040e-01	2.153e-01	3.166e-14
dis-assoc	0.0677291	41	10	TTGTTCTACGCCACCGGCCGCTCGTGCGCGCGACGGGCGGCCTGAAGCGCTCACCCGGCGCGGCCAGCAATGCCTTGTAGGCCTCGCAATCGTCGACTCG	1.188e-08	2.925e-07	6.305e-09	1.892e+00	3.684e-01	5.505e-01	1.808e-01	1.334e-14
dis-assoc	0.0199203	14	1	TTGTTCTAATCCGCGATTACATTTGGCACACCAGCAAGCGGGCTGCCCATGGGCGGTTCATGTTGATGTGGTTTACTAATTTTTGTTGAGAATCCTGATC	3.364e-05	3.439e-03	1.197e-08	2.619e+00	8.952e-01	5.756e-01	2.020e-01	3.960e-14
dis-assoc	0.0677291	41	10	TTGTTCGTATCCTTCGACGAGCTCGAAGAGTTGGTCGAATACTCAATCGCGAGCTACAACGGCACGCCGCACACCGGACTCAACAACGTCTCGCCGCTCG	1.188e-08	2.925e-07	6.305e-09	1.892e+00	3.684e-01	5.505e-01	1.808e-01	1.334e-14
dis-assoc	0.0159363	12	0	TTGTTCGGGATGTCGGCGCGCCGAATCGGCTGGTTGTCGGAGTGCCCCGTGACCGTGACCCGGCCGCCGACGCGGGCCACCTCCCGCGCCACCTTGTCGA	2.790e-05	2.398e-02	1.971e-08	3.395e+00	1.504e+00	5.060e-01	1.911e-01	8.898e-14
dis-assoc	0.0239044	17	1	TTGTTCGGCCGACATCGAATTCGCGCTTGGGCGCAGGTGCGCCGGGCACGGCCGTGCCGCCCGGGCTTACGCGAGCGGCGCGGCGCGCGGGCCGAACCAT	3.900e-06	1.889e-03	2.438e-09	2.763e+00	8.891e-01	6.273e-01	1.877e-01	8.408e-14
dis-assoc	0.0770252	44	14	TTGTTCGGACGC	7.611e-08	6.949e-07	6.974e-08	1.604e+00	3.232e-01	5.401e-01	1.412e-01	1.834e-14
dis-assoc	0.0677291	41	10	TTGTTCGGACGCCGCCGGGACCGGTGTCGACATCGATGTCCACGTCGGCCGCCGTAGCCTACCCGGTTATCAGTCTAGCGGCGCCCGCAGTCCCACAGGC	1.188e-08	2.925e-07	6.305e-09	1.892e+00	3.684e-01	5.505e-01	1.808e-01	1.334e-14
dis-assoc	0.0265604	0	20	TTGTTCCGGCTGCCGCGGCTGCATCGGTCAAGTCGACTGCATCGACCGATTCGGCTGATTCGACCGATTCGACCGATTCGGCTGATTCGGCTGATTCGGC	5.474e-05	2.626e-02	2.925e-08	-3.384e+00	1.523e+00	6.533e-01	1.694e-01	2.488e-13
dis-assoc	0.063745	39	9	TTGTTCCCGACCA	1.616e-08	4.246e-07	7.510e-09	1.954e+00	3.858e-01	5.807e-01	2.340e-01	1.118e-14
dis-assoc	0.0199203	14	1	TTGTTCATACTTCAGCCCGGCGAGTTGCGCGGCTGCGGCTACACGCAGCCCAACGGACGCCAGGATTGGCACGTGAATCACGTAGATCGAAAATGAAATC	3.364e-05	4.111e-03	1.653e-08	2.558e+00	8.914e-01	5.720e-01	1.165e-01	6.521e-14
dis-assoc	0.0199203	14	1	TTGTTCAGCAGGATCGAGCACGGATCGAAATTCTTCAGGCCGAGGCGGCGCGGCGTGCGCTCGAGCGGCTCGAGCACGATCTTCTGGCCGTCTGCGAGCG	3.364e-05	3.995e-03	1.651e-08	2.584e+00	8.975e-01	4.761e-01	1.403e-01	6.184e-14
dis-assoc	0.131474	75	24	TTGTTCACCGCGACGTCGCCGTTCGTGTTCAGGCGGTCGTTGTTGAGCCGGTGCGCGAAGTACGTGCCGCCCCAGGTGCCCGTTGCCGACAGCGGCGACA	7.979e-13	4.419e-09	3.314e-10	1.489e+00	2.536e-01	5.803e-01	2.814e-01	1.545e-12
dis-assoc	0.0385126	26	3	TTGTTCAATCGCTCTATCGAAAGCTAAAGTCACCTGACGGAGCAGGTAATTGCCCACCCCAAAAATCGACGCCCGCGATCAAAGCCGTACCAAATTGGTG	1.132e-07	3.509e-05	6.457e-08	2.562e+00	6.193e-01	6.273e-01	1.947e-01	2.391e-14
dis-assoc	0.0212483	15	1	TTGTTCAACTGAAGCAACCGAGGCCGTTCTCCAAGATTGAAATGGCCCGAAGAAATCAGGCAGGTCACGATCTCGATGCCGAACTGTTCTTCGATGCCGA	1.641e-05	2.334e-03	4.262e-09	2.701e+00	8.873e-01	6.569e-01	1.815e-01	3.558e-14
dis-assoc	0.0225764	16	1	TTGTTACATTGCTTTCGATTGATTTTGTTTAGGTATCCAGATAAACAAACTTCTAAGATAATATGGAAATACGGCAACGGTCGAAGATGCGTCCATCTTT	8.003e-06	1.978e-03	2.554e-09	2.740e+00	8.859e-01	5.747e-01	2.103e-01	4.255e-14
dis-assoc	0.150066	74	39	TTGTGTTGCT	9.496e-08	2.137e-07	8.918e-08	1.173e+00	2.259e-01	3.282e-01	1.912e-01	1.505e-14
dis-assoc	0.111554	64	20	TTGTGTTGCTC	3.584e-11	1.146e-08	7.030e-10	1.575e+00	2.757e-01	4.643e-01	2.242e-01	1.672e-13
dis-assoc	0.0677291	41	10	TTGTGTTGCTCTATGACCAAGCGAAATTGAATGGAGGCGATCATGGCGCGCAAGAGAATCGAGGTGGTGATTTCGGAACTGGAGCGGGAGCAATTGCTGT	1.188e-08	2.925e-07	6.305e-09	1.892e+00	3.684e-01	5.505e-01	1.808e-01	1.334e-14
dis-assoc	0.0677291	41	10	TTGTGTTCGGCAATCGACGTCGTGATCGCATCAAGATTCTCGGCAGGGGCGGCAACGGCTTCTGGTTGCTGCTCAAGCGACTCGAAGCCGACCGCTTCGT	1.188e-08	2.925e-07	6.305e-09	1.892e+00	3.684e-01	5.505e-01	1.808e-01	1.334e-14
dis-assoc	0.0146082	11	0	TTGTGTGCCGTATAATCTTGCGGTGACGAACTCCTTCACCGATCGATCGACATGACTCAGCGCAAAGCCGCCGCCCGCCCCCCGCGCCAGCCCGACAAGC	5.749e-05	2.088e-02	1.397e-08	3.498e+00	1.514e+00	5.989e-01	1.736e-01	3.552e-14
dis-assoc	0.0185923	14	0	TTGTGTCGTGGTGCGACTGCAGCATGGGGACGAATGCTTGTTTATCGGCTCGAGCGGGCGGTGGCGCAGGCGGGTATTCCCTAGGTGCGGGGCGTACGCG	6.580e-06	1.489e-02	2.293e-09	3.638e+00	1.494e+00	5.775e-01	1.801e-01	7.031e-14
dis-assoc	0.0690571	42	10	TTGTGGTGGGC	6.035e-09	2.466e-07	4.699e-09	1.900e+00	3.678e-01	5.397e-01	1.770e-01	1.878e-14
dis-assoc	0.0677291	41	10	TTGTGGTGGGCCGCCTCGAACGCCCGCCAGAGTTCACCCGCATCGTCGAGCAAGCGATAGCCGGCGTTGAAAGCCTGCGGCAGATAGATTCGCGTAAAGC	1.188e-08	2.925e-07	6.305e-09	1.892e+00	3.684e-01	5.505e-01	1.808e-01	1.334e-14
dis-assoc	0.0717131	42	12	TTGTGGTGAGCCGTCTCGAACACCCGCCAAAGCTCACCAGCATCGTCGAGCAGTCGATAGCCAGCGTCGAAAGCCTGCGGCAGATAAAATCGCGTAAAGC	4.421e-08	4.200e-07	2.214e-08	1.741e+00	3.437e-01	5.612e-01	2.163e-01	1.040e-14
dis-assoc	0.0146082	11	0	TTGTGGGGCCGCGCGTATCTCGAAGTGATCGCCGCCGACCCCGACGCGCCGGCGCCCGCCGACGGCCAGCCGAGGCCGCGCCTGTTCGGCCTCGACGATC	5.749e-05	2.347e-02	2.230e-08	3.429e+00	1.513e+00	6.101e-01	1.776e-01	4.940e-14
dis-assoc	0.0557769	34	8	TTGTGGCAACATGTGGCTCTTGCGCCAAGTGATCGCGTCGGGCGCACCGCCCTCTTGGCGCTGTGGGGCACAATAGCACCACGCGTGGTCATCCTTGTAA	1.647e-07	2.342e-06	7.519e-08	1.933e+00	4.094e-01	5.007e-01	1.987e-01	1.184e-14
dis-assoc	0.0212483	15	1	TTGTGGATGTGGCCGCAGACGACGCCGTCGCAGCCGCGGCGGCGCGCTTCGTCGGTCATCACTGCTTCGAACGACGAAATGAAGTTCACGGCGTTCTTTA	1.641e-05	2.181e-03	3.567e-09	2.723e+00	8.886e-01	5.614e-01	2.071e-01	2.961e-14
dis-assoc	0.0969456	55	18	TTGTGGACGCAC	2.229e-09	2.168e-07	2.428e-08	1.503e+00	2.896e-01	5.002e-01	2.393e-01	9.418e-14
dis-assoc	0.0584329	35	9	TTGTGGACGCACGCGGCGCATCAATGTGGTTCCATTCAGTCCCGCCATGCAACCGGTCACGTCCTCGCCACAGCGTAGTGGGCGGTCGCTCCAACCGCCG	2.364e-07	1.771e-06	7.352e-08	1.859e+00	3.891e-01	4.896e-01	1.701e-01	8.409e-15
dis-assoc	0.0703851	41	12	TTGTGGACGCACGCCGTGCATCAATGTGGTTACATTCAGTCCCGCCATGCAACCGGCCACGTCCTTGCCACAGCGTAGCGGGTGGTCGCTTCAACCGCCG	8.478e-08	6.429e-07	4.296e-08	1.716e+00	3.447e-01	5.582e-01	2.121e-01	1.040e-14
dis-assoc	0.0956175	52	20	TTGTGGAAGTT	7.630e-08	4.753e-08	5.463e-09	1.575e+00	2.882e-01	5.086e-01	2.857e-01	1.576e-15
dis-assoc	0.0677291	41	10	TTGTGGAAGTTCGAGAAGGTCAACGCATTGCCTGCCAATGTTGTCGCGCGGGTGATGGGCTCCGATGTCGACCCGTACGAGGGCGTAGTACCCCAACTCG	1.188e-08	2.925e-07	6.305e-09	1.892e+00	3.684e-01	5.505e-01	1.808e-01	1.334e-14
dis-assoc	0.0677291	41	10	TTGTGGAAGTTCGAGAAGGTACGTGCGTCGGTGTCGGAAACTCGAGCAGAAAACGCACGAACCATTCGTTGCGGGTGGTGCACCAGTAGTGGTGCATCTC	1.188e-08	2.925e-07	6.305e-09	1.892e+00	3.684e-01	5.505e-01	1.808e-01	1.334e-14
dis-assoc	0.059761	36	9	TTGTGCTGGTTGT	1.217e-07	1.200e-06	4.327e-08	1.892e+00	3.896e-01	5.194e-01	2.430e-01	8.808e-15
dis-assoc	0.0703851	41	12	TTGTGCTGAAGGACAGCGAACTCAAGGACGCACCGGGTTACTGTCCTGAGCCGGCCTTGTGGACGCACGCCGTGCATCAATGTGGTTACATTCAGTCCCG	8.478e-08	6.429e-07	4.296e-08	1.716e+00	3.447e-01	5.582e-01	2.121e-01	1.040e-14
dis-assoc	0.0199203	15	0	TTGTGCTCTTCGTCGAGCGGCAGCGCGCGCCGCACGCGGCGGCCGATCTCGCCGCCGTCGCGCAACAGGAAGAACACGAGGTACAGCATTACGCCGAAGC	3.196e-06	9.095e-03	2.092e-10	3.893e+00	1.492e+00	5.420e-01	1.763e-01	2.341e-14
dis-assoc	0.0185923	13	1	TTGTGCGTTTCCCATTGGAAGGCCTGCTCCGCCATCAGACACCGCGCAACCGCCAAATCGGAAAACTGGGAATAAATCGCAAGCAGACGACCACGCATCC	6.892e-05	3.823e-03	1.672e-08	2.592e+00	8.962e-01	6.524e-01	1.639e-01	3.020e-14
dis-assoc	0.0185923	13	1	TTGTGCGTTGTGCGTTGTGCGTTGCGGGCTGCGGACTGCGGACTGCGGACTGCGGGCTGCGGGCTGCGGGCTGCGGGCTGCGGGCTGCGGGCTGCGGGCT	6.892e-05	6.555e-03	4.979e-08	2.440e+00	8.974e-01	6.505e-01	1.702e-01	6.303e-14
dis-assoc	0.0677291	41	10	TTGTGCGGCACGA	1.188e-08	2.925e-07	6.305e-09	1.892e+00	3.684e-01	5.505e-01	1.808e-01	1.334e-14
dis-assoc	0.0677291	41	10	TTGTGCGGCACGACGTGCCACGCACCTTGCGCGTCGAGTACACCTAATTCGGTGCCGTCGAGCAGGAATGCACGGACACTGCGCAAGTCGCCCGCGTTCA	1.188e-08	2.925e-07	6.305e-09	1.892e+00	3.684e-01	5.505e-01	1.808e-01	1.334e-14
dis-assoc	0.0677291	41	10	TTGTGCGGCACGAA	1.188e-08	2.925e-07	6.305e-09	1.892e+00	3.684e-01	5.505e-01	1.808e-01	1.334e-14
dis-assoc	0.0770252	44	14	TTGTGCGGATGCGC	7.611e-08	1.611e-07	9.468e-09	1.740e+00	3.318e-01	4.128e-01	1.743e-01	3.284e-15
dis-assoc	0.0677291	41	10	TTGTGCGGATGCGCCCGTGCCTGTGGGACTGCGGGCGCCGCTAGACTGATAACCGGGTAGGCTACGGCGGCCGACGTGGACATCGATGTCGACACCGGTC	1.188e-08	2.925e-07	6.305e-09	1.892e+00	3.684e-01	5.505e-01	1.808e-01	1.334e-14
dis-assoc	0.0557769	34	8	TTGTGCGCCCGGATGGACTTGTTGAT	1.647e-07	2.342e-06	7.519e-08	1.933e+00	4.094e-01	5.007e-01	1.987e-01	1.184e-14
dis-assoc	0.0557769	34	8	TTGTGCCCCACAGCGCCAAGAGGGCGGTGCGCCCGACGCGATCACTTGGCGCAAGAGCCACATGTTGCCACAAATCCCCGTGTTGAACGGCATGGACACG	1.647e-07	2.342e-06	7.519e-08	1.933e+00	4.094e-01	5.007e-01	1.987e-01	1.184e-14
dis-assoc	0.0424967	28	4	TTGTGCATCTCGAGCACCTCGACGCCGCGCTCGCGCATCTTCGAGACGAAATCGAAGTGATCGCGCTTCGCCTGGTTCACCCACATCACGTCGTCGAATA	1.019e-07	1.654e-05	8.620e-08	2.365e+00	5.492e-01	6.943e-01	3.678e-01	1.920e-14
dis-assoc	0.065073	39	10	TTGTGCAGCAGCAGAGCGCACACTCCAGTGCGTTGCCCCGTCCGGCTTCTCATGCAGCACCTTCGCCAGCAACTCCGCCATGACTTCATCGTCATGCGCG	4.542e-08	6.111e-07	2.115e-08	1.847e+00	3.704e-01	5.524e-01	1.660e-01	1.206e-14
dis-assoc	0.0664011	40	10	TTGTGAGCGACCGGGTTACGCGCAGCTCAACGGTCGGTGCTACCTCGCCGACTTTTGGGTTCGCTATGCCAACCGCGAAGAGTTGACCATCCTGTCCGAT	2.328e-08	4.486e-07	1.227e-08	1.867e+00	3.694e-01	5.478e-01	1.793e-01	1.300e-14
dis-assoc	0.0199203	15	0	TTGTGAGCAT	3.196e-06	1.159e-02	6.223e-10	3.758e+00	1.489e+00	5.945e-01	2.285e-01	4.556e-14
dis-assoc	0.0185923	13	1	TTGTGAGAACTCGTCGACCGGGCAGCCGAGATCGAGCGAGCACGTCGCGTCGAGATCGGGCATCAGCACGCGCTTGCCCGGGCTCAGGATCTTCGCCGTC	6.892e-05	4.443e-03	2.429e-08	2.564e+00	9.014e-01	5.725e-01	1.945e-01	3.710e-14
dis-assoc	0.0199203	14	1	TTGTGACGTGATATTGACTTGTAATTTTGGATGACGCTTCATTCGGTCATCAATATTTTGCCTTGTTACATTGCTTTCGATTGATTTTGTTTAGGTATCC	3.364e-05	3.439e-03	1.197e-08	2.619e+00	8.952e-01	5.756e-01	2.020e-01	3.960e-14
dis-assoc	0.0677291	41	10	TTGTGACATGTTTACTTTGTTCTACGCCACCGGCCGCTCGTGCGCGCGACGGGCGGCCTGAAGCGCTCACCCGGCGCGGCCAGCAATGCCTTGTAGGCCT	1.188e-08	2.925e-07	6.305e-09	1.892e+00	3.684e-01	5.505e-01	1.808e-01	1.334e-14
dis-assoc	0.0836653	47	16	TTGTGAATTGG	6.476e-08	5.862e-07	7.412e-08	1.536e+00	3.070e-01	4.791e-01	1.557e-01	2.083e-14
dis-assoc	0.0717131	42	12	TTGTGAATGTTCGGCTGCTCGAGTCGCCGTATCGGTGCGCGTTCTGTGGAGGCAGTTACGGAGGCGGTGGTTGGTCGCCAGACAGGGCTCGCCCGATGAC	4.421e-08	4.200e-07	2.214e-08	1.741e+00	3.437e-01	5.612e-01	2.163e-01	1.040e-14
dis-assoc	0.061089	37	9	TTGTGAATACC	6.236e-08	1.600e-06	5.859e-08	1.862e+00	3.880e-01	4.905e-01	2.147e-01	1.864e-14
dis-assoc	0.0239044	17	1	TTGTGAATACCCAGACGTTGTCTCGGCTCCAATCGTCAATCGAACCGCTTGATATCAAGACACTCATTGAGATTGCGCTGTTTTCGTTCGATGAGTTTCG	3.900e-06	1.398e-03	9.352e-10	2.810e+00	8.793e-01	6.369e-01	1.961e-01	3.858e-14
dis-assoc	0.0424967	1	31	TTGTCTTTATGGAATCAGGATTGCGGGCTCGCCGCAGGCGAGCAGTCGAACCTGCCCTGCTGCGCGAACAGCTTACCAGGCGCGGTTTCACATGCGCGCG	2.140e-06	4.315e-03	1.065e-08	-2.501e+00	8.764e-01	8.444e-01	3.432e-01	1.466e-12
dis-assoc	0.0159363	12	0	TTGTCTTGCGGGTAAGCTGGCAACGACTACATTGCACATGGAGGGAGTTTGGTATTGACGCTATATGAGGGGGGGTGGCGAAGATGGGGGCATTGTATAG	2.790e-05	1.499e-02	3.219e-09	3.672e+00	1.510e+00	5.529e-01	1.810e-01	2.393e-14
dis-assoc	0.0172643	13	0	TTGTCTGGGCG	1.355e-05	1.172e-02	8.102e-10	3.758e+00	1.491e+00	6.863e-01	2.282e-01	1.446e-14
dis-assoc	0.0146082	11	0	TTGTCTGGGATCGCGGCGCATGAACGCCCGCCGGTGGCGTCGCCGCCGCGCGCGCCGGCTATCGCGCGGGCAAGCTGAGCTTCACGCTCGACGGGGACAA	5.749e-05	1.850e-02	9.049e-09	3.578e+00	1.519e+00	5.562e-01	1.383e-01	2.995e-14
dis-assoc	0.065073	39	10	TTGTCTGGACGGCTACGATCAGACAGCGTATCCGGAGACGAGCGACTGGAGCTTTACGCGAATCTATCTGCCGCAGGCTTTCAACGCCGGCTATCGCTTG	4.542e-08	7.715e-07	2.911e-08	1.831e+00	3.704e-01	5.501e-01	1.856e-01	1.419e-14
dis-assoc	0.0504648	35	3	TTGTCTGAACGGCTACGACCAGACAGCGTATCCGGAGGGGAGCGATTGGAGCTTTACGCGATTTTATCTGCCGCAGGCTTTCGACGCTGGCTATCGACTG	1.681e-10	2.945e-06	7.558e-11	2.852e+00	6.101e-01	7.350e-01	1.679e-01	4.075e-14
dis-assoc	0.0239044	17	1	TTGTCTCGGCTCCAATCGTCAATCGAACCGCTTGATATCAAGACACTCATTGAGATTGCGCTGTTTTCGTTCGATGAGTTTCGGAATAAGGTGAGGGACG	3.900e-06	1.398e-03	9.352e-10	2.810e+00	8.793e-01	6.369e-01	1.961e-01	3.858e-14
dis-assoc	0.0212483	15	1	TTGTCTCGAGCAGGCCGATCACGAACATCACGGGCAGCAGGAAGAACGTGTACTGCTGCGGATATTCGACGAGCGCATGCATCAGCACGATGCCGACGAG	1.641e-05	2.800e-03	6.725e-09	2.665e+00	8.915e-01	5.093e-01	1.674e-01	5.406e-14
dis-assoc	0.0557769	34	8	TTGTCTCGAAACAAGCCTTGGCTGATGAGTGACGTTTGCAACAATATGGGCGCGCACACAACATTGTACTACCGCAGCTCTGTACAGTTCTGGTTGGACG	1.647e-07	2.342e-06	7.519e-08	1.933e+00	4.094e-01	5.007e-01	1.987e-01	1.184e-14
dis-assoc	0.0185923	13	1	TTGTCTATACAATTTTGAGCGGCTAGGGTGAGCACTCCGAACCTCAGACATTTCCGGATTCGCCGCCATGCCGAACGCCACCGACGCCCAACGCCGAGCG	6.892e-05	4.041e-03	1.890e-08	2.585e+00	8.991e-01	5.845e-01	2.052e-01	2.982e-14
dis-assoc	0.12085	66	25	TTGTCTAGCA	6.844e-10	1.643e-07	3.417e-08	1.338e+00	2.553e-01	4.529e-01	1.702e-01	3.222e-13
dis-assoc	0.0571049	35	8	TTGTCGTTGCCT	8.394e-08	1.309e-06	3.027e-08	1.975e+00	4.082e-01	5.390e-01	1.798e-01	1.066e-14
dis-assoc	0.0557769	34	8	TTGTCGTTGCCTGACGGGGCGCGATTCGACGATACCTGCCTGCTGCAGGCCGCGGATATCCAGGGTCTGGGTGTTGTGAGTCTCGTTTTGACGATTCCAC	1.647e-07	2.342e-06	7.519e-08	1.933e+00	4.094e-01	5.007e-01	1.987e-01	1.184e-14
dis-assoc	0.0185923	14	0	TTGTCGTGTCGAATC	6.580e-06	1.087e-02	4.978e-10	3.797e+00	1.491e+00	4.731e-01	2.358e-01	2.101e-14
dis-assoc	0.0185923	13	1	TTGTCGTCGAGCATGGCGTGTTCGACGCGCTCGAACGCGTGAGCGTCAAGCGCTGGGGCGTGCATACGCTGTAGCGCGCCCGCGCCCCGCGCAGGCGCAG	6.892e-05	3.947e-03	1.950e-08	2.601e+00	9.025e-01	6.570e-01	1.866e-01	3.156e-14
dis-assoc	0.0185923	13	1	TTGTCGTCACCGATGCGACCAGTTGCGGCGCGACGGCTGCGACGTAGCGCGAGGTCAGCCCGCCCTGGCTGTGGCCGATCAGATTCACCTTCGATGCGCC	6.892e-05	2.573e-03	6.942e-09	2.708e+00	8.984e-01	5.842e-01	2.297e-01	1.381e-14
dis-assoc	0.0677291	41	10	TTGTCGGTGCCGTTCGCGATTGCGCAGCAGCCGTTCCGGTACGTCACGACGTTCCACGGCCAGTACACGGGCAACACGCTCTACTACATCGACGACCTGA	1.188e-08	2.925e-07	6.305e-09	1.892e+00	3.684e-01	5.505e-01	1.808e-01	1.334e-14
dis-assoc	0.0677291	41	10	TTGTCGGTCGGCGATCCGGCGCTGGTCCGTGCGGCGGTTTTCGGGCTCGTGCATGCAGGGCACGTGGACTCGGTCGACCTGCGTACTGAGCCGCTGTCGT	1.188e-08	2.925e-07	6.305e-09	1.892e+00	3.684e-01	5.505e-01	1.808e-01	1.334e-14
dis-assoc	0.0146082	11	0	TTGTCGGGGCAATC	5.749e-05	2.843e-02	4.228e-08	3.302e+00	1.507e+00	5.191e-01	1.288e-01	9.727e-14
dis-assoc	0.0677291	41	10	TTGTCGGGCTGTATCTGAGCCCGCCGACCAACGCCTTGGTGCTGTGTGTCGATGAGAAGAGCCAGTGCCAGGCGCTCGAGCGTACGCAGCCGGTGTTGCC	1.188e-08	2.925e-07	6.305e-09	1.892e+00	3.684e-01	5.505e-01	1.808e-01	1.334e-14
dis-assoc	0.0225764	16	1	TTGTCGGCGCGGTGACCGCGCTCGGCGGCGGCACGGTGCGCGACGTGCTGCTCGGCCGCTATCCGCTGACCTGGGTCGCGCACCCCGAATACCTGCTGTT	8.003e-06	1.251e-03	7.855e-10	2.855e+00	8.848e-01	5.502e-01	1.621e-01	2.010e-14
dis-assoc	0.0146082	11	0	TTGTCGGATACGTCGAGCCGCCCGAAACGGTCGCTGTTCACCGATTTCGGTTACGACGCGATCGCCGTGCCGCGCAACCGCGCGTTGCCGGCCAATCGCG	5.749e-05	2.087e-02	1.439e-08	3.503e+00	1.516e+00	6.035e-01	1.976e-01	3.411e-14
dis-assoc	0.0159363	12	0	TTGTCGGAGTGCCCCGTGACCGTGACCCGGCCGCCGACGCGGGCCACCTCCCGCGCCACCTTGTCGAGCACCGGCTCGATCTCGGAAAGCACGCGGCTCT	2.790e-05	2.398e-02	1.971e-08	3.395e+00	1.504e+00	5.060e-01	1.911e-01	8.898e-14
dis-assoc	0.063745	38	10	TTGTCGGACCCAAAGGGTAATCTGCGCTTGTTCGTATCCTTCGACGAGCTCGAAGAGTTGGTCGAATACTCAATCGCGAGCTACAACGGCACGCCGCACA	8.821e-08	1.678e-06	8.819e-08	1.775e+00	3.706e-01	5.695e-01	1.646e-01	1.991e-14
dis-assoc	0.0159363	12	0	TTGTCGGAAAAACGCGCGGCTTACGTTGCGCAAATCCTGGTCCAGCGAGGCACTCCGGCCGATCGTATTCGCTCGGAGGGCCGGGGCGACGCGCAGCCCG	2.790e-05	2.398e-02	1.971e-08	3.395e+00	1.504e+00	5.060e-01	1.911e-01	8.898e-14
dis-assoc	0.0677291	41	10	TTGTCGCTCGGCATCGACAACCCACTCGGATTGAACGACATCTTCAACATCGGTGTGAGCCAGGATCTCGAGTTTGGCGACAAGCGCCTTGGGTCGCACG	1.188e-08	2.925e-07	6.305e-09	1.892e+00	3.684e-01	5.505e-01	1.808e-01	1.334e-14
dis-assoc	0.0199203	14	1	TTGTCGCGGTTCAGGAAGTGCTGCTGATCCGGTGCGCGCTCGTACGCGTAGCCCGGCGACACGGTGATGCCGTCGACGCCGATCGGCCCCAGCGTATCGA	3.364e-05	4.877e-03	2.590e-08	2.525e+00	8.971e-01	4.804e-01	1.923e-01	7.463e-14
dis-assoc	0.0239044	17	1	TTGTCGCGGTCGAATCCGCAGTTGTCGCAAGCAGTGGGTTTGGCGATTGCGCCGCCGCGTGTCCAGTTGCACGACTACGAAAGTATGCTCGGGCAACGCG	3.900e-06	1.398e-03	9.352e-10	2.810e+00	8.793e-01	6.369e-01	1.961e-01	3.858e-14
dis-assoc	0.0199203	15	0	TTGTCGCGGTCATAGGTGAGCCACATCTGTCCGATCGAAAGCCGCAGCACGTTCTGCAGGCTGATCAGATTCGCGCCTCCGCCGGTGCCCGGCAGTTGGA	3.196e-06	8.602e-03	1.852e-10	3.935e+00	1.498e+00	5.255e-01	1.375e-01	2.515e-14
dis-assoc	0.0212483	15	1	TTGTCGCGGCCCTCGACGACGAGGTCGCCTTCTTCGGTGCGGCGCACGCGGTCGCCGGTGCGATAGAAGCCGTCGGCCGTGAACGCGGCCGCATGATGCT	1.641e-05	1.905e-03	2.507e-09	2.758e+00	8.883e-01	5.057e-01	2.136e-01	2.312e-14
dis-assoc	0.0411687	29	2	TTGTCGCGCTTGCCGCTGCCGCCCTCGTTCGCGTCGGCGCTCGGCAGCGCCAGGGTCTTCGCGCCGCTGTCGAGCGCCGTCCATGCGCGCGCGCCCGGCG	3.114e-09	8.141e-05	1.192e-08	2.911e+00	7.388e-01	4.517e-01	1.832e-01	2.158e-13
dis-assoc	0.0717131	42	12	TTGTCGCGCGGGTG	4.421e-08	4.200e-07	2.214e-08	1.741e+00	3.437e-01	5.612e-01	2.163e-01	1.040e-14
dis-assoc	0.0677291	41	10	TTGTCGCGCGGGTGATGGGCTCCGATGTCGACCCGTACGAGGGCGTAGTACCCCAACTCGGTATCGTTAGTGTTGCGCGCCTACACAGCATCCTCGGTAT	1.188e-08	2.925e-07	6.305e-09	1.892e+00	3.684e-01	5.505e-01	1.808e-01	1.334e-14
dis-assoc	0.059761	36	9	TTGTCGCGATAGT	1.217e-07	1.360e-06	5.080e-08	1.879e+00	3.891e-01	5.528e-01	2.063e-01	1.029e-14
dis-assoc	0.0146082	11	0	TTGTCGCGACGTCGGAGGCGCCGTCGATCTGCAGGCTGTGGAACGCGACGCCCGTCAGGTCGCGCCATGCGCGCGCGCACGCCGCCGGATCGATCGCGCG	5.749e-05	2.724e-02	3.818e-08	3.341e+00	1.513e+00	6.112e-01	1.814e-01	7.178e-14
dis-assoc	0.0836653	47	16	TTGTCGCCGCCGTGGCCGCCGCCGCGCTTATTGCCTCGCGCTTTCCCTTCGCTCGCCGCGAGCTTACGCCACAGCGTCGTCTTGCTGATGCCGAGCCTCG	6.476e-08	5.730e-07	7.248e-08	1.546e+00	3.088e-01	5.541e-01	2.502e-01	1.543e-14
dis-assoc	0.0677291	41	10	TTGTCGCCAAACTCGAGATCCTGGCTCACACCGATGTTGAAGATGTCGTTCAATCCGAGTGGGTTGTCGATGCCGAGCGACAAATTGCCCTGCAGGCGGC	1.188e-08	2.925e-07	6.305e-09	1.892e+00	3.684e-01	5.505e-01	1.808e-01	1.334e-14
dis-assoc	0.0199203	14	1	TTGTCGCACGTAACCGTGGAAGTGCACTGCCGCGCCTGACGCGAAAGTAAAACGGCTGCCGTCGGTGACGGCTGCCGCACCGAGCCGAAGCGGCATCCGT	3.364e-05	2.935e-03	9.276e-09	2.675e+00	8.994e-01	6.816e-01	1.105e-01	4.289e-14
dis-assoc	0.0239044	17	1	TTGTCGCAAGCAGTGGGTTTGGCGATTGCGCCGCCGCGTGTCCAGTTGCACGACTACGAAAGTATGCTCGGGCAACGCGCGAGCCAGTATGTCGCGCCAG	3.900e-06	1.398e-03	9.352e-10	2.810e+00	8.793e-01	6.369e-01	1.961e-01	3.858e-14
dis-assoc	0.0199203	14	1	TTGTCGATTTTTGTGACGTGATATTGACTTGTAATTTTGGATGACGCTTCATTCGGTCATCAATATTTTGCCTTGTTACATTGCTTTCGATTGATTTTGT	3.364e-05	3.439e-03	1.197e-08	2.619e+00	8.952e-01	5.756e-01	2.020e-01	3.960e-14
dis-assoc	0.0730412	45	10	TTGTCGATGCCGAGCGACA	7.721e-10	3.934e-08	2.708e-10	2.007e+00	3.650e-01	5.502e-01	2.092e-01	1.072e-14
dis-assoc	0.0677291	41	10	TTGTCGATGCCGAGCGACAAATTGCCCTGCAGGCGGCCCGTCGCGCGCGTACCCGAGTTGTCGATCGAAGCGACGACGGCGTAGAGCAAATTAATTCTGT	1.188e-08	2.925e-07	6.305e-09	1.892e+00	3.684e-01	5.505e-01	1.808e-01	1.334e-14
dis-assoc	0.0677291	41	10	TTGTCGATCGAAGCGACGACGGCGTAGAGCAAATTAATTCTGTCACTCCAGAATCCCCACGGTTCAAGGCATCTGACATCTGAGTTGACGACTTTATTGA	1.188e-08	2.925e-07	6.305e-09	1.892e+00	3.684e-01	5.505e-01	1.808e-01	1.334e-14
dis-assoc	0.065073	39	10	TTGTCGATCCTGGTCGAACAGGCGATGCACCTGAACCCCATGATCTCGGCGTTGTTTGTGTTCGGCAATCGACGTCGTGATCGCATCAAGATTCTCGGCA	4.542e-08	7.756e-07	2.919e-08	1.830e+00	3.704e-01	5.383e-01	1.643e-01	1.509e-14
dis-assoc	0.0199203	14	1	TTGTCGATCCAGGTGCGCGTGGCCGCGAGCTCGGCCGATGCGACACGCGGGATAGAAGGCGCTTGCCCCTCAAGTTGCCCCTCAAGATCGTGGCGCGCCT	3.364e-05	3.439e-03	1.197e-08	2.619e+00	8.952e-01	5.756e-01	2.020e-01	3.960e-14
dis-assoc	0.0225764	16	1	TTGTCGAGTTCCACGTCGACGGGATTGTCCTCGGCCAATAGCGCGGTGGCGTCGCTGTCCACCTCGACGTCGACCGGCATCGGTTCGCTGTCCACCGGGT	8.003e-06	2.050e-03	2.422e-09	2.714e+00	8.803e-01	6.258e-01	1.885e-01	4.137e-14
dis-assoc	0.0863214	50	15	TTGTCGAGCTTGATG	3.893e-09	1.525e-07	9.859e-09	1.638e+00	3.117e-01	5.722e-01	1.768e-01	3.817e-14
dis-assoc	0.0677291	41	10	TTGTCGAGCTTGATGTGCTCCCACGTCACGTACGCCAGTTCCGGCATGCGTTGAGATGGGTACCCATCCATGGGACCGTAGCCGAGTTCGCGAATCGTGA	1.188e-08	2.925e-07	6.305e-09	1.892e+00	3.684e-01	5.505e-01	1.808e-01	1.334e-14
dis-assoc	0.0159363	12	0	TTGTCGAGCACCGGCTCGATCTCGGAAAGCACGCGGCTCTCGCCGGAGCGGAACATCGAATCGCCGCGGAACACGACCACGCTGCGCCTATCGTCTTCGT	2.790e-05	2.398e-02	1.971e-08	3.395e+00	1.504e+00	5.060e-01	1.911e-01	8.898e-14
dis-assoc	0.0239044	17	1	TTGTCGACCGCCAACAGCACGGTTGCGTCGTTGTCGAGTTCCACGTCGACGGGATTGTCCTCGGCCAATAGCGCGGTGGCGTCGCTGTCCACCTCGACGT	3.900e-06	1.827e-03	1.653e-09	2.736e+00	8.779e-01	6.109e-01	1.818e-01	5.994e-14
dis-assoc	0.062417	38	9	TTGTCGAACACCGAC	3.182e-08	5.841e-07	1.332e-08	1.933e+00	3.868e-01	5.037e-01	2.365e-01	1.055e-14
dis-assoc	0.0146082	11	0	TTGTCGAAATGGCGCGGGTCGCGATTGGCCGGCAACGCGCGGTTGCGCGGCACGGCGATCGCGTCGTAACCGAAATCGGTGAACAGCGACCGTTTCGGGC	5.749e-05	2.087e-02	1.439e-08	3.503e+00	1.516e+00	6.035e-01	1.976e-01	3.411e-14
dis-assoc	0.0398406	28	2	TTGTCCTGCGATGCCTCGCGGAACTTGCGGCCGAGCCGGTCGGGGTAGACATTCATCGTCACCGGCATCGTGAAATTCTTCGTCTTCGGATCGAAATCGA	6.452e-09	3.444e-05	1.482e-09	3.067e+00	7.405e-01	5.073e-01	1.370e-01	2.882e-14
dis-assoc	0.0677291	41	10	TTGTCCTGATGGCGGCTGACGGTCGTACGAACCGGGAAATTGCGGTGGAATGTGAAGTAACTTCCCCTGCGATCACGCCCTGGAAGAAGCGGTTTGTCAC	1.188e-08	2.925e-07	6.305e-09	1.892e+00	3.684e-01	5.505e-01	1.808e-01	1.334e-14
dis-assoc	0.0225764	16	1	TTGTCCTCGGCCAATAGCGCGGTGGCGTCGCTGTCCACCTCGACGTCGACCGGCATCGGTTCGCTGTCCACCGGGTTGAGCACGACCAACAGCAACGTCG	8.003e-06	2.050e-03	2.422e-09	2.714e+00	8.803e-01	6.258e-01	1.885e-01	4.137e-14
dis-assoc	0.0212483	16	0	TTGTCCTCGCGGAGGCTGAGCCGATACTCGGCGCGGCTCGTGAACATCCGATAAGGCTCGGATACGCCGCGCGTCACCAGATCGTCGACGAGCACACCGA	1.552e-06	6.382e-03	3.374e-11	4.064e+00	1.490e+00	5.384e-01	2.996e-01	9.916e-15
dis-assoc	0.0690571	42	10	TTGTCCTCGCGCTTG	6.035e-09	1.405e-07	2.111e-09	1.940e+00	3.681e-01	5.053e-01	1.686e-01	1.089e-14
dis-assoc	0.063745	38	10	TTGTCCTCGCGCTTGCCGGGCTACACCGGCGGCCATCCTCGCGATTTGCGTCGCGCTTTGTCGGACCCAAAGGGTAATCTGCGCTTGTTCGTATCCTTCG	8.821e-08	1.678e-06	8.819e-08	1.775e+00	3.706e-01	5.695e-01	1.646e-01	1.991e-14
dis-assoc	0.0185923	13	1	TTGTCCTCGAAGAACGCGATGCCCCAGCCGTCGGCATGATGATCGGTGAGCCCGCCGCGGGCCGCGAAGCCGGTAAACGAGAACGTTACGTCCGTCGGTT	6.892e-05	4.747e-03	2.491e-08	2.527e+00	8.950e-01	6.254e-01	1.120e-01	4.806e-14
dis-assoc	0.062417	38	9	TTGTCCGGACCA	3.182e-08	7.688e-07	1.971e-08	1.912e+00	3.868e-01	5.300e-01	2.572e-01	1.296e-14
dis-assoc	0.0677291	41	10	TTGTCCCTGTCGTCACCGCGCCATCGGCAGTGCCGGCCGTTTCCCCTGTACTGCCACCGGACACGTCGTCGATGGCGCTCTCGTTACATGTGCGCCTGTC	1.188e-08	2.925e-07	6.305e-09	1.892e+00	3.684e-01	5.505e-01	1.808e-01	1.334e-14
dis-assoc	0.0478088	31	5	TTGTCCCGGCCGTCGCCGCCCGCCGTGCGATGATGTCATGCCGCCTTCACATTTCTTACATCGGCCGTGCGTACTTTTACGGCTTTCCAACGGGAACGAC	4.307e-08	1.031e-05	9.119e-08	2.176e+00	4.933e-01	4.989e-01	2.175e-01	4.857e-14
dis-assoc	0.0677291	41	10	TTGTCCCAAGAGTTGAACATCGCTTCGCGATACCGCGCCCTGTGCCACGGAATGGATGCTGACCACCTCGTGCCCGGCTGTGAGCAGGCGGTGATCGGCC	1.188e-08	2.925e-07	6.305e-09	1.892e+00	3.684e-01	5.505e-01	1.808e-01	1.334e-14
dis-assoc	0.0199203	14	1	TTGTCCACCTCCGTCGGCCCGGCCGTGTCCGGTACCAGTTCATCGCCCTCGAACACGAAGACATCGCGTCCGTCCGCGTAGCTGGGCGTGCCGCGGCTGG	3.364e-05	3.216e-03	1.005e-08	2.627e+00	8.917e-01	6.179e-01	1.558e-01	3.937e-14
dis-assoc	0.0185923	14	0	TTGTCCACACTCCTGTCAAAAATCCTTAAAACACCCATAAAACAAAGGTTTACGCTCACCAATCGGTGACTTTAGAGCTCGGCCTCGACTTGCGCATCCG	6.580e-06	1.641e-02	3.307e-09	3.581e+00	1.492e+00	5.575e-01	2.635e-01	7.571e-14
dis-assoc	0.059761	36	9	TTGTCATCGGCGA	1.217e-07	1.751e-06	7.117e-08	1.859e+00	3.889e-01	5.607e-01	1.936e-01	1.316e-14
dis-assoc	0.0730412	42	13	TTGTCACGTTCGGCTTCCATTATCGATCGCCGCGACCCAGGCCTTCGAGGTGTCGAACGCCTCGAGGATCGCGAGGCTTTTCTCGAAGCCCACGATCCAG	1.115e-07	8.699e-07	7.814e-08	1.649e+00	3.351e-01	5.182e-01	1.864e-01	1.251e-14
dis-assoc	0.0677291	41	10	TTGTCACGCAGGGGCTTGCCGGTCTGCATGACGAAGCGCGCCCGGGGCGACCGCGCGCGCATGACGATGAAGTCATGGCGGAGTTGCTGGCGAAGGTGCT	1.188e-08	2.925e-07	6.305e-09	1.892e+00	3.684e-01	5.505e-01	1.808e-01	1.334e-14
dis-assoc	0.0717131	44	10	TTGTCACGAAGT	1.539e-09	7.153e-08	6.982e-10	1.973e+00	3.658e-01	5.962e-01	2.309e-01	1.149e-14
dis-assoc	0.0664011	40	10	TTGTCACGAAGTGCTTGCGCTACCGCATCATGGGCGCGCTCATCTATGGACCGCCGCGCATTGGCAAGACCCGTGCAATCGAGTATCTGCGCCTGCTACT	2.328e-08	4.065e-07	1.072e-08	1.873e+00	3.693e-01	5.675e-01	1.824e-01	1.162e-14
dis-assoc	0.0823373	48	14	TTGTCACCGTT	5.707e-09	8.466e-08	3.835e-09	1.721e+00	3.210e-01	6.842e-01	1.830e-01	1.415e-14
dis-assoc	0.0770252	44	14	TTGTCACCGTTT	7.611e-08	5.153e-07	4.674e-08	1.628e+00	3.239e-01	6.411e-01	1.928e-01	1.177e-14
dis-assoc	0.0717131	42	12	TTGTCACCGTTTGCGAAGCAAAGATGTCACTCCGCAGGTCACCGTGGACCAAATGATGCGAAATTCTCGGGAATTCATGAGGTTGCACATCGCGAAATAA	4.421e-08	4.200e-07	2.214e-08	1.741e+00	3.437e-01	5.612e-01	2.163e-01	1.040e-14
dis-assoc	0.0730412	43	12	TTGTCACCGGGGC	2.294e-08	2.151e-07	8.680e-09	1.781e+00	3.430e-01	5.897e-01	2.043e-01	8.920e-15
dis-assoc	0.0690571	40	12	TTGTCACCGGGGCCGCGACCACGCGAAGATAAGTGTCAACTTCCGTTGAGCACAGATGCAGCGACCGCAACCATGCCGAAGCGATAATGACCTATCCCAA	1.618e-07	8.061e-07	6.012e-08	1.704e+00	3.453e-01	5.587e-01	2.042e-01	8.089e-15
dis-assoc	0.0185923	13	1	TTGTCACCGGCCGGCGCACATGGCGCCCGTCACGACATTCGATTCGTTCCACGAAGCATCCGGCGATCGCTTGACGAAGTGCTTGACGAAGCGCGCGATG	6.892e-05	3.933e-03	1.759e-08	2.591e+00	8.984e-01	5.866e-01	2.123e-01	2.766e-14
dis-assoc	0.0982736	57	17	TTGTCACCGACA	2.434e-10	5.889e-08	3.736e-09	1.600e+00	2.947e-01	5.561e-01	1.867e-01	1.536e-13
dis-assoc	0.0677291	41	10	TTGTCAATTCGCGCCGTAGACTTCGAAGCCCGACCGTAAGGCCCTGATCTTATGGACGATTCCCGGTACGCGATGCGGCCGGTTACGACGCCGCGCCCGC	1.188e-08	2.925e-07	6.305e-09	1.892e+00	3.684e-01	5.505e-01	1.808e-01	1.334e-14
dis-assoc	0.0677291	41	10	TTGTCAATAAAGTCGTCAACTCAGATGTCAGATGCCTTGAACCGTGGGGATTCTGGAGTGACAGAATTAATTTGCTCTACGCCGTCGTCGCTTCGATCGA	1.188e-08	2.925e-07	6.305e-09	1.892e+00	3.684e-01	5.505e-01	1.808e-01	1.334e-14
dis-assoc	0.0265604	20	0	TTGTCAACGAGCG	8.869e-08	6.643e-03	1.599e-11	3.988e+00	1.469e+00	6.303e-01	2.605e-01	7.672e-14
dis-assoc	0.0185923	14	0	TTGTCAACGAGCGTGACCTCGACGCCTTCGCGCGCGAGGAACGCGGCGCCGGTCGCGCCGGCCGGGCCGCCGCCGATGACGAGGACTTGTGTGCGATTCG	6.580e-06	1.723e-02	4.104e-09	3.557e+00	1.493e+00	5.839e-01	1.790e-01	1.023e-13
dis-assoc	0.10757	59	22	TTGTCAACAT	5.002e-09	1.905e-08	2.154e-09	1.519e+00	2.701e-01	7.161e-01	2.665e-01	7.296e-15
dis-assoc	0.065073	39	10	TTGTCAACATC	4.542e-08	4.580e-07	1.383e-08	1.883e+00	3.728e-01	5.359e-01	2.244e-01	7.434e-15
dis-assoc	0.0531208	33	7	TTGTATGTTCT	1.104e-07	3.651e-06	8.953e-08	2.009e+00	4.339e-01	4.377e-01	1.888e-01	2.191e-14
dis-assoc	0.0199203	15	0	TTGTATGCCTTCACGCTGAGGATCGGCCTGAACGGCACGATGGTGGGCTTCGTGATCGGCCATCTGATCATCGCGCTGCCGTTCTCGATCATTTCGATCA	3.196e-06	1.418e-02	1.965e-09	3.689e+00	1.504e+00	4.306e-01	2.032e-01	1.219e-13
dis-assoc	0.0146082	11	0	TTGTAGTCGGCCACCGCCGCCTCGGTCTCGCGCTGCGGGTCGGGCCGGCTCGGCGCGCCCGGCGCCTGCGCGAGCGCGCCGCCCGCCGCCGCACCGAGCG	5.749e-05	2.527e-02	3.079e-08	3.390e+00	1.515e+00	6.752e-01	1.499e-01	6.705e-14
dis-assoc	0.11421	62	24	TTGTAGGCGATCAGATCGGGTCCGCCCGCGCGCGGCAACGCGACGAAGCTCGTGTAGCCGCTCGCGAGCGGGCTGTTGCCGTCCCACACGCGTTCCAGCG	3.772e-09	2.551e-07	5.383e-08	1.370e+00	2.654e-01	3.764e-01	6.199e-02	2.403e-13
dis-assoc	0.0677291	41	10	TTGTAGGCCTCGCAATCGTCGACTCGCATCGACGACAGCGCGACGCCGCGCTCTGCCACGCACCACCGCACCAGGCCGCTCAAGCTCGCGCGTGTACGCG	1.188e-08	2.925e-07	6.305e-09	1.892e+00	3.684e-01	5.505e-01	1.808e-01	1.334e-14
dis-assoc	0.0717131	43	11	TTGTAGGCCCGC	8.574e-09	2.138e-07	5.840e-09	1.840e+00	3.542e-01	5.627e-01	2.155e-01	1.468e-14
dis-assoc	0.0690571	42	10	TTGTAGGCCCGCA	6.035e-09	1.797e-07	2.976e-09	1.920e+00	3.675e-01	5.537e-01	1.999e-01	1.249e-14
dis-assoc	0.0677291	41	10	TTGTAGGCCCGCAGCTTCTCTTCGGCCAGATCGCGCTGGGCCGTCACGAGTCGAAGCTCACCGCGCAGCGCATCGCGTTCGGCGCTCGCGGCAATCAGCG	1.188e-08	2.925e-07	6.305e-09	1.892e+00	3.684e-01	5.505e-01	1.808e-01	1.334e-14
dis-assoc	0.0146082	11	0	TTGTAGGCCAG	5.749e-05	2.361e-02	2.444e-08	3.444e+00	1.522e+00	5.592e-01	1.686e-01	5.668e-14
dis-assoc	0.063745	38	10	TTGTAGCTCGCGATTGAGTATTCGACCAACTCTTCGAGCTCGTCGAAGGATACGAACAAGCGCAGATTACCCTTTGGGTCCGACAAAGCGCGACGCAAAT	8.821e-08	1.678e-06	8.819e-08	1.775e+00	3.706e-01	5.695e-01	1.646e-01	1.991e-14
dis-assoc	0.0677291	41	10	TTGTAGCGGTAGGTCGAGCCGCCGTCGGCCGCGAGGATGTCGTTCTGCGCGCCGAACGCGCCGATGCCCTGCCGGTATGCGAGCGTCCCGTCGAACTGCG	1.188e-08	2.925e-07	6.305e-09	1.892e+00	3.684e-01	5.505e-01	1.808e-01	1.334e-14
dis-assoc	0.0199203	14	1	TTGTAGCCGAGGCCTTCGCCCGCGCCGCGCTCGTCGTCGAAGCCCGCGACGGCCGGGTAGAAGTTCGTCGGATCGCCGTGGATCGATACGTACAGCACGT	3.364e-05	5.405e-03	3.280e-08	2.497e+00	8.976e-01	4.904e-01	1.577e-01	9.640e-14
dis-assoc	0.062417	38	9	TTGTACTGCTCA	3.182e-08	6.095e-07	1.450e-08	1.934e+00	3.878e-01	4.980e-01	1.809e-01	1.303e-14
dis-assoc	0.0557769	34	8	TTGTACTACCGCAGCTCTGTACAGTTCTGGTTGGACGAAAAAGCTGCCGCCAATGTTGATACGCCACCCGTGACGAATCTACCATTTCCTATTCATACAT	1.647e-07	2.342e-06	7.519e-08	1.933e+00	4.094e-01	5.007e-01	1.987e-01	1.184e-14
dis-assoc	0.0185923	13	1	TTGTACCGGTTCCCGTCCGGTGTACTCCCCCGCCAGCCTCAGCCGCACCCGCGATATGTGCCAACTCTTCGGAATGAACTGCGCCGAACCGACGGACGTA	6.892e-05	4.747e-03	2.491e-08	2.527e+00	8.950e-01	6.254e-01	1.120e-01	4.806e-14
dis-assoc	0.0199203	14	1	TTGTAATGAATCTGATTGGTAGAGATTGTGATGGGGCGGTTGTTGATCATGATCGCTTGCAGTGTGTGATGAATGTGAGTCGAAATGTATGTCAAATGGC	3.364e-05	1.990e-03	3.776e-09	2.776e+00	8.978e-01	6.583e-01	1.875e-01	1.741e-14
dis-assoc	0.0239044	17	1	TTGTAAGGTATGTGTTTTCGATCGCTCGGCGAGCGTCGAACGCCCGTTGCCCTGCCCCGTTCCAGTGCGCGCCGCTGCTCAAAAATAATGCAGCAACAGC	3.900e-06	7.857e-04	2.485e-10	2.974e+00	8.857e-01	5.682e-01	3.418e-01	1.199e-14
dis-assoc	0.0225764	16	1	TTGTAAGCGATAGTTGCAGGCGGTTCAAGGCTTTAGACGCGACAAAAATCCGTATGAAACAGCGGTTCATGATGCGAAAAATTCGCGAATTTTTGGCGTC	8.003e-06	9.491e-04	4.667e-10	2.938e+00	8.890e-01	5.641e-01	3.249e-01	1.062e-14
dis-assoc	0.0438247	30	3	TTGTAAGCCGTCAATAAACGACGCCCTACCAATGGTAGGCAGAAGGTCAGATGCTAAGTGTCCGCGTGGACACATGCACTCAGACCGTGATGACAGAGAA	6.399e-09	1.014e-05	3.090e-09	2.721e+00	6.164e-01	6.137e-01	2.417e-01	2.651e-14
dis-assoc	0.065073	39	10	TTGGTTTTATG	4.542e-08	1.447e-06	6.967e-08	1.787e+00	3.709e-01	4.894e-01	2.076e-01	2.629e-14
dis-assoc	0.0199203	14	1	TTGGTTGGGGTCGCATTGTTCTAATCCGCGATTACATTTGGCACACCAGCAAGCGGGCTGCCCATGGGCGGTTCATGTTGATGTGGTTTACTAATTTTTG	3.364e-05	3.439e-03	1.197e-08	2.619e+00	8.952e-01	5.756e-01	2.020e-01	3.960e-14
dis-assoc	0.061089	37	9	TTGGTTGAGGGT	6.236e-08	1.414e-06	4.960e-08	1.872e+00	3.881e-01	4.821e-01	2.037e-01	1.744e-14
dis-assoc	0.0185923	14	0	TTGGTTCAGAGAAAGAGAGCGCATGGTCTTGTGTCGTGGTGCGACTGCAGCATGGGGACGAATGCTTGTTTATCGGCTCGAGCGGGCGGTGGCGCAGGCG	6.580e-06	1.489e-02	2.293e-09	3.638e+00	1.494e+00	5.775e-01	1.801e-01	7.031e-14
dis-assoc	0.0199203	14	1	TTGGTTATCCTAAACGATTCTCTGTTCATCGACGATACGACGAAGGCGCGCCACGATCTTGAGGGGCAACTTGAGGGGCAAGCGCCTTCTATCCCGCGTG	3.364e-05	3.439e-03	1.197e-08	2.619e+00	8.952e-01	5.756e-01	2.020e-01	3.960e-14
dis-assoc	0.0557769	34	8	TTGGTTACTCAACGGCTGGCCAGCGAGGCTGTAAGCGGGTATAACGTTCAAGCCGGCGGCCGTATAGTGCTGCCGGAGCCGGCCGCACAGATTGGCGCCG	1.647e-07	2.493e-06	8.244e-08	1.928e+00	4.095e-01	5.113e-01	2.089e-01	1.223e-14
dis-assoc	0.14741	72	39	TTGGTGTTTGC	2.768e-07	1.848e-07	7.113e-08	1.202e+00	2.302e-01	2.643e-01	9.898e-02	8.605e-15
dis-assoc	0.0677291	41	10	TTGGTGTTTGCAGCACATGCTGCTGATGACGCGAGATCCAACGGCGCAACTGGTTCGGGTGGACATCATGGTCCATGGCCGCCCGGGCGATCGATACGCC	1.188e-08	2.925e-07	6.305e-09	1.892e+00	3.684e-01	5.505e-01	1.808e-01	1.334e-14
dis-assoc	0.062417	38	9	TTGGTGTTTGA	3.182e-08	1.212e-06	3.859e-08	1.881e+00	3.876e-01	4.850e-01	2.046e-01	2.516e-14
dis-assoc	0.061089	37	9	TTGGTGTTTGATTA	6.236e-08	1.953e-06	8.056e-08	1.850e+00	3.888e-01	4.877e-01	2.007e-01	2.565e-14
dis-assoc	0.0690571	42	10	TTGGTGTGCAA	6.035e-09	1.977e-07	3.384e-09	1.914e+00	3.675e-01	5.513e-01	1.835e-01	1.414e-14
dis-assoc	0.062417	37	10	TTGGTGTGCAACCCCATCGCTCGAAGAGCTTCAAGCTTTCTACTGATCCGTACTTCGTTGAGAAGGTGCGCGATATTGTCGGGCTGTATCTGAGCCCGCC	1.705e-07	1.708e-06	9.774e-08	1.782e+00	3.725e-01	5.701e-01	1.840e-01	1.243e-14
dis-assoc	0.0677291	41	10	TTGGTGGTAGGTCTTTGCAAGTTCCTGCAGGTCATGATGGCCGGCGATCTGCGGGTCCACGTAACGCTGATATGTGCCACGCCTGAGCATTTCCAGGATG	1.188e-08	2.925e-07	6.305e-09	1.892e+00	3.684e-01	5.505e-01	1.808e-01	1.334e-14
dis-assoc	0.0557769	34	8	TTGGTGGCATTCAGTGACGTGCTCGGCTCAGGCCAGCCGCATCTGGTTGAGATCAGCGCCGATGGGGTCACCTGCTGGCCGAATCTCGGACTTGGGCGTC	1.647e-07	2.342e-06	7.519e-08	1.933e+00	4.094e-01	5.007e-01	1.987e-01	1.184e-14
dis-assoc	0.0677291	41	10	TTGGTGCGTGCGCGGGAAACTTGGTGGTAGGTCTTTGCAAGTTCCTGCAGGTCATGATGGCCGGCGATCTGCGGGTCCACGTAACGCTGATATGTGCCAC	1.188e-08	2.925e-07	6.305e-09	1.892e+00	3.684e-01	5.505e-01	1.808e-01	1.334e-14
dis-assoc	0.0199203	14	1	TTGGTGCCGACCGAATCGGCGTAGACGATCGTGTAGCCCATCCGCAAATATTCCGCCTCGCCGAGAAACGGCGCGCGCGTTTGCGTCGCGTAAGTCGGGT	3.364e-05	2.764e-03	7.022e-09	2.672e+00	8.927e-01	5.848e-01	2.113e-01	2.609e-14
dis-assoc	0.0664011	40	10	TTGGTGATTACGTCCGCTTGAGTCCGGTGAAACTGAGCGGCGAACGCGGAAGCCGCGGCGCCGTCGGCGCGCTATCGCAACTGCTTGAGCGTTTCCCGTC	2.328e-08	4.065e-07	1.072e-08	1.873e+00	3.693e-01	5.675e-01	1.824e-01	1.162e-14
dis-assoc	0.0185923	14	0	TTGGTGAGCGTAAACCTTTGTTTTATGGGTGTTTTAAGGATTTTTGACAGGAGTGTGGACAAAGCGTCGCACTGTTACGCCGATGCAACGCTTGCTGCTC	6.580e-06	1.641e-02	3.307e-09	3.581e+00	1.492e+00	5.575e-01	2.635e-01	7.571e-14
dis-assoc	0.059761	36	9	TTGGTGACATTT	1.217e-07	1.933e-06	8.152e-08	1.852e+00	3.890e-01	4.949e-01	2.139e-01	1.425e-14
dis-assoc	0.0677291	41	10	TTGGTGACATCAACCGGCCTCGCGGCCGCGCGAGCCTGGATCGATAACTGGCGGCACATGCTGCCCTGTCTGGTCGCAGCGCGCGGGTTGGTCTCGTCTT	1.188e-08	2.925e-07	6.305e-09	1.892e+00	3.684e-01	5.505e-01	1.808e-01	1.334e-14
dis-assoc	0.0185923	13	1	TTGGTCTGGAACGCGATGCCGTCTATCAGCGCGGTGATTTCGCCGATGCGCGACGAATGCCGGCCGATCTCGGCCATCGTCGCCACCATCGCCTCGACGA	6.892e-05	4.930e-03	2.893e-08	2.528e+00	8.993e-01	5.758e-01	2.581e-01	3.684e-14
dis-assoc	0.0677291	41	10	TTGGTCTCGTCTTCGCTCCTACGCGCAGTCGAAATTTTCGTGACGATACCGCATACCTTGCTCGAGATCGAGCGCGAGTTGTCGGTCGGCGATCCGGCGC	1.188e-08	2.925e-07	6.305e-09	1.892e+00	3.684e-01	5.505e-01	1.808e-01	1.334e-14
dis-assoc	0.0225764	16	1	TTGGTCGTGCTCAACCCGGTGGACAGCGAACCGATGCCGGTCGACGTCGAGGTGGACAGCGACGCCACCGCGCTATTGGCCGAGGACAATCCCGTCGACG	8.003e-06	2.050e-03	2.422e-09	2.714e+00	8.803e-01	6.258e-01	1.885e-01	4.137e-14
dis-assoc	0.0770252	43	15	TTGGTCGGCGGGC	3.374e-07	7.119e-07	8.626e-08	1.608e+00	3.242e-01	4.012e-01	1.193e-01	7.346e-15
dis-assoc	0.062417	37	10	TTGGTCGGCGGGCTCAGATACAGCCCGACAATATCGCGCACCTTCTCAACGAAGTACGGATCAGTAGAAAGCTTGAAGCTCTTCGAGCGATGGGGTTGCA	1.705e-07	1.708e-06	9.774e-08	1.782e+00	3.725e-01	5.701e-01	1.840e-01	1.243e-14
dis-assoc	0.0836653	48	15	TTGGTCGCCGCCC	1.430e-08	2.293e-07	1.825e-08	1.624e+00	3.135e-01	7.097e-01	1.968e-01	2.056e-14
dis-assoc	0.0770252	46	12	TTGGTCGCCAGAC	3.117e-09	6.838e-08	1.553e-09	1.839e+00	3.404e-01	5.888e-01	2.711e-01	1.015e-14
dis-assoc	0.0690571	40	12	TTGGTCGCCAGACAGGGCTCGCCCGATGACGCCCGAATACCGCAAGGCGTTGACGCGCCGCTATTACGAACGTCACTTGGGATAGGTCATTATCGCTTCG	1.618e-07	8.061e-07	6.012e-08	1.704e+00	3.453e-01	5.587e-01	2.042e-01	8.089e-15
dis-assoc	0.0544489	34	7	TTGGTCGAGCGGCGAGTTTAGCAAGGGGCGGCGAAGCCGATTGCCGCGCAGGGAGAAATACTGAATTGCTTGCAGGTTGCAGGTTGCAGGTTGCAGGTGC	5.570e-08	1.499e-06	2.029e-08	2.073e+00	4.309e-01	5.757e-01	1.400e-01	1.225e-14
dis-assoc	0.0730412	42	13	TTGGTCGACCAG	1.115e-07	1.466e-07	7.160e-09	1.808e+00	3.434e-01	4.047e-01	2.666e-01	1.823e-15
dis-assoc	0.0677291	41	10	TTGGTCGAATACTCAATCGCGAGCTACAACGGCACGCCGCACACCGGACTCAACAACGTCTCGCCGCTCGAGGCGATGGAATCGTTCGTCCGTGGCTGAC	1.188e-08	2.925e-07	6.305e-09	1.892e+00	3.684e-01	5.505e-01	1.808e-01	1.334e-14
dis-assoc	0.0717131	42	12	TTGGTCCACGGTG	4.421e-08	4.200e-07	2.214e-08	1.741e+00	3.437e-01	5.612e-01	2.163e-01	1.040e-14
dis-assoc	0.0717131	42	12	TTGGTCCACGGTGACCTGCGGAGTGACATCTTTGCTTCGCAAACGGTGACAAGTTTATTTTGGTCTACGGCCGGCGAGCAGCCCGATGTTCAGGAACAGA	4.421e-08	4.200e-07	2.214e-08	1.741e+00	3.437e-01	5.612e-01	2.163e-01	1.040e-14
dis-assoc	0.0212483	15	1	TTGGTCATGAGTTGCGCGATGGATGCAGCAAGGAGCGTGCCGTCGGCGTGCGCCCGAGGGCCGCGGCGCGCCCGCCGCCGGCGTGAAAAAAAGTCGCGCG	1.641e-05	5.131e-03	2.694e-08	2.497e+00	8.924e-01	5.924e-01	2.049e-01	1.339e-13
dis-assoc	0.0677291	41	10	TTGGTCATAGAGCAACACAATTTAATGTAAAGTTATTTTTGGGACAGAACACTAGCGAAGTTGTGACATGTTTACTTTGTTCTACGCCACCGGCCGCTCG	1.188e-08	2.925e-07	6.305e-09	1.892e+00	3.684e-01	5.505e-01	1.808e-01	1.334e-14
dis-assoc	0.0265604	19	1	TTGGTCACATTCAGCAGATGATACGGCGGCGTCTTGTTTTCGAGATCGTCAAAACCGCCGCTGATCGCGAACTGCGCGGGCGCAAGCGCTTTATCGAGCC	9.236e-07	6.415e-04	9.081e-11	2.987e+00	8.749e-01	6.201e-01	1.119e-01	3.112e-14
dis-assoc	0.0956175	57	15	TTGGTCAAGTG	3.540e-11	2.130e-08	5.867e-10	1.728e+00	3.082e-01	4.545e-01	2.465e-01	1.755e-13
dis-assoc	0.0159363	12	0	TTGGTATTGACGCTATATGAGGGGGGGTGGCGAAGATGGGGGCATTGTATAGGGAAAAATGTTCTTCGGATTGGGTTTCATTTTATCTCAATGAATGAAT	2.790e-05	1.499e-02	3.219e-09	3.672e+00	1.510e+00	5.529e-01	1.810e-01	2.393e-14
dis-assoc	0.0810093	46	15	TTGGTATGCCC	5.145e-08	4.150e-07	4.079e-08	1.593e+00	3.142e-01	5.221e-01	2.204e-01	1.353e-14
dis-assoc	0.0810093	46	15	TTGGTATGCCCT	5.145e-08	4.150e-07	4.079e-08	1.593e+00	3.142e-01	5.221e-01	2.204e-01	1.353e-14
dis-assoc	0.0677291	41	10	TTGGTATGCCCTTGAGTTCGTCATCAGGGCGCGCAGCTGGCTGCGGCACTTGCGCGAACGAATCGGACAGGATGGTCAACTCTTCGCGGTTGGCATAGCG	1.188e-08	2.925e-07	6.305e-09	1.892e+00	3.684e-01	5.505e-01	1.808e-01	1.334e-14
dis-assoc	0.0199203	14	1	TTGGTATCGCCTGGGTGATTTGTCGATTTTTGTGACGTGATATTGACTTGTAATTTTGGATGACGCTTCATTCGGTCATCAATATTTTGCCTTGTTACAT	3.364e-05	3.439e-03	1.197e-08	2.619e+00	8.952e-01	5.756e-01	2.020e-01	3.960e-14
dis-assoc	0.0438247	30	3	TTGGTAGGGCGTCGTTTATTGACGGCTTACAACTGAACGCGTATGTCGAACGATTCAATCGGACCGTTCGGTACGAATGGCTGTCGCAGTACCACTGGGA	6.399e-09	1.014e-05	3.090e-09	2.721e+00	6.164e-01	6.137e-01	2.417e-01	2.651e-14
dis-assoc	0.0199203	14	1	TTGGTAGAGATTGTGATGGGGCGGTTGTTGATCATGATCGCTTGCAGTGTGTGATGAATGTGAGTCGAAATGTATGTCAAATGGCGCTATCGGCCATATT	3.364e-05	1.990e-03	3.776e-09	2.776e+00	8.978e-01	6.583e-01	1.875e-01	1.741e-14
dis-assoc	0.059761	36	9	TTGGTACGGCT	1.217e-07	1.291e-06	4.735e-08	1.884e+00	3.891e-01	5.546e-01	2.035e-01	9.871e-15
dis-assoc	0.0385126	26	3	TTGGTACGGCTTTGATCGCGGGCGTCGATTTTTGGGGTGGGCAATTACCTGCTCCGTCAGGTGACTTTAGCTTTCGATAGAGCGATTGAACAATGCCTGG	1.132e-07	3.509e-05	6.457e-08	2.562e+00	6.193e-01	6.273e-01	1.947e-01	2.391e-14
dis-assoc	0.0677291	41	10	TTGGGTTCGCTATGCCAACCGCGAAGAGTTGACCATCCTGTCCGATTCGTTCGCGCAAGTGCCGCAGCCAGCTGCGCGCCCTGATGACGAACTCAAGGGC	1.188e-08	2.925e-07	6.305e-09	1.892e+00	3.684e-01	5.505e-01	1.808e-01	1.334e-14
dis-assoc	0.0185923	14	0	TTGGGTGCCATG	6.580e-06	1.242e-02	1.100e-09	3.744e+00	1.498e+00	5.237e-01	2.460e-01	3.683e-14
dis-assoc	0.0677291	41	10	TTGGGTCGCACGGCTGGAACGGCTTCTATTCGATCCCGTGGGGCTACTGGATCGCGACGCTTTCAGCGTACACGAACACCTACTACCAGCGGACCGCCGG	1.188e-08	2.925e-07	6.305e-09	1.892e+00	3.684e-01	5.505e-01	1.808e-01	1.334e-14
dis-assoc	0.0557769	34	8	TTGGGTCCGATCAGGACCAGATCTGAAAAACCGGCGCCCATCAGGTCTGCAAGTTGGGCTCGGGGATGGAAATACTCGACCGGTAACGCGGTCAGTGGCG	1.647e-07	2.342e-06	7.519e-08	1.933e+00	4.094e-01	5.007e-01	1.987e-01	1.184e-14
dis-assoc	0.063745	38	10	TTGGGTCCGACAAAGCGCGACGCAAATCGCGAGGATGGCCGCCGGTGTAGCCCGGCAAGCGCGAGGACAACCGAGTGGCGATCGTGCCAAAGAACCGCTC	8.821e-08	1.678e-06	8.819e-08	1.775e+00	3.706e-01	5.695e-01	1.646e-01	1.991e-14
dis-assoc	0.0199203	14	1	TTGGGTATCGC	3.364e-05	3.850e-03	1.582e-08	2.603e+00	9.007e-01	4.829e-01	1.614e-01	5.562e-14
dis-assoc	0.0212483	15	1	TTGGGGTTCGCTCCGGCTCAACGCACGGTGGACATACAGCTGGATGCTGGCCATCGCCTCGGCGATCCGGGTCGTCTTGATCTGAGGGCTCACCTGATTG	1.641e-05	2.446e-03	4.683e-09	2.687e+00	8.869e-01	6.352e-01	1.782e-01	3.823e-14
dis-assoc	0.0385126	26	3	TTGGGGTGGGCAATTACCTGCTCCGTCAGGTGACTTTAGCTTTCGATAGAGCGATTGAACAATGCCTGGCGCGTCTCAATGCGCAAGCCTTTTCGCGAGG	1.132e-07	3.509e-05	6.457e-08	2.562e+00	6.193e-01	6.273e-01	1.947e-01	2.391e-14
dis-assoc	0.0199203	14	1	TTGGGGTCGGCAAGGCTTCTTTGCAAAAACGCATCGACGGTAAAAATTTCCGTGCCTCACGAATATGGATGATTAATACATTTTCTATAATGTGCGCGCT	3.364e-05	3.325e-03	1.116e-08	2.632e+00	8.966e-01	6.437e-01	2.393e-01	3.347e-14
dis-assoc	0.0199203	14	1	TTGGGGTCGCATTGTTCTAATCCGCGATTACATTTGGCACACCAGCAAGCGGGCTGCCCATGGGCGGTTCATGTTGATGTGGTTTACTAATTTTTGTTGA	3.364e-05	3.439e-03	1.197e-08	2.619e+00	8.952e-01	5.756e-01	2.020e-01	3.960e-14
dis-assoc	0.0703851	43	10	TTGGGGTACT	3.054e-09	1.604e-07	2.383e-09	1.925e+00	3.669e-01	5.318e-01	1.805e-01	1.931e-14
dis-assoc	0.0677291	41	10	TTGGGGTACTACGCCCTCGTACGGGTCGACATCGGAGCCCATCACCCGCGCGACAACATTGGCAGGCAATGCGTTGACCTTCTCGAACTTCCACAAAATC	1.188e-08	2.925e-07	6.305e-09	1.892e+00	3.684e-01	5.505e-01	1.808e-01	1.334e-14
dis-assoc	0.0212483	15	1	TTGGGGGTTCCGTAATCTGTTGATCGATTTGTTTGTAATGAATCTGATTGGTAGAGATTGTGATGGGGCGGTTGTTGATCATGATCGCTTGCAGTGTGTG	1.641e-05	1.456e-03	1.548e-09	2.840e+00	8.923e-01	6.233e-01	1.810e-01	1.720e-14
dis-assoc	0.0199203	14	1	TTGGGGGGATAGGGCGATCAGCCGCCGTTGACGGCCGGATGCACGCCGGCGGCGGCCTCGACGCCGACGGACGACGGGCTCGCGCCGGATGCGCGGTCGT	3.364e-05	4.092e-03	1.688e-08	2.564e+00	8.930e-01	6.307e-01	2.397e-01	4.554e-14
dis-assoc	0.0438247	29	4	TTGGGGGCGAGAAACGCATCCTGTTCGTCGTAGCGGGGCGCTCCGCTACGTGTATCGCGGCTGATCGTGAGGAGCGGCACCTGCCATCCGAGGCTAAAGG	5.022e-08	1.419e-05	5.122e-08	2.359e+00	5.434e-01	6.154e-01	2.240e-01	3.000e-14
dis-assoc	0.0996016	56	19	TTGGGGCGCTTGG	2.783e-09	1.857e-07	2.339e-08	1.493e+00	2.860e-01	4.071e-01	2.065e-01	8.771e-14
dis-assoc	0.0172643	13	0	TTGGGGCGCGGGGACGGCGCGGTGTCGGCGCGCCGCGCGGCCGGCGGCGGGAACGCCGGCCCGAAACCCTTGGGCGCGCATGGATCTCGCGCATGCGCGG	1.355e-05	1.311e-02	1.582e-09	3.720e+00	1.499e+00	5.779e-01	2.045e-01	2.623e-14
dis-assoc	0.0305445	22	1	TTGGGGAAAACCCGGATGCGCAAGTCGAGGCCGAGCTCTAAAGTCACCGATTGGTGAGCGTAAACCTTTGTTTTATGGGTGTTTTAAGGATTTTTGACAG	1.092e-07	5.374e-04	3.398e-11	2.996e+00	8.656e-01	6.446e-01	2.446e-01	6.866e-14
dis-assoc	0.0903054	54	14	TTGGGCTTAT	1.017e-10	3.078e-08	7.763e-10	1.761e+00	3.178e-01	4.774e-01	3.057e-01	8.578e-14
dis-assoc	0.0677291	41	10	TTGGGCTTATC	1.188e-08	1.972e-07	3.805e-09	1.924e+00	3.695e-01	5.121e-01	2.681e-01	8.282e-15
dis-assoc	0.0199203	14	1	TTGGGCTGCGTGTAGCCGCAGCCGCGCAACTCGCCGGGCTGAAGTATGAACAAAGCGTAGCGTTGGCATTTGTGGCATACGCAATGGCAGTCGTCGGAGG	3.364e-05	4.111e-03	1.653e-08	2.558e+00	8.914e-01	5.720e-01	1.165e-01	6.521e-14
dis-assoc	0.0557769	34	8	TTGGGCTCGGGGATGGAAATACTCGACCGGTAACGCGGTCAGTGGCGTGAAATGCGTCCACTTCCCCTCGGGCAACACTCTGTGGTAGCCCTGCAGCCCT	1.647e-07	2.342e-06	7.519e-08	1.933e+00	4.094e-01	5.007e-01	1.987e-01	1.184e-14
dis-assoc	0.0557769	34	8	TTGGGCGTCTTGGCGTGCCGCTGAAACTACCCGGATTCAACCAGCCGACTGAGACGTTCGATCCGGGGCGGGTGTTCCTCGCCGATCTCGATGGATCCGG	1.647e-07	2.342e-06	7.519e-08	1.933e+00	4.094e-01	5.007e-01	1.987e-01	1.184e-14
dis-assoc	0.0185923	13	1	TTGGGCGTCGGTGGCGTTCGGCATGGCGGCGAATCCGGAAATGTCTGAGGTTCGGAGTGCTCACCCTAGCCGCTCAAAATTGTATAGACAACTGTTTGCG	6.892e-05	4.041e-03	1.890e-08	2.585e+00	8.991e-01	5.845e-01	2.052e-01	2.982e-14
dis-assoc	0.0557769	34	8	TTGGGCGTCACCGTGCCAGAATTCATCCGCCAGCCGCTCGTCGACCGTCGGCATCCCGGTCGCGAACCAGCTTCGGGTCAATGACGGTGCGGTTCGCTGC	1.647e-07	2.342e-06	7.519e-08	1.933e+00	4.094e-01	5.007e-01	1.987e-01	1.184e-14
dis-assoc	0.0185923	13	1	TTGGGCGAAGCGCCGAACGGGCGAAGCGAGCGGCGCGGATCGCGCGCGAAGTCCGCCGCGCGGTGCGCGCCTTGTGCTGCGTGCTGCGTGATGCGTGATG	6.892e-05	6.788e-03	5.394e-08	2.433e+00	8.987e-01	4.089e-01	1.627e-01	7.728e-14
dis-assoc	0.0677291	41	10	TTGGGCCTTTCGAATCTCCTGTCGCAAGGTCAGGTTGTGCGGCACGACGTGCCACGCACCTTGCGCGTCGAGTACACCTAATTCGGTGCCGTCGAGCAGG	1.188e-08	2.925e-07	6.305e-09	1.892e+00	3.684e-01	5.505e-01	1.808e-01	1.334e-14
dis-assoc	0.0146082	11	0	TTGGGCCCTTGAGGCACCGGACATGCTTTGCATCAGGCGTTCTTGCTCCTAAACCTTGCACCGGGCACGGCGGCCCGGCACTCACATCGTTACTCGTCGG	5.749e-05	1.870e-02	9.580e-09	3.576e+00	1.521e+00	5.234e-01	1.848e-01	2.805e-14
dis-assoc	0.0185923	13	1	TTGGGCATCCAG	6.892e-05	5.724e-03	4.272e-08	2.499e+00	9.042e-01	5.295e-01	1.679e-01	6.212e-14
dis-assoc	0.059761	36	9	TTGGGCAGGAT	1.217e-07	1.985e-06	8.427e-08	1.850e+00	3.890e-01	4.882e-01	2.039e-01	1.495e-14
dis-assoc	0.0199203	14	1	TTGGGCACGATTGAGCGACTTGAGCGCGCGTTGGCACTGCTTCTGGTGGTGGCGTGGCGAATCACCCATCTAATGCGCCTGGGCCGCAGTTGCCCCGATT	3.364e-05	3.341e-03	1.093e-08	2.617e+00	8.917e-01	6.145e-01	1.577e-01	4.161e-14
dis-assoc	0.0664011	41	9	TTGGGCAATCGG	4.120e-09	2.655e-07	3.213e-09	1.978e+00	3.840e-01	4.590e-01	2.137e-01	1.934e-14
dis-assoc	0.061089	37	9	TTGGGCAATCGGG	6.236e-08	1.414e-06	4.960e-08	1.872e+00	3.881e-01	4.821e-01	2.037e-01	1.744e-14
dis-assoc	0.0557769	34	8	TTGGGATGGTAACGAGCGCGAGTTTCGCGGATTCGGCCGCGTGGAGCAGTTCGATACCGATATGCGCGCGTGCGGCGACGTCTCGCAGCGAACCGCACCG	1.647e-07	2.342e-06	7.519e-08	1.933e+00	4.094e-01	5.007e-01	1.987e-01	1.184e-14
dis-assoc	0.0199203	14	1	TTGGGATCTCGCGCGGCATGGCGCGGCCTCACGTGAAAGATCGGACGGAAAGTGCGTGTCGGCGTGGGCGCTTCGATCCGGGGCAAAGGCGTTGCCGTTT	3.364e-05	3.026e-03	8.270e-09	2.651e+00	8.940e-01	6.124e-01	1.501e-01	3.251e-14
dis-assoc	0.0677291	41	10	TTGGGATCGTTCTTGTCCCAAGAGTTGAACATCGCTTCGCGATACCGCGCCCTGTGCCACGGAATGGATGCTGACCACCTCGTGCCCGGCTGTGAGCAGG	1.188e-08	2.925e-07	6.305e-09	1.892e+00	3.684e-01	5.505e-01	1.808e-01	1.334e-14
dis-assoc	0.0730412	43	12	TTGGGATAGGTC	2.294e-08	2.712e-07	1.170e-08	1.765e+00	3.428e-01	5.640e-01	2.175e-01	1.070e-14
dis-assoc	0.065073	39	10	TTGGGACGCCCC	4.542e-08	1.442e-06	7.091e-08	1.792e+00	3.718e-01	4.690e-01	1.930e-01	2.887e-14
dis-assoc	0.063745	41	7	TTGGGACGACGAGGCCAGGACGCGCGAGGCGGTGGTCGATGGCTGGATGCGCACGGGCGACCTCGCGACGCTCGACGAAGAAGGCTTTTGCAACATCGTC	4.188e-10	3.308e-07	9.315e-10	2.155e+00	4.215e-01	6.110e-01	3.854e-01	3.994e-14
dis-assoc	0.0677291	41	10	TTGGGACAGAACACTAGCGAAGTTGTGACATGTTTACTTTGTTCTACGCCACCGGCCGCTCGTGCGCGCGACGGGCGGCCTGAAGCGCTCACCCGGCGCG	1.188e-08	2.925e-07	6.305e-09	1.892e+00	3.684e-01	5.505e-01	1.808e-01	1.334e-14
dis-assoc	0.0690571	42	10	TTGGGACAAGAA	6.035e-09	1.685e-07	2.714e-09	1.925e+00	3.675e-01	5.378e-01	1.835e-01	1.230e-14
dis-assoc	0.0677291	41	10	TTGGGACAAGAACGATCCCAAGGACGCGCAGGTCATCCTGGAAATGCTCAGGCGTGGCACATATCAGCGTTACGTGGACCCGCAGATCGCCGGCCATCAT	1.188e-08	2.925e-07	6.305e-09	1.892e+00	3.684e-01	5.505e-01	1.808e-01	1.334e-14
dis-assoc	0.0185923	13	1	TTGGCTTTTCGATCGGGGGCTCACGATGGGGGGCAGCGCTGAACGCATCAGCATTCGGCGCGCAAGTGAGCTCCGCAGTAACGATGATTACGGCTGACCA	6.892e-05	3.823e-03	1.672e-08	2.592e+00	8.962e-01	6.524e-01	1.639e-01	3.020e-14
dis-assoc	0.061089	37	9	TTGGCTGCTGATG	6.236e-08	1.342e-06	4.569e-08	1.875e+00	3.878e-01	5.021e-01	2.202e-01	1.528e-14
dis-assoc	0.0557769	34	8	TTGGCTGATGAGTGACGTTTGCAACAATATGGGCGCGCACACAACATTGTACTACCGCAGCTCTGTACAGTTCTGGTTGGACGAAAAAGCTGCCGCCAAT	1.647e-07	2.342e-06	7.519e-08	1.933e+00	4.094e-01	5.007e-01	1.987e-01	1.184e-14
dis-assoc	0.0146082	11	0	TTGGCTGATCTCGATGCCGAAGTGGTGCGCATTGAACAGCTCGGGTGCCTGCACGCCTGCGACGATGCCGACCAGATCGTCGGGAATCGAGTTGATCTTC	5.749e-05	2.045e-02	1.435e-08	3.534e+00	1.525e+00	5.297e-01	1.297e-01	4.425e-14
dis-assoc	0.0677291	41	10	TTGGCTCGCGAATACAGTCGCTACGACGTCATCAAAGCGATCGAAGCGGCGCTCGAGCCGCATCAAGCCCGGTCCTTCACGATTCGCGAACTCGGCTACG	1.188e-08	2.925e-07	6.305e-09	1.892e+00	3.684e-01	5.505e-01	1.808e-01	1.334e-14
dis-assoc	0.0717131	44	10	TTGGCTCACTG	1.539e-09	9.505e-08	1.041e-09	1.955e+00	3.660e-01	5.256e-01	1.792e-01	1.801e-14
dis-assoc	0.0717131	44	10	TTGGCTCACTGT	1.539e-09	9.505e-08	1.041e-09	1.955e+00	3.660e-01	5.256e-01	1.792e-01	1.801e-14
dis-assoc	0.0398406	27	3	TTGGCTAGAACGAGTAAAGACTCGCGCATTTCCCTCTCCCAAAACCTGCTGATGGTGATACGTCGGATCCCGAAAGAAACCCAGATTCATCACATTTCCA	5.537e-08	3.403e-05	5.601e-08	2.565e+00	6.188e-01	6.409e-01	2.217e-01	3.673e-14
dis-assoc	0.0796813	46	14	TTGGCTAACGTA	2.105e-08	5.511e-07	4.454e-08	1.620e+00	3.231e-01	4.489e-01	1.869e-01	2.949e-14
dis-assoc	0.0159363	12	0	TTGGCGTGGTTGA	2.790e-05	1.834e-02	6.489e-09	3.542e+00	1.502e+00	5.293e-01	1.690e-01	4.050e-14
dis-assoc	0.0146082	11	0	TTGGCGTGGGCTTCGAGGCTAGGGCTAGGGCTCGGATCTCGGATCTCGGACCTTGGGCCTCGAGCCTCGAGCCTCGGGCCTCGGAAACTCGGGCTGCGTG	5.749e-05	2.731e-02	3.518e-08	3.324e+00	1.506e+00	5.842e-01	1.618e-01	7.269e-14
dis-assoc	0.0146082	11	0	TTGGCGTGGGCTGGGGCGGTGCGCGAGTGGCTCGTGCGCATGGGCGCATGGGCGCATGGGCACATCGGCGCATCGGCGCATCGGCGCATCGGCGCATCGG	5.749e-05	3.065e-02	5.802e-08	3.264e+00	1.510e+00	5.552e-01	1.741e-01	1.043e-13
dis-assoc	0.062417	38	9	TTGGCGTGGCAGG	3.182e-08	6.954e-07	1.750e-08	1.922e+00	3.873e-01	5.628e-01	2.141e-01	1.335e-14
dis-assoc	0.0557769	34	8	TTGGCGTGCCGCTGAAACTACCCGGATTCAACCAGCCGACTGAGACGTTCGATCCGGGGCGGGTGTTCCTCGCCGATCTCGATGGATCCGGTGCCGTTGA	1.647e-07	2.342e-06	7.519e-08	1.933e+00	4.094e-01	5.007e-01	1.987e-01	1.184e-14
dis-assoc	0.0531208	33	7	TTGGCGTATCC	1.104e-07	2.545e-06	5.171e-08	2.043e+00	4.342e-01	4.079e-01	1.745e-01	1.564e-14
dis-assoc	0.0531208	33	7	TTGGCGTATCCG	1.104e-07	2.545e-06	5.171e-08	2.043e+00	4.342e-01	4.079e-01	1.745e-01	1.564e-14
dis-assoc	0.0863214	52	13	TTGGCGTACTG	1.453e-10	7.427e-08	1.974e-09	1.766e+00	3.278e-01	4.380e-01	2.073e-01	1.675e-13
dis-assoc	0.0849934	51	13	TTGGCGTACTGG	2.881e-10	1.548e-07	5.529e-09	1.723e+00	3.281e-01	4.768e-01	2.191e-01	1.968e-13
dis-assoc	0.155378	82	35	TTGGCGTAAAT	6.334e-11	2.153e-08	5.557e-09	1.266e+00	2.259e-01	3.333e-01	1.658e-01	4.852e-13
dis-assoc	0.0438247	30	3	TTGGCGTAAATCCGCCCAGGGCGATGCTCGGGCGGTCATGACTGTAAGTCCACATCCAATCGGTCGCGAAGCGCTGCACATGGTCCAAGTCTTCCCAGTG	6.399e-09	1.014e-05	3.090e-09	2.721e+00	6.164e-01	6.137e-01	2.417e-01	2.651e-14
dis-assoc	0.0185923	13	1	TTGGCGGTTGCGCGGTGTCTGATGGCGGAGCAGGCCTTCCAATGGGAAACGCACAAAGTTGACAGCTTCATCAAGCGGGGCGCATGGCAGGATGCGTATT	6.892e-05	3.823e-03	1.672e-08	2.592e+00	8.962e-01	6.524e-01	1.639e-01	3.020e-14
dis-assoc	0.0185923	13	1	TTGGCGGTTACGCGGCGAAGTCCGCCGGCACAGGCGTTCTCGGCGGTTTGGGCGGCACGTTGGACGAAGCTAAGAAGGCGCAGAACGAAATCGCGCGCAT	6.892e-05	5.011e-03	2.778e-08	2.514e+00	8.959e-01	5.881e-01	2.815e-01	3.338e-14
dis-assoc	0.0756972	44	13	TTGGCGGTCAGG	3.068e-08	2.020e-07	1.066e-08	1.731e+00	3.327e-01	5.782e-01	2.538e-01	7.422e-15
dis-assoc	0.0690571	42	10	TTGGCGGTCAGGT	6.035e-09	1.511e-07	2.352e-09	1.933e+00	3.678e-01	5.537e-01	1.973e-01	1.073e-14
dis-assoc	0.0664011	40	10	TTGGCGGTCAGGTCGCGGCGGGACCGAAGCACAGTCCGAATGAGCGTCCTTACATCGAGCGGTTCTTTGGCACGATCGCCACTCGGTTGTCCTCGCGCTT	2.328e-08	4.892e-07	1.379e-08	1.861e+00	3.694e-01	5.532e-01	1.773e-01	1.408e-14
dis-assoc	0.0717131	42	12	TTGGCGGGTGTTCGAGACGGCTCACCACAAGGCCAGCTTGCCGGGTCGCCTTGAGATTCCGATGGAGTCGTTTGCACGCGCTGTCGAAATTGTGCTGAAG	4.421e-08	4.200e-07	2.214e-08	1.741e+00	3.437e-01	5.612e-01	2.163e-01	1.040e-14
dis-assoc	0.063745	39	9	TTGGCGGCTGCGCG	1.616e-08	3.439e-07	5.323e-09	1.972e+00	3.863e-01	5.247e-01	1.696e-01	9.669e-15
dis-assoc	0.0584329	35	9	TTGGCGGCTGCGCGC	2.364e-07	1.981e-06	8.797e-08	1.859e+00	3.908e-01	4.711e-01	1.536e-01	1.018e-14
dis-assoc	0.0557769	34	8	TTGGCGGCAGCTTTTTCGTCCAACCAGAACTGTACAGAGCTGCGGTAGTACAATGTTGTGTGCGCGCCCATATTGTTGCAAACGTCACTCATCAGCCAAG	1.647e-07	2.342e-06	7.519e-08	1.933e+00	4.094e-01	5.007e-01	1.987e-01	1.184e-14
dis-assoc	0.059761	37	8	TTGGCGCTGTGGG	2.154e-08	6.155e-07	8.606e-09	2.027e+00	4.065e-01	4.756e-01	2.020e-01	1.208e-14
dis-assoc	0.0557769	34	8	TTGGCGCTGTGGGGCACAATAGCACCACGCGTGGTCATCCTTGTAAAGCACGCCGGCAAGCCCGTCTCCGAAGAGATCGACTAGTTGCCATCGTTGCGGG	1.647e-07	2.342e-06	7.519e-08	1.933e+00	4.094e-01	5.007e-01	1.987e-01	1.184e-14
dis-assoc	0.0159363	12	0	TTGGCGCGTGAT	2.790e-05	1.290e-02	1.704e-09	3.745e+00	1.506e+00	6.730e-01	2.556e-01	1.232e-14
dis-assoc	0.0199203	14	1	TTGGCGCCGTCCGGCGGCGCGGCATCGCCGTAGACGAGGCGCTCGCTGACGCGAACGGCGCCGTCCTCGGCCTGCTCGGTTACGGCCACCAGACGATGCA	3.364e-05	2.718e-03	6.846e-09	2.671e+00	8.908e-01	6.504e-01	1.679e-01	2.858e-14
dis-assoc	0.0677291	41	10	TTGGCGCAAGCGGCTCGCATTCTGGCGGCCGCGCCGATTGTTCGGACGCCGCCGGGACCGGTGTCGACATCGATGTCCACGTCGGCCGCCGTAGCCTACC	1.188e-08	2.925e-07	6.305e-09	1.892e+00	3.684e-01	5.505e-01	1.808e-01	1.334e-14
dis-assoc	0.0212483	15	1	TTGGCGCAAGCGCCGGCCGCGGCCGCGGCCGGCGCGCAGCGCGCGACCGGGCGCGCGGCGGCGTCGCCGAAACACCGAAGCCGCCCGCGCTCGAACGGCG	1.641e-05	1.642e-03	1.751e-09	2.790e+00	8.862e-01	6.513e-01	3.759e-01	1.338e-14
dis-assoc	0.0557769	34	8	TTGGCGCAAGAGCCACATGTTGCCACAAATCCCCGTGTTGAACGGCATGGACACGGCCACACTGATCGACGTCAATGGCGACGGCAGGCTGGAATGGCTG	1.647e-07	2.342e-06	7.519e-08	1.933e+00	4.094e-01	5.007e-01	1.987e-01	1.184e-14
dis-assoc	0.0239044	17	1	TTGGCGATTGCGCCGCCGCGTGTCCAGTTGCACGACTACGAAAGTATGCTCGGGCAACGCGCGAGCCAGTATGTCGCGCCAGGCTCGGTGGCTTCCATGT	3.900e-06	1.398e-03	9.352e-10	2.810e+00	8.793e-01	6.369e-01	1.961e-01	3.858e-14
dis-assoc	0.0571049	35	8	TTGGCGATAGCCT	8.394e-08	1.648e-06	4.203e-08	1.956e+00	4.082e-01	5.020e-01	2.078e-01	1.270e-14
dis-assoc	0.0677291	41	10	TTGGCGAGGCGAGTGTCGATGAGCTGGCCACGGTGATCCAGATGCTCGGGAGGCTGCCGTGTTCCGGTTCGACGAAGGGCTGAAGGTCTACCTGCATCGC	1.188e-08	2.925e-07	6.305e-09	1.892e+00	3.684e-01	5.505e-01	1.808e-01	1.334e-14
dis-assoc	0.0159363	12	0	TTGGCGACCTCCGATTTTTGACTTCCGACTGCCGGCCGCCGACTTCCCACTTCCCACTTCCCACTTCCCACTTCCCGGCCCACGGCCCACGGCCCACAGC	2.790e-05	2.193e-02	1.479e-08	3.452e+00	1.506e+00	6.170e-01	1.939e-01	6.764e-14
dis-assoc	0.0690571	42	10	TTGGCGACCGGCAA	6.035e-09	2.537e-07	4.931e-09	1.899e+00	3.679e-01	5.543e-01	1.814e-01	1.914e-14
dis-assoc	0.0664011	40	10	TTGGCGACCGGCAATTACCGGATCATTACGCCCGCCATTGAGGCATTCTACGATCTTGTCACGAAGTGCTTGCGCTACCGCATCATGGGCGCGCTCATCT	2.328e-08	4.065e-07	1.072e-08	1.873e+00	3.693e-01	5.675e-01	1.824e-01	1.162e-14
dis-assoc	0.0677291	41	10	TTGGCGACAAGCGCCTTGGGTCGCACGGCTGGAACGGCTTCTATTCGATCCCGTGGGGCTACTGGATCGCGACGCTTTCAGCGTACACGAACACCTACTA	1.188e-08	2.925e-07	6.305e-09	1.892e+00	3.684e-01	5.505e-01	1.808e-01	1.334e-14
dis-assoc	0.126162	70	25	TTGGCGACAACGGGCAGACGTGCGGCTCTATATCGACGGACGCTGGAATTGCGTGCGCGGCGAGCCGCACGCCGTTTGCCGCGAAAGCCGCGAACGCATC	5.306e-11	5.405e-08	8.485e-09	1.373e+00	2.523e-01	6.031e-01	2.712e-01	6.448e-13
dis-assoc	0.0265604	19	1	TTGGCGAATATCATAATTGACCTTGCCGCAATTGGTATCAACTACGGCTTGGCACTGGTCGTTCCGCCCATCCCAGCGTTCCCGGGGCCGCTTGAGGGAC	9.236e-07	1.187e-03	4.654e-10	2.831e+00	8.733e-01	5.375e-01	2.015e-01	8.251e-14
dis-assoc	0.0185923	13	1	TTGGCGAACGACGCGGGGAAGCGGGCGTTGACGCCGTGGGCGGGCAGATCGCGGGCGACGGCCGCGTGGCCGTGCGCGGCGAGCGCGGGAATCACCCGTT	6.892e-05	2.648e-03	7.690e-09	2.697e+00	8.973e-01	6.703e-01	1.885e-01	1.601e-14
dis-assoc	0.0146082	11	0	TTGGCCTGTTTC	5.749e-05	2.595e-02	2.970e-08	3.360e+00	1.509e+00	6.306e-01	2.198e-01	5.286e-14
dis-assoc	0.111554	61	23	TTGGCCTCAG	3.194e-09	1.563e-07	2.841e-08	1.401e+00	2.668e-01	3.960e-01	2.717e-01	7.510e-14
dis-assoc	0.103586	58	20	TTGGCCTCAGC	1.813e-09	1.406e-07	1.855e-08	1.477e+00	2.803e-01	4.244e-01	2.705e-01	9.100e-14
dis-assoc	0.0956175	57	15	TTGGCCTCAGCG	3.540e-11	3.098e-08	9.736e-10	1.708e+00	3.083e-01	4.558e-01	2.376e-01	2.621e-13
dis-assoc	0.061089	37	9	TTGGCCTCAAT	6.236e-08	1.074e-06	3.392e-08	1.893e+00	3.880e-01	5.354e-01	2.021e-01	1.303e-14
dis-assoc	0.0185923	13	1	TTGGCCGTTCGACCCGTTGCCGGCCGTGGCCCGCGCCTGCGCCTGCGCGGGGCGCGGGCGCGCTACAGCGTATGCACGCCCCAGCGCTTGACGCTCACGC	6.892e-05	3.947e-03	1.950e-08	2.601e+00	9.025e-01	6.570e-01	1.866e-01	3.156e-14
dis-assoc	0.0318725	1	23	TTGGCCGGCGTCGCACACGCGAACGTGTAGCTTGAGGCGCCCATGGCGTCGATGAACACGTGCGCTCGGCGCTCGGTTGTGATTGGCAACGTGGGCTCGG	6.252e-05	1.004e-02	8.716e-08	-2.273e+00	8.830e-01	8.325e-01	2.876e-01	2.427e-13
dis-assoc	0.0146082	11	0	TTGGCCGGCAACGCGCGGTTGCGCGGCACGGCGATCGCGTCGTAACCGAAATCGGTGAACAGCGACCGTTTCGGGCGGCTCGACGTATCCGACAACGTGT	5.749e-05	2.087e-02	1.439e-08	3.503e+00	1.516e+00	6.035e-01	1.976e-01	3.411e-14
dis-assoc	0.0159363	12	0	TTGGCCGCGCTGAGCACCGGGCCCGGCATGCGCATCGACATGCAACGCCCGCCGTGGGTGCTCGCGTGCATCGCGCGCATTCCGGGCAGCGGGCGATGGC	2.790e-05	1.894e-02	9.141e-09	3.558e+00	1.516e+00	6.052e-01	1.855e-01	4.865e-14
dis-assoc	0.0438247	30	3	TTGGCCGCAGACGGGATGGCCGGCGGGAATTTGATGAAGATGCCGTGCGGGAGCTGGTCGAGTTTTGCCTGAAGCCGGGCGTATCGATCGCCCGGGCGGC	6.399e-09	1.014e-05	3.090e-09	2.721e+00	6.164e-01	6.137e-01	2.417e-01	2.651e-14
dis-assoc	0.0146082	11	0	TTGGCCGACGTCGTGTTCGTGCCGGGCACCACCGCGGAATCTTCCGTGTACAGCTGCAGCTTCAGAATACCGCCCTCGGTGATTTGCGGCTTCACGTGCA	5.749e-05	2.237e-02	1.986e-08	3.488e+00	1.527e+00	4.627e-01	1.965e-01	4.723e-14
dis-assoc	0.0185923	13	1	TTGGCCGAAATGGTCCCGAACATCTTTGGCTTTTCGATCGGGGGCTCACGATGGGGGGCAGCGCTGAACGCATCAGCATTCGGCGCGCAAGTGAGCTCCG	6.892e-05	3.823e-03	1.672e-08	2.592e+00	8.962e-01	6.524e-01	1.639e-01	3.020e-14
dis-assoc	0.0146082	11	0	TTGGCCCCGGCGCGATCGCGTAGTCGATCAGCCACGGGCCGTGATCGGCGAGCGACGCGTCCGGCGTGCGGTCGAACAGCGCGATCGAATAGTTCGCGCG	5.749e-05	2.289e-02	2.038e-08	3.455e+00	1.518e+00	4.690e-01	1.810e-01	4.927e-14
dis-assoc	0.059761	36	9	TTGGCCCAGGCC	1.217e-07	1.623e-06	6.489e-08	1.867e+00	3.894e-01	5.111e-01	2.230e-01	1.202e-14
dis-assoc	0.0557769	34	8	TTGGCCCAGCCCCGGCAGGGCGCCGCCGCCCTTCGGGAACGCGGCGGTGACGACCTGCAGCGGCGGTGTCGGCGTGGTGGTGGGCAGCGGGCTCATGTAG	1.647e-07	2.493e-06	8.244e-08	1.928e+00	4.095e-01	5.113e-01	2.089e-01	1.223e-14
dis-assoc	0.0212483	15	1	TTGGCATTGTTTATTGGGGGTTCCGTAATCTGTTGATCGATTTGTTTGTAATGAATCTGATTGGTAGAGATTGTGATGGGGCGGTTGTTGATCATGATCG	1.641e-05	1.456e-03	1.548e-09	2.840e+00	8.923e-01	6.233e-01	1.810e-01	1.720e-14
dis-assoc	0.061089	37	9	TTGGCATCACGT	6.236e-08	1.600e-06	5.859e-08	1.862e+00	3.880e-01	4.905e-01	2.147e-01	1.864e-14
dis-assoc	0.0664011	40	10	TTGGCATAGCGAACCCAAAAGTCGGCGAGGTAGCACCGACCGTTGAGCTGCGCGTAACCCGGTCGCTCACAAAACGATTGAACCGCCGGATCCGCTTCGA	2.328e-08	4.486e-07	1.227e-08	1.867e+00	3.694e-01	5.478e-01	1.793e-01	1.300e-14
dis-assoc	0.0185923	13	1	TTGGCAGTGTTCATTGCGTGGGGACAGACTGGGTAACGATCGTCGCGAAACGGCCGGGCGCGACGCCCGGCCGCCGGGTGTCGCCGATCAGCGCTTCTCG	6.892e-05	4.314e-03	2.299e-08	2.579e+00	9.037e-01	5.937e-01	2.912e-01	2.920e-14
dis-assoc	0.0942895	55	16	TTGGCAGGCAAT	3.622e-10	6.598e-08	3.576e-09	1.631e+00	3.017e-01	5.219e-01	2.502e-01	9.550e-14
dis-assoc	0.0677291	41	10	TTGGCAGGCAATGCGTTGACCTTCTCGAACTTCCACAAAATCGGCACGAGCGATCCGCAGGGATCCAGCCAGCGCTTGTTGAACACGTAGCCCATCGATG	1.188e-08	2.925e-07	6.305e-09	1.892e+00	3.684e-01	5.505e-01	1.808e-01	1.334e-14
dis-assoc	0.0557769	34	8	TTGGCAGCGGGCTTCGGGCGCCGGGGGTAATTGACCGTAACGCTTCGCAGCGGTACACCATAAGAATCCACCTGCACGGCGATGCTATGCTTGACAGTAG	1.647e-07	2.493e-06	8.244e-08	1.928e+00	4.095e-01	5.113e-01	2.089e-01	1.223e-14
dis-assoc	0.0690571	41	11	TTGGCAGATCGCG	3.252e-08	4.554e-07	1.800e-08	1.796e+00	3.555e-01	5.421e-01	1.838e-01	1.263e-14
dis-assoc	0.0677291	41	10	TTGGCAGATCGCGAGCCAGTAGCAGGCGCAGATACTCGATTGCACGGGTCTTGCCAATGCGCGGCGGTCCATAGATGAGCGCGCCCATGATGCGGTAGCG	1.188e-08	2.925e-07	6.305e-09	1.892e+00	3.684e-01	5.505e-01	1.808e-01	1.334e-14
dis-assoc	0.0199203	14	1	TTGGCACTGCTTCTGGTGGTGGCGTGGCGAATCACCCATCTAATGCGCCTGGGCCGCAGTTGCCCCGATTGACCTGCCCTGGAATTTTCGGACCAGTTGA	3.364e-05	3.341e-03	1.093e-08	2.617e+00	8.917e-01	6.145e-01	1.577e-01	4.161e-14
dis-assoc	0.163347	86	37	TTGGCACGGTCGCCACGAGCATTCTTCTGTGTCAGCGTCTTGACGGTTGCGTATAAACAACAAGCAGTTCCGCGCAAACGCGGTGAGCTCGGCATTTTTT	2.260e-11	7.315e-08	2.468e-08	1.181e+00	2.191e-01	6.719e-01	2.086e-01	2.845e-12
dis-assoc	0.063745	38	10	TTGGCACGATCGCCACTCGGTTGTCCTCGCGCTTGCCGGGCTACACCGGCGGCCATCCTCGCGATTTGCGTCGCGCTTTGTCGGACCCAAAGGGTAATCT	8.821e-08	1.678e-06	8.819e-08	1.775e+00	3.706e-01	5.695e-01	1.646e-01	1.991e-14
dis-assoc	0.0717131	44	10	TTGGCACGAAACGC	1.539e-09	9.505e-08	1.041e-09	1.955e+00	3.660e-01	5.256e-01	1.792e-01	1.801e-14
dis-assoc	0.0185923	14	0	TTGGCACCGGCCCAGGGGACGATCGCAGCGGGATGGGGACGAAGTCCGGTTGGAGGCGAACGCTGAATCGAATCACGGCGTGACGCGGATCGAATCCGGG	6.580e-06	1.314e-02	1.410e-09	3.720e+00	1.500e+00	4.421e-01	1.773e-01	5.354e-14
dis-assoc	0.0199203	14	1	TTGGCACACCAGCAAGCGGGCTGCCCATGGGCGGTTCATGTTGATGTGGTTTACTAATTTTTGTTGAGAATCCTGATCCACGGATTGGTATCGCCTGGGT	3.364e-05	3.439e-03	1.197e-08	2.619e+00	8.952e-01	5.756e-01	2.020e-01	3.960e-14
dis-assoc	0.062417	38	9	TTGGCAATCGCAT	3.182e-08	8.832e-07	2.417e-08	1.903e+00	3.871e-01	5.341e-01	1.980e-01	1.733e-14
dis-assoc	0.065073	39	10	TTGGCAAGACCCGTGCAATCGAGTATCTGCGCCTGCTACTGGCTCGCGATCTGCCAAAGATACTTGTCTGGACGGCTACGATCAGACAGCGTATCCGGAG	4.542e-08	7.715e-07	2.911e-08	1.831e+00	3.704e-01	5.501e-01	1.856e-01	1.419e-14
dis-assoc	0.0146082	11	0	TTGGCAACCCT	5.749e-05	1.728e-02	8.652e-09	3.623e+00	1.522e+00	7.133e-01	7.627e-02	3.682e-14
dis-assoc	0.0185923	13	1	TTGGATGTCGGTACAAACCCGCATCCCGCAAACAGTTGTCTATACAATTTTGAGCGGCTAGGGTGAGCACTCCGAACCTCAGACATTTCCGGATTCGCCG	6.892e-05	4.041e-03	1.890e-08	2.585e+00	8.991e-01	5.845e-01	2.052e-01	2.982e-14
dis-assoc	0.0146082	11	0	TTGGATGTAAG	5.749e-05	1.581e-02	4.261e-09	3.630e+00	1.504e+00	6.399e-01	2.540e-01	1.286e-14
dis-assoc	0.0185923	13	1	TTGGATGCGTGGTCGTCTGCTTGCGATTTATTCCCAGTTTTCCGATTTGGCGGTTGCGCGGTGTCTGATGGCGGAGCAGGCCTTCCAATGGGAAACGCAC	6.892e-05	3.823e-03	1.672e-08	2.592e+00	8.962e-01	6.524e-01	1.639e-01	3.020e-14
dis-assoc	0.0491368	33	4	TTGGATGCGCTGCGCGTGAAGATTCGGAACGAAGGCGCCGTTCGCAACAAGGCGATGTACTTGGCGCTGGGCGTACGCCGCGACGGCACTCGCGACGTGC	2.884e-09	2.946e-06	1.782e-09	2.527e+00	5.406e-01	6.153e-01	2.290e-01	2.776e-14
dis-assoc	0.0199203	15	0	TTGGATGCCCAGCGATGCGCGGTAGCGTCCCGCGTCAGCGCTCACAGGGGCCCATGCGGTGAGCAGGCCGGAGGTCAGCCCGATCGTTCCGGCCAGATTT	3.196e-06	8.602e-03	1.852e-10	3.935e+00	1.498e+00	5.255e-01	1.375e-01	2.515e-14
dis-assoc	0.0677291	41	10	TTGGATCTCGCGTCATCAGCAGCATGTGCTGCAAACACCAACGAGACCGGACCCGCTGGTGATAGACGGCGTATCGATCGACATCCCGGGTTCAGCACGT	1.188e-08	2.925e-07	6.305e-09	1.892e+00	3.684e-01	5.505e-01	1.808e-01	1.334e-14
dis-assoc	0.0146082	11	0	TTGGAGTCGGACGCACGCAGCCCGAGTTTCCGAGGCCCGAGGCTCGAGGCTCGAGGCCCAAGGTCCGAGATCCGAGATCCGAGCCCTAGCCCTAGCCTCG	5.749e-05	2.731e-02	3.518e-08	3.324e+00	1.506e+00	5.842e-01	1.618e-01	7.269e-14
dis-assoc	0.0159363	12	0	TTGGAGGCGAACGCTGAATCGAATCACGGCGTGACGCGGATCGAATCCGGGCGGGATCGGGAGTGGGATGGGGGCGGCGCGGCCCGGCCGGGCGGACGCC	2.790e-05	1.679e-02	5.377e-09	3.617e+00	1.512e+00	4.732e-01	1.836e-01	3.673e-14
dis-assoc	0.0717131	42	12	TTGGAGCTTTACGCGATTTTATCTGCCGCAGGCTTTCGACGCTGGCTATCGACTGCTCGACGATGCTGGTGAGCTTTGGCGGGTGTTCGAGACGGCTCAC	4.421e-08	4.200e-07	2.214e-08	1.741e+00	3.437e-01	5.612e-01	2.163e-01	1.040e-14
dis-assoc	0.0584329	35	9	TTGGAGCGACCGCCCACTACGCTGTGGCGAGGACGTGACCGGTTGCATGGCGGGACTGAATGGAACCACATTGATGCGCCGCGTGCGTCCACAAGGTCGG	2.364e-07	1.771e-06	7.352e-08	1.859e+00	3.891e-01	4.896e-01	1.701e-01	8.409e-15
dis-assoc	0.0385126	26	3	TTGGAGCCGAGACAACGTCTGGGTATTCACAACATCACCTCGCGAAAAGGCTTGCGCATTGAGACGCGCCAGGCATTGTTCAATCGCTCTATCGAAAGCT	1.132e-07	3.509e-05	6.457e-08	2.562e+00	6.193e-01	6.273e-01	1.947e-01	2.391e-14
dis-assoc	0.063745	38	10	TTGGACTGGAC	8.821e-08	8.880e-07	3.968e-08	1.832e+00	3.728e-01	5.222e-01	2.049e-01	1.114e-14
dis-assoc	0.0225764	16	1	TTGGACTGGACCGACTGCTTGACGTCGGTGAGCAAATACGCGCCACGAATTTCATCGGCATCGAAGAACAGTTCGGCATCGAGATCGTGACCTGCCTGAT	8.003e-06	1.753e-03	1.872e-09	2.762e+00	8.828e-01	6.338e-01	1.782e-01	3.656e-14
dis-assoc	0.0199203	14	1	TTGGACGCCCGCGCCCGCACAGCACGGGGTTTTTTTTGTATAGTGCGCCGGTTGCTGACACCCGGTTTGCTCATGCCTTCTTCCTTTCTGCGTTCTCTAT	3.364e-05	4.162e-03	1.844e-08	2.571e+00	8.970e-01	5.311e-01	1.767e-01	5.862e-14
dis-assoc	0.0557769	34	8	TTGGACGAAAAAGCTGCCGCCAATGTTGATACGCCACCCGTGACGAATCTACCATTTCCTATTCATACATTGTGCCGTAAAGAACTGCTCGATGAAATCA	1.647e-07	2.342e-06	7.519e-08	1.933e+00	4.094e-01	5.007e-01	1.987e-01	1.184e-14
dis-assoc	0.0438247	30	3	TTGGACCATGTGCAGCGCTTCGCGACCGATTGGATGTGGACTTACAGTCATGACCGCCCGAGCATCGCCCTGGGCGGATTTACGCCAAAGCAGCGGTTGG	6.399e-09	1.014e-05	3.090e-09	2.721e+00	6.164e-01	6.137e-01	2.417e-01	2.651e-14
dis-assoc	0.0185923	13	1	TTGGAAGTCGTGCGTACGGTTTCGCTGGCCGATTTCTATGCCGGGTTAGCTGACGATAAGCAATTCGATTTGGCAGAGAAGGTGGTCACCTTTATCGAAG	6.892e-05	3.823e-03	1.672e-08	2.592e+00	8.962e-01	6.524e-01	1.639e-01	3.020e-14
dis-assoc	0.0185923	13	1	TTGGAAGGCCTGCTCCGCCATCAGACACCGCGCAACCGCCAAATCGGAAAACTGGGAATAAATCGCAAGCAGACGACCACGCATCCAACTATACAGTGCC	6.892e-05	3.823e-03	1.672e-08	2.592e+00	8.962e-01	6.524e-01	1.639e-01	3.020e-14
dis-assoc	0.0199203	14	1	TTGGAAGCCATTCTCTCAAGTTTCAACTGGTCCGAAAATTCCAGGGCAGGTCAATCGGGGCAACTGCGGCCCAGGCGCATTAGATGGGTGATTCGCCACG	3.364e-05	3.341e-03	1.093e-08	2.617e+00	8.917e-01	6.145e-01	1.577e-01	4.161e-14
dis-assoc	0.0690571	39	13	TTGGAACGCCC	7.157e-07	9.424e-07	9.634e-08	1.702e+00	3.471e-01	3.964e-01	2.153e-01	3.287e-15
dis-assoc	0.0690571	42	10	TTGGAACAGCGT	6.035e-09	1.716e-07	2.796e-09	1.924e+00	3.675e-01	5.648e-01	2.003e-01	1.191e-14
dis-assoc	0.0677291	41	10	TTGGAACAGCGTCAGTCGGCGTCTTGAGTTTGAGGCTGAAGGCGTCCAGCCGGGGTGCGCCGCGCGGGCGCGGCGTCGTAACCGGCCGCATCGCGTACCG	1.188e-08	2.925e-07	6.305e-09	1.892e+00	3.684e-01	5.505e-01	1.808e-01	1.334e-14
dis-assoc	0.0478088	31	5	TTGGAAAGCCGTAAAAGTACGCACGGCCGATGTAAGAAATGTGAAGGCGGCATGACATCATCGCACGGCGGGCGGCGACGGCCGGGACAAGGGCGATGCC	4.307e-08	1.031e-05	9.119e-08	2.176e+00	4.933e-01	4.989e-01	2.175e-01	4.857e-14
dis-assoc	0.063745	39	9	TTGGAAAGCAA	1.616e-08	6.224e-07	1.403e-08	1.930e+00	3.871e-01	4.511e-01	1.922e-01	2.156e-14
dis-assoc	0.061089	37	9	TTGGAAAGCAAT	6.236e-08	1.529e-06	5.759e-08	1.872e+00	3.894e-01	4.562e-01	1.893e-01	2.127e-14
dis-assoc	0.059761	36	9	TTGGAAAGCAATC	1.217e-07	1.768e-06	7.394e-08	1.864e+00	3.901e-01	4.543e-01	1.885e-01	1.506e-14
dis-assoc	0.0199203	14	1	TTGGAAAGATTTCATTTTCGATCTACGTGATTCACGTGCCAATCCTGGCGTCCGTTGGGCTGCGTGTAGCCGCAGCCGCGCAACTCGCCGGGCTGAAGTA	3.364e-05	4.111e-03	1.653e-08	2.558e+00	8.914e-01	5.720e-01	1.165e-01	6.521e-14
dis-assoc	0.0212483	15	1	TTGGAAAGACGGCGCCGTCACGGCGACGCCCGGCTTCAAGGACGCGTTCCGCCAGTTCGTCGACGGCGGCTGGCAGGGGCTGCAGCATCCGACCGAATAC	1.641e-05	3.289e-03	1.005e-08	2.625e+00	8.931e-01	5.721e-01	1.920e-01	6.622e-14
dis-assoc	0.0717131	42	12	TTGGAAACTGCGTGCCGCCGCTGCGGCTATGAGGCCCCCTACGTTGTGAATGTTCGGCTGCTCGAGTCGCCGTATCGGTGCGCGTTCTGTGGAGGCAGTT	4.421e-08	4.200e-07	2.214e-08	1.741e+00	3.437e-01	5.612e-01	2.163e-01	1.040e-14
dis-assoc	0.062417	38	9	TTGCTTTGCGAA	3.182e-08	8.726e-07	2.396e-08	1.904e+00	3.872e-01	5.247e-01	2.315e-01	1.625e-14
dis-assoc	0.0199203	14	1	TTGCTTTCTTGATGCATGATAGGAGGAGAAGCGCGCGCGTGCGCTGCGACAAGATTGCGCGGCCGCGGTGTTGTCCGCGCGCAAGGCGCGCGCGTCCGCG	3.364e-05	2.315e-03	4.880e-09	2.721e+00	8.931e-01	6.422e-01	2.568e-01	1.851e-14
dis-assoc	0.0225764	16	1	TTGCTTTCGATTGATTTTGTTTAGGTATCCAGATAAACAAACTTCTAAGATAATATGGAAATACGGCAACGGTCGAAGATGCGTCCATCTTTCATGCGTG	8.003e-06	1.978e-03	2.554e-09	2.740e+00	8.859e-01	5.747e-01	2.103e-01	4.255e-14
dis-assoc	0.059761	36	9	TTGCTTTACGCAA	1.217e-07	1.477e-06	5.660e-08	1.873e+00	3.891e-01	5.359e-01	1.944e-01	1.141e-14
dis-assoc	0.0185923	13	1	TTGCTTGGCCGTTCGACCCGTTGCCGGCCGTGGCCCGCGCCTGCGCCTGCGCGGGGCGCGGGCGCGCTACAGCGTATGCACGCCCCAGCGCTTGACGCTC	6.892e-05	3.947e-03	1.950e-08	2.601e+00	9.025e-01	6.570e-01	1.866e-01	3.156e-14
dis-assoc	0.0411687	29	2	TTGCTTGCGCGGCGCACGGGCGGCGGCGTTGCCGCGTTTGTCGCGCTTGCCGCTGCCGCCCTCGTTCGCGTCGGCGCTCGGCAGCGCCAGGGTCTTCGCG	3.114e-09	8.141e-05	1.192e-08	2.911e+00	7.388e-01	4.517e-01	1.832e-01	2.158e-13
dis-assoc	0.0185923	14	0	TTGCTTGCGCGCGTAGTTGCCGACCTGCACGCCGAGCTCGCGGATGCGCTCGCCGTTCGCGAGCTTGCTCTGCACGTCGACGATCGCGCCGGGATCGCCC	6.580e-06	1.340e-02	1.731e-09	3.719e+00	1.504e+00	5.827e-01	2.231e-01	5.072e-14
dis-assoc	0.0212483	15	1	TTGCTTGCGACGGTTCAGAAAGTTGCCGATGCCTGCATTGCATCCATCGCTCAAGGCGGCAAGGTGTTGCTCGCCGGTAACGGCGGAAGCGCGGCTGATG	1.641e-05	2.368e-03	3.736e-09	2.683e+00	8.827e-01	6.741e-01	2.065e-01	2.853e-14
dis-assoc	0.0252324	18	1	TTGCTTGCCGAGCGCGTTGGGGAAAGCGAGCGTAAGCGTACCGACATCGTCGACGGGAATGCCCTCGAAAGGCAGGAACCGGCCGTCATTGAAGTTCAGT	1.899e-06	1.094e-03	4.357e-10	2.860e+00	8.761e-01	6.585e-01	2.235e-01	3.790e-14
dis-assoc	0.0677291	41	10	TTGCTTGAGCTTGCCGCGGATGTACTTCTCGATCCCGCGGGCATCCAGCGATGCCCGCAGACGCTTGCGGCCTTGGGCCTTTCGAATCTCCTGTCGCAAG	1.188e-08	2.925e-07	6.305e-09	1.892e+00	3.684e-01	5.505e-01	1.808e-01	1.334e-14
dis-assoc	0.0146082	11	0	TTGCTTCGCTGTCCACGTCGACCTCGACCGGCATCGGCTCGCTTTCCACCGGCCTGAGCAGCACCAACAGCTCGCTGACCTCGCTTTCAACGTCCGCCTC	5.749e-05	2.219e-02	1.849e-08	3.487e+00	1.525e+00	4.897e-01	1.538e-01	4.924e-14
dis-assoc	0.0717131	42	12	TTGCTTCGCAAACGGTGACAAGTTTATTTTGGTCTACGGCCGGCGAGCAGCCCGATGTTCAGGAACAGATCGCGCGACATCCCGAGGTTCGACGTCGAAT	4.421e-08	4.200e-07	2.214e-08	1.741e+00	3.437e-01	5.612e-01	2.163e-01	1.040e-14
dis-assoc	0.0185923	13	1	TTGCTTATCGTCAGCTAACCCGGCATAGAAATCGGCCAGCGAAACCGTACGCACGACTTCCAATGCACGCGCGTCTTGAATCAGGTAGGCCGCCTCCATC	6.892e-05	3.823e-03	1.672e-08	2.592e+00	8.962e-01	6.524e-01	1.639e-01	3.020e-14
dis-assoc	0.0225764	16	1	TTGCTGTTGGTCGTGCTCAACCCGGTGGACAGCGAACCGATGCCGGTCGACGTCGAGGTGGACAGCGACGCCACCGCGCTATTGGCCGAGGACAATCCCG	8.003e-06	2.050e-03	2.422e-09	2.714e+00	8.803e-01	6.258e-01	1.885e-01	4.137e-14
dis-assoc	0.0318725	24	0	TTGCTGTTGCCGTTGCTGTTGCCGTTGCTGTTGCCGCTGCTGTCGCGGTTGAGGTCTCGGGCGAGGGCGAAAGCGCATCCGGAGCTGCGTGTTCCGTCGC	4.813e-09	3.792e-03	3.668e-13	4.234e+00	1.462e+00	6.483e-01	3.574e-01	6.172e-14
dis-assoc	0.0863214	49	16	TTGCTGTGATG	1.826e-08	1.559e-07	1.188e-08	1.635e+00	3.114e-01	3.887e-01	1.293e-01	1.431e-14
dis-assoc	0.0677291	41	10	TTGCTGTCGATGAGCCGTTCGCGTTCGCTGCCTTATTCGCTGGTGCGCCGGGCCGAGATTGTCCTGATGGCGGCTGACGGTCGTACGAACCGGGAAATTG	1.188e-08	2.925e-07	6.305e-09	1.892e+00	3.684e-01	5.505e-01	1.808e-01	1.334e-14
dis-assoc	0.0677291	41	10	TTGCTGGTAATCATAGACGTTTGCACACGCGCCGTGCTCGGACATCACCTCGTATTGGCTCGCGAATACAGTCGCTACGACGTCATCAAAGCGATCGAAG	1.188e-08	2.925e-07	6.305e-09	1.892e+00	3.684e-01	5.505e-01	1.808e-01	1.334e-14
dis-assoc	0.155378	79	38	TTGCTGGCGTTG	3.083e-09	1.634e-08	4.933e-09	1.259e+00	2.227e-01	4.582e-01	1.783e-01	2.421e-14
dis-assoc	0.065073	39	10	TTGCTGGCGAAGGTGCTGCATGAGAAGCCGGACGGGGCAACGCACTGGAGTGTGCGCTCTGCTGCTGCACAAACGGGTATTTCGAAGAGCTCGGTGGCCC	4.542e-08	6.111e-07	2.115e-08	1.847e+00	3.704e-01	5.524e-01	1.660e-01	1.206e-14
dis-assoc	0.0677291	41	10	TTGCTGGCCGCGCCGGGTGAGCGCTTCAGGCCGCCCGTCGCGCGCACGAGCGGCCGGTGGCGTAGAACAAAGTAAACATGTCACAACTTCGCTAGTGTTC	1.188e-08	2.925e-07	6.305e-09	1.892e+00	3.684e-01	5.505e-01	1.808e-01	1.334e-14
dis-assoc	0.0677291	41	10	TTGCTGCTCAAGCGACTCGAAGCCGACCGCTTCGTCTGGCCGAACGGCGGCGACACGATCACGCTCAGCACGGAGCAGTTGCACTGGCTGCTCGACGGCA	1.188e-08	2.925e-07	6.305e-09	1.892e+00	3.684e-01	5.505e-01	1.808e-01	1.334e-14
dis-assoc	0.065073	40	9	TTGCTGCCTCT	8.177e-09	1.723e-07	1.911e-09	2.020e+00	3.859e-01	4.485e-01	2.165e-01	8.099e-15
dis-assoc	0.059761	36	9	TTGCTGCCTCTCT	1.217e-07	1.012e-06	3.389e-08	1.908e+00	3.903e-01	4.374e-01	1.827e-01	8.824e-15
dis-assoc	0.0252324	18	1	TTGCTGCATTA	1.899e-06	6.891e-04	1.519e-10	2.997e+00	8.829e-01	5.539e-01	3.352e-01	1.569e-14
dis-assoc	0.0239044	17	1	TTGCTGCATTATTTTTGAGCAGCGGCGCGCACTGGAACGGGGCAGGGCAACGGGCGTTCGACGCTCGCCGAGCGATCGAAAACACATACCTTACAACTGT	3.900e-06	7.857e-04	2.485e-10	2.974e+00	8.857e-01	5.682e-01	3.418e-01	1.199e-14
dis-assoc	0.0212483	15	1	TTGCTGCATCCATCGCGCAACTCATGACCAAGGAGGTCCCATGCAACGCATCAACGAAATCATGTCGCGCGACGTCGTCCATGTCGCCCCGTCCGATTCG	1.641e-05	5.131e-03	2.694e-08	2.497e+00	8.924e-01	5.924e-01	2.049e-01	1.339e-13
dis-assoc	0.0690571	42	10	TTGCTGCAGAAACCC	6.035e-09	2.048e-07	3.551e-09	1.912e+00	3.675e-01	5.406e-01	1.781e-01	1.492e-14
dis-assoc	0.0664011	40	10	TTGCTGCAGAAACCCCGCATGTAGTCCTTGCAGGCCCTGTAAGCGTGTGCGCAATTCGCCGCCGGCACGGATCTCGATCAACGCGACACGGTGCTGCTTG	2.328e-08	4.667e-07	1.298e-08	1.864e+00	3.694e-01	5.687e-01	1.834e-01	1.323e-14
dis-assoc	0.0212483	15	1	TTGCTGATCGACAATCAGGTGAGCCCTCAGATCAAGACGACCCGGATCGCCGAGGCGATGGCCAGCATCCAGCTGTATGTCCACCGTGCGTTGAGCCGGA	1.641e-05	2.446e-03	4.683e-09	2.687e+00	8.869e-01	6.352e-01	1.782e-01	3.823e-14
dis-assoc	0.0199203	15	0	TTGCTGATCGAAATGATCGAGAACGGCAGCGCGATGATCAGATGGCCGATCACGAAGCCCACCATCGTGCCGTTCAGGCCGATCCTCAGCGTGAAGGCAT	3.196e-06	1.418e-02	1.965e-09	3.689e+00	1.504e+00	4.306e-01	2.032e-01	1.219e-13
dis-assoc	0.0677291	41	10	TTGCTGACGCGCTTCGTCGCAACCGAGGCGGCATGATGGCACGTCGCAAGCCGGAATTTCAAACGCTGGACCTGTCGACCTGGCCGACCGTGGCGTGGAC	1.188e-08	2.925e-07	6.305e-09	1.892e+00	3.684e-01	5.505e-01	1.808e-01	1.334e-14
dis-assoc	0.0185923	13	1	TTGCTGAACTTCAGCGCGTGGTTGCCTTGCGAGTCCGACCGCTCGAGCGTGTCATACGCGGAATGGATGTACGAATTGTCGTTCTGATCCGCTTCGAACG	6.892e-05	1.987e-03	3.738e-09	2.770e+00	8.957e-01	6.468e-01	1.605e-01	1.020e-14
dis-assoc	0.0677291	41	10	TTGCTCTATGACCAAGCGAAATTGAATGGAGGCGATCATGGCGCGCAAGAGAATCGAGGTGGTGATTTCGGAACTGGAGCGGGAGCAATTGCTGTCGATG	1.188e-08	2.925e-07	6.305e-09	1.892e+00	3.684e-01	5.505e-01	1.808e-01	1.334e-14
dis-assoc	0.0677291	41	10	TTGCTCTACGCCGTCGTCGCTTCGATCGACAACTCGGGTACGCGCGCGACGGGCCGCCTGCAGGGCAATTTGTCGCTCGGCATCGACAACCCACTCGGAT	1.188e-08	2.925e-07	6.305e-09	1.892e+00	3.684e-01	5.505e-01	1.808e-01	1.334e-14
dis-assoc	0.0584329	35	9	TTGCTCGTCGAGCGTCAGAATCGGCAGGCGCGGCGGTTGGAGCGACCGCCCACTACGCTGTGGCGAGGACGTGACCGGTTGCATGGCGGGACTGAATGGA	2.364e-07	1.771e-06	7.352e-08	1.859e+00	3.891e-01	4.896e-01	1.701e-01	8.409e-15
dis-assoc	0.0717131	42	12	TTGCTCGTCGAGCGTCAGAATCGGCAGGCGCGGCGGTTGAAGCGACCACCCGCTACGCTGTGGCAAGGACGTGGCCGGTTGCATGGCGGGACTGAATGTA	4.421e-08	4.200e-07	2.214e-08	1.741e+00	3.437e-01	5.612e-01	2.163e-01	1.040e-14
dis-assoc	0.0677291	41	10	TTGCTCGGGTTGCTCGGGTGGCTCGGGTGGCTCGGACGGCTCGGCGGCTCGGGCGGCTCGG	1.188e-08	8.154e-07	2.806e-08	1.811e+00	3.671e-01	7.171e-01	3.104e-01	3.062e-14
dis-assoc	0.0664011	41	9	TTGCTCGGGTTGCTCGGGTGGCTCGGGTGGCTCGGACGGCTCGGCGGCTCGGGCGGCTCGGCGGCTCGG	4.120e-09	5.824e-07	1.004e-08	1.911e+00	3.818e-01	7.133e-01	2.945e-01	3.573e-14
dis-assoc	0.065073	41	8	TTGCTCGGGTTGCTCGGGTGGCTCGGGTGGCTCGGACGGCTCGGCGGCTCGGGCGGCTCGGCGGCTCGGCGGCTCGGC	1.352e-09	3.477e-07	2.463e-09	2.040e+00	3.998e-01	7.231e-01	2.990e-01	3.330e-14
dis-assoc	0.0185923	13	1	TTGCTCGCTGTGCGGCGCTCGACGCTCGATGCCCTGTTTTCGGAACTCTGTACTTGGCATCGGCATCGGCATCGGCGCTGGCGCTGGCGCTGGCGCTGGC	6.892e-05	3.665e-03	1.692e-08	2.624e+00	9.032e-01	5.713e-01	1.580e-01	3.267e-14
dis-assoc	0.0185923	13	1	TTGCTCGCATACGTGCAGCAGGTGCTCGCCGCGACGGGCGCATCGAAGGTGAATCTGATCGGCCACAGCCAGGGCGGGCTGACCTCGCGCTACGTCGCAG	6.892e-05	2.573e-03	6.942e-09	2.708e+00	8.984e-01	5.842e-01	2.297e-01	1.381e-14
dis-assoc	0.0212483	15	1	TTGCTCGATGCGTTCGCGCGCGACGGCGGCGCGGTGATCGTCGTGTCGTCGGAGGCGCTCGAGCTGCTGTATCTGAGCGACCGGATCGCCGTGTTCAAGG	1.641e-05	2.883e-03	7.209e-09	2.656e+00	8.914e-01	5.791e-01	2.121e-01	4.885e-14
dis-assoc	0.0358566	1	26	TTGCTCGAGTCGTCGTTACCCGGGATCACGTAGTCCACGCCTTCCGGCGAGTGGTTCGTGTCGACCACCGCGATGACCGGCACGCCCAGCTTGTTCGCTT	1.771e-05	1.039e-02	8.713e-08	-2.255e+00	8.800e-01	7.314e-01	1.500e-01	1.252e-12
dis-assoc	0.0677291	41	10	TTGCTCGAGATCGAGCGCGAGTTGTCGGTCGGCGATCCGGCGCTGGTCCGTGCGGCGGTTTTCGGGCTCGTGCATGCAGGGCACGTGGACTCGGTCGACC	1.188e-08	2.925e-07	6.305e-09	1.892e+00	3.684e-01	5.505e-01	1.808e-01	1.334e-14
dis-assoc	0.0677291	41	10	TTGCTCGACGATGCGGGTGAACTCTGGCGGGCGTTCGAGGCGGCCCACCACAAGGCCCGTTTGCCGGGCCGTCTCGAGATTTCGATGGAGTCGTTCGCGC	1.188e-08	2.925e-07	6.305e-09	1.892e+00	3.684e-01	5.505e-01	1.808e-01	1.334e-14
dis-assoc	0.0146082	11	0	TTGCTCCTAAACCTTGCACCGGGCACGGCGGCCCGGCACTCACATCGTTACTCGTCGGCTGCGCGTCGGGTTATTCCCACGACAGCGCGCCGCCCGTCTG	5.749e-05	1.870e-02	9.580e-09	3.576e+00	1.521e+00	5.234e-01	1.848e-01	2.805e-14
dis-assoc	0.0185923	13	1	TTGCTCCGTCGGTCAGGCGCGCGCGAATCGCCGATAGTCGCCGGCATCGCGCAAACGCACGTTTAGCCTGGCACGCGCGCCGCCGCGTACCGATTCCCGC	6.892e-05	3.636e-03	1.497e-08	2.613e+00	8.984e-01	5.771e-01	1.956e-01	2.592e-14
dis-assoc	0.0677291	41	10	TTGCTCCCGCTCCAGTTCCGAAATCACCACCTCGATTCTCTTGCGCGCCATGATCGCCTCCATTCAATTTCGCTTGGTCATAGAGCAACACAATTTAATG	1.188e-08	2.925e-07	6.305e-09	1.892e+00	3.684e-01	5.505e-01	1.808e-01	1.334e-14
dis-assoc	0.0557769	34	8	TTGCTCATGATCCTACTGTCAAGCATAGCATCGCCGTGCAGGTGGATTCTTATGGTGTACCGCTGCGAAGCGTTACGGTCAATTACCCCCGGCGCCCGAA	1.647e-07	2.493e-06	8.244e-08	1.928e+00	4.095e-01	5.113e-01	2.089e-01	1.223e-14
dis-assoc	0.0146082	11	0	TTGCTCACGCGGACCCGATAGAAAAACGCCCCGCTCGAATTCCGGCGCTGTGGCGCAGCACCGTCGGCTCGCGGTCCGTCAGCCCGCCGCTTCCGGCAGG	5.749e-05	1.968e-02	1.189e-08	3.548e+00	1.521e+00	5.734e-01	1.668e-01	3.333e-14
dis-assoc	0.0730412	43	12	TTGCTACGCTT	2.294e-08	6.931e-07	4.353e-08	1.704e+00	3.434e-01	5.912e-01	2.139e-01	2.836e-14
dis-assoc	0.061089	37	9	TTGCTACCTTCG	6.236e-08	1.197e-06	3.893e-08	1.883e+00	3.878e-01	4.967e-01	2.144e-01	1.394e-14
dis-assoc	0.0212483	15	1	TTGCTACACGGCGCGCGACTTTTTTTCACGCCGGCGGCGGGCGCGCCGCGGCCCTCGGGCGCACGCCGACGGCACGCTCCTTGCTGCATCCATCGCGCAA	1.641e-05	5.131e-03	2.694e-08	2.497e+00	8.924e-01	5.924e-01	2.049e-01	1.339e-13
dis-assoc	0.0185923	13	1	TTGCGTTTTCTCGTTGCTCGCTGTGCGGCGCTCGACGCTCGATGCCCTGTTTTCGGAACTCTGTACTTGGCATCGGCATCGGCATCGGCGCTGGCGCTGG	6.892e-05	3.665e-03	1.692e-08	2.624e+00	9.032e-01	5.713e-01	1.580e-01	3.267e-14
dis-assoc	0.0239044	17	1	TTGCGTTGCGTTGCGTTGCGTTGCACCGCACCGCATCGAGCCGAGCCGAGCCAGAGCCAGAGCCAGAGACAGAGACAGAGACAGAGAC	3.900e-06	1.737e-03	1.739e-09	2.766e+00	8.830e-01	5.615e-01	1.324e-01	7.680e-14
dis-assoc	0.0225764	16	1	TTGCGTTGCGTTGCGTTGCGTTGCACCGCACCGCATCGAGCCGAGCCGAGCCAGAGCCAGAGCCAGAGACAGAGACAGAGACAGAGACAGAG	8.003e-06	2.893e-03	6.261e-09	2.635e+00	8.847e-01	6.245e-01	1.468e-01	9.777e-14
dis-assoc	0.0199203	14	1	TTGCGTTGCGTTGCGTTGCGTTGCACCGCACCGCATCGAGCCGAGCCGAGCCAGAGCCAGAGCCAGAGACAGAGACAGAGACAGAGACAGAGAC	3.364e-05	4.393e-03	1.955e-08	2.541e+00	8.919e-01	6.020e-01	1.329e-01	6.911e-14
dis-assoc	0.0199203	15	0	TTGCGTTGCGAGCCGCGATTGAGTGCCGACGCGAGCCAGACGCCGCGCGGCGATGGCGGAACACGGAATGATTGAGATGAATGGGCTGAAATTCAGGAGA	3.196e-06	1.673e-02	3.293e-09	3.563e+00	1.489e+00	5.143e-01	2.694e-01	1.445e-13
dis-assoc	0.0199203	14	1	TTGCGTTACTCAAGTCAACCGAGGCTACCTGCGCGCCGTCCGCCGGGCTCGGCGTCAGCAGTCCTCCCACCCGGCCATCGCCGCGCAGATGGTAGAACGT	3.364e-05	3.439e-03	1.197e-08	2.619e+00	8.952e-01	5.756e-01	2.020e-01	3.960e-14
dis-assoc	0.0185923	13	1	TTGCGTGGGGACAGACTGGGTAACGATCGTCGCGAAACGGCCGGGCGCGACGCCCGGCCGCCGGGTGTCGCCGATCAGCGCTTCTCGATCGGCACGAACT	6.892e-05	4.314e-03	2.299e-08	2.579e+00	9.037e-01	5.937e-01	2.912e-01	2.920e-14
dis-assoc	0.130146	73	25	TTGCGTGCGCGGCGAGCCGCACGCCGTTTGCCGCGAAAGCCGCGAACGCATCGGGGAACGCGAGGCGGCGGCGCATCGCCGCCGACGAACACCGCGCACC	7.400e-12	2.075e-08	2.584e-09	1.409e+00	2.511e-01	5.918e-01	2.762e-01	1.232e-12
dis-assoc	0.0929615	53	17	TTGCGTGCGCCATCATCGATCGGGACCGCCGCGCCCGCTTGCCGCAACGCAGCATGCGGGCGCCGTGCACCGCGTCAGGCGGCGGCTTCGTCGTGGCGGC	3.366e-09	1.517e-07	1.335e-08	1.558e+00	2.965e-01	5.482e-01	3.298e-01	3.603e-14
dis-assoc	0.0278884	0	21	TTGCGTGCCATCG	3.593e-05	1.814e-02	4.141e-09	-3.538e+00	1.497e+00	7.013e-01	2.311e-01	7.438e-14
dis-assoc	0.0185923	13	1	TTGCGTGCAGGGAGGGGTGCGGAATCGATGAACGGCGCGATCCAGCGGCGTGCGCGGCAGGCTCGATTCGACTCGATTTGATTCGAGCCGAATAGAGCCG	6.892e-05	4.806e-03	2.853e-08	2.542e+00	9.016e-01	5.870e-01	2.091e-01	3.975e-14
dis-assoc	0.0185923	13	1	TTGCGTGACGAGCCGCCCGATGCGCGCCGCCGCGCCGAGCCGCGCGAGCGCATGATGCGACGCGTTCGGCTGCGCCCGCCCGACCACGGGCCAGCCGAGC	6.892e-05	6.331e-03	4.916e-08	2.456e+00	8.997e-01	6.235e-01	2.196e-01	5.672e-14
dis-assoc	0.0146082	11	0	TTGCGTCTAA	5.749e-05	1.914e-02	1.036e-08	3.537e+00	1.510e+00	7.922e-01	2.062e-01	2.598e-14
dis-assoc	0.0239044	17	1	TTGCGTCGTTGTCGAGTTCCACGTCGACGGGATTGTCCTCGGCCAATAGCGCGGTGGCGTCGCTGTCCACCTCGACGTCGACCGGCATCGGTTCGCTGTC	3.900e-06	1.827e-03	1.653e-09	2.736e+00	8.779e-01	6.109e-01	1.818e-01	5.994e-14
dis-assoc	0.192563	94	51	TTGCGTCGGGCGGACGTAGACGGGCGGCGTGACGAGCAAGCCGTCCGGGCGCAGCGCAGCGAGCGCGCGTGCGCGTTCGGCTGCCGCGTGCGTCGCGCTT	1.946e-09	1.808e-07	9.831e-08	1.051e+00	2.012e-01	4.759e-01	3.053e-01	2.014e-13
dis-assoc	0.063745	38	10	TTGCGTCGCGCTTTGTCGGACCCAAAGGGTAATCTGCGCTTGTTCGTATCCTTCGACGAGCTCGAAGAGTTGGTCGAATACTCAATCGCGAGCTACAACG	8.821e-08	1.678e-06	8.819e-08	1.775e+00	3.706e-01	5.695e-01	1.646e-01	1.991e-14
dis-assoc	0.0478088	1	35	TTGCGTCGACATCGAGCGGCGTGTGGACCCAGCCCGCGCGCCCCGCGAGCATCGGCGAGCGCACCGGATGCACGTACAGCGCGTAGTAGTAGGTACGCTC	4.036e-07	4.006e-03	7.251e-09	-2.486e+00	8.637e-01	9.745e-01	3.434e-01	7.676e-12
dis-assoc	0.0677291	41	10	TTGCGTCCGCGCTTGCCTCGCGTGTGGGCGGCGACCAACGTGCCGGGCACGTCCTCGCGCGCGGGCGCGTCGGTAGTCCTCGCCAGCGCCTCGGCTTCGT	1.188e-08	2.925e-07	6.305e-09	1.892e+00	3.684e-01	5.505e-01	1.808e-01	1.334e-14
dis-assoc	0.0557769	34	8	TTGCGTCCAGCCATCGCGCTCGTTCGCGTAAAGGCGCACACTCTTGGGTCCGATCAGGACCAGATCTGAAAAACCGGCGCCCATCAGGTCTGCAAGTTGG	1.647e-07	2.342e-06	7.519e-08	1.933e+00	4.094e-01	5.007e-01	1.987e-01	1.184e-14
dis-assoc	0.0199203	14	1	TTGCGTATGCCACAAATGCCAACGCTACGCTTTGTTCATACTTCAGCCCGGCGAGTTGCGCGGCTGCGGCTACACGCAGCCCAACGGACGCCAGGATTGG	3.364e-05	4.111e-03	1.653e-08	2.558e+00	8.914e-01	5.720e-01	1.165e-01	6.521e-14
dis-assoc	0.0185923	13	1	TTGCGTATCCGCCTGCGCGGGCGTGCAGGCGCAGACCAGCCCGCTCACGGGGACGGTCAACTCGCAGCTCGTGCTGACGACGGGCTGCGCGGTCGATACG	6.892e-05	2.597e-03	6.910e-09	2.702e+00	8.970e-01	6.246e-01	2.530e-01	1.293e-14
dis-assoc	0.160691	86	35	TTGCGTATAAACAACAAGCAGTTCCGCGCAAACGCGGTGAGCTCGGCATTTTTTACCGATCCGACCCGGATCTGCGTCATGAAAATGAAAGACTATCGCC	5.054e-12	2.965e-08	8.044e-09	1.235e+00	2.225e-01	6.111e-01	2.400e-01	3.750e-12
dis-assoc	0.061089	37	9	TTGCGTAGTTATCG	6.236e-08	1.084e-06	3.392e-08	1.890e+00	3.877e-01	5.636e-01	1.938e-01	1.285e-14
dis-assoc	0.0185923	13	1	TTGCGTACGCGAGTACGCAAAGCGCCGCAGGCGGCCGCGCGCGGCCGATGCGGGCCGCGAACCGCCGGCTCGGCGGCGCGTTCGTCGCCTCTCGCGGCGC	6.892e-05	7.505e-03	6.615e-08	2.396e+00	8.963e-01	5.734e-01	1.974e-01	7.440e-14
dis-assoc	0.0185923	13	1	TTGCGGTTGGCAGTGTTCATTGCGTGGGGACAGACTGGGTAACGATCGTCGCGAAACGGCCGGGCGCGACGCCCGGCCGCCGGGTGTCGCCGATCAGCGC	6.892e-05	4.314e-03	2.299e-08	2.579e+00	9.037e-01	5.937e-01	2.912e-01	2.920e-14
dis-assoc	0.0677291	41	10	TTGCGGTGGAATGTGAAGTAACTTCCCCTGCGATCACGCCCTGGAAGAAGCGGTTTGTCACGCAGGGGCTTGCCGGTCTGCATGACGAAGCGCGCCCGGG	1.188e-08	2.925e-07	6.305e-09	1.892e+00	3.684e-01	5.505e-01	1.808e-01	1.334e-14
dis-assoc	0.0146082	11	0	TTGCGGTGACGAACTCCTTCACCGATCGATCGACATGACTCAGCGCAAAGCCGCCGCCCGCCCCCCGCGCCAGCCCGACAAGCGCGACGCGCCCCGCCGC	5.749e-05	2.088e-02	1.397e-08	3.498e+00	1.514e+00	5.989e-01	1.736e-01	3.552e-14
dis-assoc	0.0717131	42	12	TTGCGGTCGCTGCATCTGTGCTCAACGGAAGTTGACACTTATCTTCGCGTGGTCGCGGCCCCGGTGACAACTTTATTTCGCGATGTGCAACCTCATGAAT	4.421e-08	4.200e-07	2.214e-08	1.741e+00	3.437e-01	5.612e-01	2.163e-01	1.040e-14
dis-assoc	0.0717131	42	12	TTGCGGTATTCGGGCGTCATCGGGCGAGCCCTGTCTGGCGACCAACCACCGCCTCCGTAACTGCCTCCACAGAACGCGCACCGATACGGCGACTCGAGCA	4.421e-08	4.200e-07	2.214e-08	1.741e+00	3.437e-01	5.612e-01	2.163e-01	1.040e-14
dis-assoc	0.0677291	41	10	TTGCGGGTGGTGCACCAGTAGTGGTGCATCTCCGGGATGTACAGGGGCAGGCTATGGTTGATCAGAGAGTGCTGCACCTTGGTGCGTGCGCGGGAAACTT	1.188e-08	2.925e-07	6.305e-09	1.892e+00	3.684e-01	5.505e-01	1.808e-01	1.334e-14
dis-assoc	0.0185923	14	0	TTGCGGGGTACGGAGCTTATGCCTACAATCACGCCTCTTTCGCGCTACGGCGAACGCGGCGCGAAGGGGGAAGCGGGAGGTTTCGCGGCTCGGGCGGTAC	6.580e-06	1.422e-02	1.998e-09	3.671e+00	1.497e+00	5.716e-01	2.025e-01	5.841e-14
dis-assoc	0.0424967	1	31	TTGCGGGCTCGCCGCAGGCGAGCAGTCGAACCTGCCCTGCTGCGCGAACAGCTTACCAGGCGCGGTTTCACATGCGCGCGAGACGCCGCCGCGCGTTACG	2.140e-06	4.315e-03	1.065e-08	-2.501e+00	8.764e-01	8.444e-01	3.432e-01	1.466e-12
dis-assoc	0.0185923	13	1	TTGCGGGCGCGCTATTTGAAGGCATTCGGCGACGGCGGCCAAGAAGCCGGCCACACGCCCGACGCGCTGTTCGGCAGGCTGCGTCAGGCGATCAACCTGC	6.892e-05	3.404e-03	1.287e-08	2.629e+00	8.976e-01	5.852e-01	2.123e-01	2.229e-14
dis-assoc	0.0146082	11	0	TTGCGGGCATCAT	5.749e-05	2.492e-02	2.660e-08	3.389e+00	1.511e+00	6.133e-01	1.317e-01	6.514e-14
dis-assoc	0.0159363	12	0	TTGCGGCTTGCAATGCCCCGTGTCCGATGTCCGATGTCCGATGTCCGCCGGCATCGTCACACCATTTTCATCGCCCGCGAAACCGCGCGCCGCACAGGAA	2.790e-05	1.487e-02	3.211e-09	3.676e+00	1.510e+00	6.206e-01	2.160e-01	2.151e-14
dis-assoc	0.0199203	14	1	TTGCGGCTGCCCATTAATTAAGCGCGCACATTATAGAAAATGTATTAATCATCCATATTCGTGAGGCACGGAAATTTTTACCGTCGATGCGTTTTTGCAA	3.364e-05	3.325e-03	1.116e-08	2.632e+00	8.966e-01	6.437e-01	2.393e-01	3.347e-14
dis-assoc	0.115538	64	23	TTGCGGCGTGACCGAT	4.812e-10	4.269e-07	8.906e-08	1.328e+00	2.622e-01	5.949e-01	2.511e-01	7.222e-13
dis-assoc	0.115538	64	23	TTGCGGCGTGACCGATGTCGCCTCGCTGATGATGAGCCCCGCGGATGCGCGCTCCGCGTAGTAGCGCGCCATCAGCGCGTTGGGCGTGCGCGTGTCGCCG	4.812e-10	4.269e-07	8.906e-08	1.328e+00	2.622e-01	5.949e-01	2.511e-01	7.222e-13
dis-assoc	0.0783533	45	14	TTGCGGCGCTGCTGCG	4.013e-08	5.460e-08	2.233e-09	1.800e+00	3.308e-01	4.210e-01	1.906e-01	1.841e-15
dis-assoc	0.0159363	12	0	TTGCGGCGCGGCCATCGGGCGCGAACGGCGCGGCGCGACACGGCGACGATCCGGCCTTCGGCATGCCGTTCGGCGCGGCGCGCGCCCCCCCTTTTGCCAT	2.790e-05	1.285e-02	1.900e-09	3.770e+00	1.515e+00	5.263e-01	1.743e-01	1.720e-14
dis-assoc	0.0557769	34	8	TTGCGGCGCGGCAAATCCATTACCGCTCTGATTCGTGTAAATCTGCAAATGGTCCGAGTGCGCATAGATCAGGTCAACGGCACCGGATCCATCGAGATCG	1.647e-07	2.342e-06	7.519e-08	1.933e+00	4.094e-01	5.007e-01	1.987e-01	1.184e-14
dis-assoc	0.0185923	13	1	TTGCGGCGCGACGGCTGCGACGTAGCGCGAGGTCAGCCCGCCCTGGCTGTGGCCGATCAGATTCACCTTCGATGCGCCCGTCGCGGCGAGCACCTGCTGC	6.892e-05	2.573e-03	6.942e-09	2.708e+00	8.984e-01	5.842e-01	2.297e-01	1.381e-14
dis-assoc	0.0677291	41	10	TTGCGGCCTTGGGCCTTTCGAATCTCCTGTCGCAAGGTCAGGTTGTGCGGCACGACGTGCCACGCACCTTGCGCGTCGAGTACACCTAATTCGGTGCCGT	1.188e-08	2.925e-07	6.305e-09	1.892e+00	3.684e-01	5.505e-01	1.808e-01	1.334e-14
dis-assoc	0.0451527	1	33	TTGCGGCCGTCGAACATCCATTCGGTGACGACCGCATCGAATGCCTGGCCCTGCAGCGCATCGGCGAACGCGTCGATGCTGCCGAAGTGCGCGGTCACGA	9.144e-07	3.508e-03	5.541e-09	-2.531e+00	8.669e-01	9.984e-01	3.309e-01	2.565e-12
dis-assoc	0.0398406	28	2	TTGCGGCCGAGCCGGTCGGGGTAGACATTCATCGTCACCGGCATCGTGAAATTCTTCGTCTTCGGATCGAAATCGATGCCGATGTTCGTCACCTGGCCGA	6.452e-09	3.444e-05	1.482e-09	3.067e+00	7.405e-01	5.073e-01	1.370e-01	2.882e-14
dis-assoc	0.0318725	1	23	TTGCGGCCCAAGTCGTCGAGCTCGCTTCATGCTGACGGCCGCCCATTTCACGTGGCGCGCAGCGTCGACGAGTTCGCCTACGTGATGCACGGCTACGACG	6.252e-05	1.004e-02	8.716e-08	-2.273e+00	8.830e-01	8.325e-01	2.876e-01	2.427e-13
dis-assoc	0.0199203	15	0	TTGCGGCAGCGGCGATCGACGGCCATCGGCGCGCCGCGCCTCTCCTGAATTTCAGCCCATTCATCTCAATCATTCCGTGTTCCGCCATCGCCGCGCGGCG	3.196e-06	1.673e-02	3.293e-09	3.563e+00	1.489e+00	5.143e-01	2.694e-01	1.445e-13
dis-assoc	0.0929615	53	17	TTGCGGCAAGCGGGCGCGGCGGTCCCGATCGATGATGGCGCACGCAAGGCGCCGCGACGTCCCGAACCCGCCCGCGCGGCGGTCGCGAGCGCGCCGGCCT	3.366e-09	1.517e-07	1.335e-08	1.558e+00	2.965e-01	5.482e-01	3.298e-01	3.603e-14
dis-assoc	0.0199203	14	1	TTGCGGATGGGCTACACGATCGTCTACGCCGATTCGGTCGGCACCAATCAGTCGGACGGCTGCTGGTCGGTAATGGATCGTACCGAGCGCGAGGCGATGG	3.364e-05	2.764e-03	7.022e-09	2.672e+00	8.927e-01	5.848e-01	2.113e-01	2.609e-14
dis-assoc	0.0916335	49	20	TTGCGGAGTGCG	4.585e-07	4.123e-07	8.039e-08	1.461e+00	2.881e-01	4.253e-01	1.103e-01	5.518e-15
dis-assoc	0.0146082	11	0	TTGCGGACCAGC	5.749e-05	1.282e-02	2.103e-09	3.770e+00	1.515e+00	5.217e-01	2.442e-01	8.490e-15
dis-assoc	0.0185923	14	0	TTGCGCTTCTTGCGCTTCTTGCGCTTCTTGCGTTCCGCACTTCGCGATGCACGTGCGGCCGGTTCGTCGACGATGTCCATTCGAAACCGGTTGCGCCCGC	6.580e-06	1.378e-02	1.548e-09	3.683e+00	1.495e+00	5.073e-01	2.244e-01	4.681e-14
dis-assoc	0.0783533	46	13	TTGCGCTGCGTGCGGCAGGTCGTTCGTGCTGCATCGCACCGAACGCTCTAGAGGACTTTGTCCATAAAGAACGCTTGCCGCCACCCTGCGTCGCTTTTTA	8.274e-09	4.261e-07	2.466e-08	1.669e+00	3.296e-01	5.611e-01	1.797e-01	4.224e-14
dis-assoc	0.0305445	23	0	TTGCGCTCTCAATGCCGCGACATCGGCGTCACCCGTGTAGTACGCGACGAGGCGTTTCTCGGTCGCCGTTGCTGTTGCCGTTGCTGTTGCCGTTGCTGTT	9.987e-09	4.135e-03	7.593e-13	4.200e+00	1.465e+00	6.494e-01	3.488e-01	5.484e-14
dis-assoc	0.0292165	0	22	TTGCGCTCGAGCCAGGTGCCGTTTTGCGAGCTGCCGGTGAAGTCGATCAGCTTGATTTCCGGCCGGCGCGCCAGGTTCTGGACGAGTGCGCCGTCGTTTC	2.358e-05	1.510e-02	1.891e-09	-3.635e+00	1.496e+00	7.784e-01	3.354e-01	5.927e-14
dis-assoc	0.059761	36	9	TTGCGCTCCACCT	1.217e-07	1.556e-06	6.054e-08	1.868e+00	3.889e-01	5.364e-01	1.896e-01	1.205e-14
dis-assoc	0.0557769	34	8	TTGCGCTCAAACTCCTGATCCGCAGA	1.647e-07	2.342e-06	7.519e-08	1.933e+00	4.094e-01	5.007e-01	1.987e-01	1.184e-14
dis-assoc	0.0677291	41	10	TTGCGCTACCGCATCATGGGCGCGCTCATCTATGGACCGCCGCGCATTGGCAAGACCCGTGCAATCGAGTATCTGCGCCTGCTACTGGCTCGCGATCTGC	1.188e-08	2.925e-07	6.305e-09	1.892e+00	3.684e-01	5.505e-01	1.808e-01	1.334e-14
dis-assoc	0.0185923	13	1	TTGCGCGTTCTTCGCCTGAATGTCCCACTCTTCGCGACGGCGGCGGTACATTTCGGACTGGCTGAGCTGGTCAGCCGTAATCATCGTTACTGCGGAGCTC	6.892e-05	3.823e-03	1.672e-08	2.592e+00	8.962e-01	6.524e-01	1.639e-01	3.020e-14
dis-assoc	0.063745	38	10	TTGCGCGTCGAGTACACCTAATTCGGTGCCGTCGAGCAGGAATGCACGGACACTGCGCAAGTCGCCCGCGTTCAGGTAGACGAGAAGTTGCCTACCGATG	8.821e-08	1.678e-06	8.819e-08	1.775e+00	3.706e-01	5.695e-01	1.646e-01	1.991e-14
dis-assoc	0.0358566	1	26	TTGCGCGTACAGCGCGACCGCCTTGCTCGAGTCGTCGTTACCCGGGATCACGTAGTCCACGCCTTCCGGCGAGTGGTTCGTGTCGACCACCGCGATGACC	1.771e-05	1.039e-02	8.713e-08	-2.255e+00	8.800e-01	7.314e-01	1.500e-01	1.252e-12
dis-assoc	0.0185923	13	1	TTGCGCGGTGTCTGATGGCGGAGCAGGCCTTCCAATGGGAAACGCACAAAGTTGACAGCTTCATCAAGCGGGGCGCATGGCAGGATGCGTATTATGGGCT	6.892e-05	3.823e-03	1.672e-08	2.592e+00	8.962e-01	6.524e-01	1.639e-01	3.020e-14
dis-assoc	0.0185923	13	1	TTGCGCGGGCTCGACGCGGCCGGCGCGCACGGCCGGGCGGCGCGGCTCGCGCGGACGAACCGGCGCGGCGGCCCGCGTGGCCTTCGCGCCTGTGGCATGG	6.892e-05	7.505e-03	6.615e-08	2.396e+00	8.963e-01	5.734e-01	1.974e-01	7.440e-14
dis-assoc	0.0199203	14	1	TTGCGCGGCTGCGGCTACACGCAGCCCAACGGACGCCAGGATTGGCACGTGAATCACGTAGATCGAAAATGAAATCTTTCCAAGGAATACCGGAATGCGC	3.364e-05	4.111e-03	1.653e-08	2.558e+00	8.914e-01	5.720e-01	1.165e-01	6.521e-14
dis-assoc	0.0185923	13	1	TTGCGCGGCGGGCTGTTCATCAGCGCGCGGCCTTCCGGCGGGATGGTATGGATCGTGCGTTTTCGTTTCCCGGCATTACGGGCGGATCAACACGAGATGC	6.892e-05	3.933e-03	1.759e-08	2.591e+00	8.984e-01	5.866e-01	2.123e-01	2.766e-14
dis-assoc	0.0411687	29	2	TTGCGCGGCGCACGGGCGGCGGCGTTGCCGCGTTTGTCGCGCTTGCCGCTGCCGCCCTCGTTCGCGTCGGCGCTCGGCAGCGCCAGGGTCTTCGCGCCGC	3.114e-09	8.141e-05	1.192e-08	2.911e+00	7.388e-01	4.517e-01	1.832e-01	2.158e-13
dis-assoc	0.0358566	1	26	TTGCGCGGCGAGCGTCTCGGCCGCGGTCTTCTCGGCCGCCGCTCGAGCCGCCGCCTGCTCGGATGCGGCGCGCTCCGCCGCCGCCCGGGTCACCGCGTGC	1.771e-05	3.661e-03	6.892e-09	-2.554e+00	8.790e-01	7.392e-01	2.736e-01	1.322e-13
dis-assoc	0.0199203	14	1	TTGCGCGGCCGCGGTGTTGTCCGCGCGCAAGGCGCGCGCGTCCGCGCGTTGACGCGGCGGACGCGACGGACTAAGCGGCGCGCTTGCCGGCGCCGCGGTG	3.364e-05	2.315e-03	4.880e-09	2.721e+00	8.931e-01	6.422e-01	2.568e-01	1.851e-14
dis-assoc	0.0146082	11	0	TTGCGCGGCACGGCGATCGCGTCGTAACCGAAATCGGTGAACAGCGACCGTTTCGGGCGGCTCGACGTATCCGACAACGTGTGGCAGCTCATGCAGTTGC	5.749e-05	2.087e-02	1.439e-08	3.503e+00	1.516e+00	6.035e-01	1.976e-01	3.411e-14
dis-assoc	0.0159363	12	0	TTGCGCGCGGTCTACTGACGGTCGACGAAGACGATAGGCGCAGCGTGGTCGTGTTCCGCGGCGATTCGATGTTCCGCTCCGGCGAGAGCCGCGTGCTTTC	2.790e-05	2.398e-02	1.971e-08	3.395e+00	1.504e+00	5.060e-01	1.911e-01	8.898e-14
dis-assoc	0.0199203	14	1	TTGCGCGCGGCGCGCGCGCTGCGCCGGATCGCGCGGGTGGCGCGCACGCGCGGCCGCGCCGGCTGACCGTGTGCGGCGCGCGCGCCGCGCTCAGTCGACG	3.364e-05	2.726e-03	6.872e-09	2.676e+00	8.930e-01	5.838e-01	2.214e-01	2.517e-14
dis-assoc	0.0199203	14	1	TTGCGCGCGGACAACACCGCGGCCGCGCAATCTTGTCGCAGCGCACGCGCGCGCTTCTCCTCCTATCATGCATCAAGAAAGCAACATATCGAAAAGGGGA	3.364e-05	2.315e-03	4.880e-09	2.721e+00	8.931e-01	6.422e-01	2.568e-01	1.851e-14
dis-assoc	0.0199203	14	1	TTGCGCGCCGCGAGCCTGAACGTGCCGTCGGCTTGTTGTTCGACGATGACGAGCGGGCGCGGCGACGGCTCGCTCGCCGAATCGGCCGGCCGATGCAGCA	3.364e-05	3.021e-03	9.438e-09	2.659e+00	8.967e-01	5.011e-01	1.693e-01	3.936e-14
dis-assoc	0.0212483	15	1	TTGCGCGCCGAATGCTGATGCGTTCAGCGCTGCCCCCCATCGTGAGCCCCCGATCGAAAAGCCAAAGATGTTCGGGACCATTTCGGCCAACGACCCCGCC	1.641e-05	2.121e-03	3.388e-09	2.724e+00	8.866e-01	6.546e-01	1.802e-01	3.038e-14
dis-assoc	0.0677291	41	10	TTGCGCGCCATGATCGCCTCCATTCAATTTCGCTTGGTCATAGAGCAACACAATTTAATGTAAAGTTATTTTTGGGACAGAACACTAGCGAAGTTGTGAC	1.188e-08	2.925e-07	6.305e-09	1.892e+00	3.684e-01	5.505e-01	1.808e-01	1.334e-14
dis-assoc	0.0199203	14	1	TTGCGCGACTGCCGGTACGCCGATTCGATCGAGCGCCGCATCGATGCCTCCGCCTGCCAGCGCTCCCAGGCCTGCTCCTCCGCGCGCAGCCGCTTGAGCG	3.364e-05	2.943e-03	8.521e-09	2.661e+00	8.950e-01	5.040e-01	2.153e-01	3.166e-14
dis-assoc	0.0185923	13	1	TTGCGCGAACGCCGTCGCGACGCAATGCAATTGCGCGAGCGCATCGGCGAGCGCGCGTTCGCGGCCGGCCGCTTCGTCGAGCCGCGCCGGTTGCCCGGCG	6.892e-05	5.324e-03	3.506e-08	2.514e+00	9.022e-01	5.516e-01	2.401e-01	4.386e-14
dis-assoc	0.0677291	41	10	TTGCGCGAACGAATCGGACAGGATGGTCAACTCTTCGCGGTTGGCATAGCGAACCCAAAAGTCGGCGAGGTAGCACCGACCGTTGAGCTGCGCGTAACCC	1.188e-08	2.925e-07	6.305e-09	1.892e+00	3.684e-01	5.505e-01	1.808e-01	1.334e-14
dis-assoc	0.0677291	41	10	TTGCGCCGTTGGATCTCGCGTCATCAGCAGCATGTGCTGCAAACACCAACGAGACCGGACCCGCTGGTGATAGACGGCGTATCGATCGACATCCCGGGTT	1.188e-08	2.925e-07	6.305e-09	1.892e+00	3.684e-01	5.505e-01	1.808e-01	1.334e-14
dis-assoc	0.0438247	31	2	TTGCGCCGCGTGTGCGGGGTCGACGAGCTGCACGCCGCGCGCACGCGCTGGCGCGTCGACGAGCGCGCGCACCTGCACGCGCGCGACGTCACGCTGCTCG	7.219e-10	5.677e-05	3.467e-09	2.968e+00	7.371e-01	4.389e-01	1.818e-01	3.154e-13
dis-assoc	0.0212483	15	1	TTGCGCCGCGGCCTTCAGCCGCCGTTCGAGCGCGGGCGGCTTCGGTGTTTCGGCGACGCCGCCGCGCGCCCGGTCGCGCGCTGCGCGCCGGCCGCGGCCG	1.641e-05	1.642e-03	1.751e-09	2.790e+00	8.862e-01	6.513e-01	3.759e-01	1.338e-14
dis-assoc	0.0239044	17	1	TTGCGCCGCCGCGTGTCCAGTTGCACGACTACGAAAGTATGCTCGGGCAACGCGCGAGCCAGTATGTCGCGCCAGGCTCGGTGGCTTCCATGTTCTCGCC	3.900e-06	1.398e-03	9.352e-10	2.810e+00	8.793e-01	6.369e-01	1.961e-01	3.858e-14
dis-assoc	0.0172643	13	0	TTGCGCCGCCCCGTCGCGCAAGCCGATGACGACGCGGGCACCCGGCTTGCGTACGCGAGTACGCAAAGCGCCGCAGGCGGCCGCGCGCGGCCGATGCGGG	1.355e-05	1.868e-02	6.620e-09	3.522e+00	1.498e+00	6.045e-01	2.144e-01	6.890e-14
dis-assoc	0.0265604	19	1	TTGCGCCCGCGCAGTTCGCGATCAGCGGCGGTTTTGACGATCTCGAAAACAAGACGCCGCCGTATCATCTGCTGAATGTGACCAACTACGTTCAGCTTCA	9.236e-07	6.415e-04	9.081e-11	2.987e+00	8.749e-01	6.201e-01	1.119e-01	3.112e-14
dis-assoc	0.0265604	0	20	TTGCGCCCCGCGCGATCCGCGTAGAGGCCGAGCACGATGCCGCCGATCGGCCGCATGAAGAACGCGACGCCGAACGTCGCGGTGGTGAGGAGCAGCGACG	5.474e-05	3.655e-02	7.157e-08	-3.080e+00	1.473e+00	6.921e-01	3.429e-01	3.446e-13
dis-assoc	0.0212483	15	1	TTGCGCCATGCGGGCGTGACTGTGCCATGACAGTCACGAGACGTTCTTATTACGGGGAATCAGCCGCGGCGGGGCGTGTCGACGATGCGGGTGCCGGCGA	1.641e-05	2.181e-03	3.567e-09	2.723e+00	8.886e-01	5.614e-01	2.071e-01	2.961e-14
dis-assoc	0.0677291	41	10	TTGCGCCAGTAGAATCCGCGCGCTGCGGCGAGCATCGTTTCGCCGTCGAAGCCGCGCACCGTGTAGCGGCTGCCGATGGTCAGGTCGTCGATGTAGTAGA	1.188e-08	2.925e-07	6.305e-09	1.892e+00	3.684e-01	5.505e-01	1.808e-01	1.334e-14
dis-assoc	0.0889774	52	15	TTGCGCCAGAAGCCTTCGCGCGCGCCGGGCCGCGCGCGGACACGCCTGCCCGCCGTCGCGGCTCCACCACGGCGGCCCGTGCGTCACGCGGGGCCCACGC	1.040e-09	1.288e-07	6.841e-09	1.627e+00	3.077e-01	5.307e-01	2.923e-01	6.008e-14
dis-assoc	0.0185923	13	1	TTGCGCCAGAAATATCGCACTATTCGGAACCATAGCGACGGCAATCTCCGTCTATCCATCATTTATTATAATGCAATACAGGGGCATATTTGCACTATTG	6.892e-05	4.423e-03	2.268e-08	2.561e+00	8.996e-01	5.013e-01	2.261e-01	3.360e-14
dis-assoc	0.0557769	34	8	TTGCGCCAAGTGATCGCGTCGGGCGCACCGCCCTCTTGGCGCTGTGGGGCACAATAGCACCACGCGTGGTCATCCTTGTAAAGCACGCCGGCAAGCCCGT	1.647e-07	2.342e-06	7.519e-08	1.933e+00	4.094e-01	5.007e-01	1.987e-01	1.184e-14
dis-assoc	0.065073	39	10	TTGCGCCAAATCGGACGCGGCTCGGCGGGTTTTCCCCGCTTGCTTGAGCTTGCCGCGGATGTACTTCTCGATCCCGCGGGCATCCAGCGATGCCCGCAGA	4.542e-08	7.349e-07	2.722e-08	1.834e+00	3.704e-01	5.481e-01	1.810e-01	1.374e-14
dis-assoc	0.0385126	26	3	TTGCGCATTGAGACGCGCCAGGCATTGTTCAATCGCTCTATCGAAAGCTAAAGTCACCTGACGGAGCAGGTAATTGCCCACCCCAAAAATCGACGCCCGC	1.132e-07	3.509e-05	6.457e-08	2.562e+00	6.193e-01	6.273e-01	1.947e-01	2.391e-14
dis-assoc	0.0730412	42	13	TTGCGCATGAGCAAGACGCCGCTCGACCGACGGGACTGGATCGTGGGCTTCGAGAAAAGCCTCGCGATCCTCGAGGCGTTCGACACCTCGAAGGCCTGGG	1.115e-07	8.699e-07	7.814e-08	1.649e+00	3.351e-01	5.182e-01	1.864e-01	1.251e-14
dis-assoc	0.0146082	11	0	TTGCGCATCGATGAAATCGACGCGGCGAAACATGCTGGGCCGAGTCACGCGCGCAACAACGCGCGATAGTCATGCATCGATTGCCGTGCCCGTGTTCCGG	5.749e-05	2.592e-02	3.040e-08	3.364e+00	1.510e+00	5.925e-01	1.758e-01	6.230e-14
dis-assoc	0.0677291	41	10	TTGCGCAGTGTCCGTGCATTCCTGCTCGACGGCACCGAATTAGGTGTACTCGACGCGCAAGGTGCGTGGCACGTCGTGCCGCACAACCTGACCTTGCGAC	1.188e-08	2.925e-07	6.305e-09	1.892e+00	3.684e-01	5.505e-01	1.808e-01	1.334e-14
dis-assoc	0.0185923	14	0	TTGCGCAGCGCGCCGCGTACCTGCCGCGTCGCATGCAGTACGTTGGTCGCGATCACGATGTCGTAGCGGCCCGCCGGCATCCGCTGCGCGTCGAGCGGCC	6.580e-06	1.515e-02	2.191e-09	3.620e+00	1.490e+00	5.375e-01	2.738e-01	5.428e-14
dis-assoc	0.0677291	41	10	TTGCGCAGCAGCCGTTCCGGTACGTCACGACGTTCCACGGCCAGTACACGGGCAACACGCTCTACTACATCGACGACCTGACCATCGGCAGCCGCTACAC	1.188e-08	2.925e-07	6.305e-09	1.892e+00	3.684e-01	5.505e-01	1.808e-01	1.334e-14
dis-assoc	0.0199203	14	1	TTGCGCACTCGTTTGGGGTCGGCAAGGCTTCTTTGCAAAAACGCATCGACGGTAAAAATTTCCGTGCCTCACGAATATGGATGATTAATACATTTTCTAT	3.364e-05	3.325e-03	1.116e-08	2.632e+00	8.966e-01	6.437e-01	2.393e-01	3.347e-14
dis-assoc	0.0185923	14	0	TTGCGCACCGCGCTGTTCGACGTCGAGCGGCCGCTCGACGCGCAGCGGATGCCGGCGGGCCGCTACGACATCGTGATCGCGACCAACGTACTGCATGCGA	6.580e-06	1.515e-02	2.191e-09	3.620e+00	1.490e+00	5.375e-01	2.738e-01	5.428e-14
dis-assoc	0.0677291	41	10	TTGCGCACACGCTTACAGGGCCTGCAAGGACTACATGCGGGGTTTCTGCAGCAATGTCGTCAGTGCGGTCTCGTGGCTGCCGACTATCCGTTCAATACGG	1.188e-08	2.925e-07	6.305e-09	1.892e+00	3.684e-01	5.505e-01	1.808e-01	1.334e-14
dis-assoc	0.0159363	12	0	TTGCGCAACGTAAGCCGCGCGTTTTTCCGACAACACGAGATTGTTCGGGATGTCGGCGCGCCGAATCGGCTGGTTGTCGGAGTGCCCCGTGACCGTGACC	2.790e-05	2.398e-02	1.971e-08	3.395e+00	1.504e+00	5.060e-01	1.911e-01	8.898e-14
dis-assoc	0.0159363	12	0	TTGCGCAAATCCTGGTCCAGCGAGGCACTCCGGCCGATCGTATTCGCTCGGAGGGCCGGGGCGACGCGCAGCCCGTCGCGGAAAACGCGACGCCTGCTGG	2.790e-05	2.398e-02	1.971e-08	3.395e+00	1.504e+00	5.060e-01	1.911e-01	8.898e-14
dis-assoc	0.0345286	24	2	TTGCGCAAACGGACGCGTTCGATCCGCCGCTGTTCGGCGAGCGTGCGAGCAGCGTGTTCGCGGGCATCGACAGCCTGCTGATCCTCGCATGCGGCACGAG	1.168e-07	1.072e-04	5.998e-08	2.895e+00	7.474e-01	6.726e-01	1.636e-01	3.160e-14
dis-assoc	0.0146082	11	0	TTGCGATTTGGCTGATCTCGATGCCGAAGTGGTGCGCATTGAACAGCTCGGGTGCCTGCACGCCTGCGACGATGCCGACCAGATCGTCGGGAATCGAGTT	5.749e-05	2.045e-02	1.435e-08	3.534e+00	1.525e+00	5.297e-01	1.297e-01	4.425e-14
dis-assoc	0.0185923	13	1	TTGCGATTTATTCCCAGTTTTCCGATTTGGCGGTTGCGCGGTGTCTGATGGCGGAGCAGGCCTTCCAATGGGAAACGCACAAAGTTGACAGCTTCATCAA	6.892e-05	3.823e-03	1.672e-08	2.592e+00	8.962e-01	6.524e-01	1.639e-01	3.020e-14
dis-assoc	0.0664011	40	10	TTGCGATAGCGCGCCGACGGCGCCGCGGCTTCCGCGTTCGCCGCTCAGTTTCACCGGACTCAAGCGGACGTAATCACCAACGCGCGCGTGCAAGATCAAC	2.328e-08	4.065e-07	1.072e-08	1.873e+00	3.693e-01	5.675e-01	1.824e-01	1.162e-14
dis-assoc	0.0185923	13	1	TTGCGAGTCCGACCGCTCGAGCGTGTCATACGCGGAATGGATGTACGAATTGTCGTTCTGATCCGCTTCGAACGGGAACGACGCCGGATAGCCCTGCGCG	6.892e-05	1.987e-03	3.738e-09	2.770e+00	8.957e-01	6.468e-01	1.605e-01	1.020e-14
dis-assoc	0.0677291	41	10	TTGCGAGGCCTACAAGGCATTGCTGGCCGCGCCGGGTGAGCGCTTCAGGCCGCCCGTCGCGCGCACGAGCGGCCGGTGGCGTAGAACAAAGTAAACATGT	1.188e-08	2.925e-07	6.305e-09	1.892e+00	3.684e-01	5.505e-01	1.808e-01	1.334e-14
dis-assoc	0.0185923	13	1	TTGCGAGGATGGCCTGGGAAAACAATAGTGCAAATATGCCCCTGTATTGCATTATAATAAATGATGGATAGACGGAGATTGCCGTCGCTATGGTTCCGAA	6.892e-05	4.423e-03	2.268e-08	2.561e+00	8.996e-01	5.013e-01	2.261e-01	3.360e-14
dis-assoc	0.0292165	0	22	TTGCGAGCTGCCGGTGAAGTCGATCAGCTTGATTTCCGGCCGGCGCGCCAGGTTCTGGACGAGTGCGCCGTCGTTTCCTTCGGTCGCGAGCAGCGTGACG	2.358e-05	1.510e-02	1.891e-09	-3.635e+00	1.496e+00	7.784e-01	3.354e-01	5.927e-14
dis-assoc	0.0212483	15	1	TTGCGAGCGTCGTCATCGGCCATCACCGCTACCGCGACAGCCCTGCAAATGGCGGGGTCGTTGGCCGAAATGGTCCCGAACATCTTTGGCTTTTCGATCG	1.641e-05	2.121e-03	3.388e-09	2.724e+00	8.866e-01	6.546e-01	1.802e-01	3.038e-14
dis-assoc	0.0199203	15	0	TTGCGAGCCGCGATTGAGTGCCGACGCGAGCCAGACGCCGCGCGGCGATGGCGGAACACGGAATGATTGAGATGAATGGGCTGAAATTCAGGAGAGGCGC	3.196e-06	1.673e-02	3.293e-09	3.563e+00	1.489e+00	5.143e-01	2.694e-01	1.445e-13
dis-assoc	0.0730412	42	13	TTGCGAGCCGATTGCGCATGAGCAAGACGCCGCTCGACCGACGGGACTGGATCGTGGGCTTCGAGAAAAGCCTCGCGATCCTCGAGGCGTTCGACACCTC	1.115e-07	8.699e-07	7.814e-08	1.649e+00	3.351e-01	5.182e-01	1.864e-01	1.251e-14
dis-assoc	0.0557769	34	8	TTGCGACTTGTCTCGAAACAAGCCTTGGCTGATGAGTGACGTTTGCAACAATATGGGCGCGCACACAACATTGTACTACCGCAGCTCTGTACAGTTCTGG	1.647e-07	2.342e-06	7.519e-08	1.933e+00	4.094e-01	5.007e-01	1.987e-01	1.184e-14
dis-assoc	0.0903054	54	14	TTGCGACGTGCCA	1.017e-10	4.447e-08	1.235e-09	1.735e+00	3.167e-01	5.108e-01	2.140e-01	1.357e-13
dis-assoc	0.0677291	41	10	TTGCGACGTGCCATCATGCCGCCTCGGTTGCGACGAAGCGCGTCAGCAACGACAGCGGCTCAGTACGCAGGTCGACCGAGTCCACGTGCCCTGCATGCAC	1.188e-08	2.925e-07	6.305e-09	1.892e+00	3.684e-01	5.505e-01	1.808e-01	1.334e-14
dis-assoc	0.0212483	15	1	TTGCGACGGTTCAGAAAGTTGCCGATGCCTGCATTGCATCCATCGCTCAAGGCGGCAAGGTGTTGCTCGCCGGTAACGGCGGAAGCGCGGCTGATGCGCA	1.641e-05	2.368e-03	3.736e-09	2.683e+00	8.827e-01	6.741e-01	2.065e-01	2.853e-14
dis-assoc	0.0677291	41	10	TTGCGACGAAGCGCGTCAGCAACGACAGCGGCTCAGTACGCAGGTCGACCGAGTCCACGTGCCCTGCATGCACGAGCCCGAAAACCGCCGCACGGACCAG	1.188e-08	2.925e-07	6.305e-09	1.892e+00	3.684e-01	5.505e-01	1.808e-01	1.334e-14
dis-assoc	0.0677291	41	10	TTGCGACAGGAGATTCGAAAGGCCCAAGGCCGCAAGCGTCTGCGGGCATCGCTGGATGCCCGCGGGATCGAGAAGTACATCCGCGGCAAGCTCAAGCAAG	1.188e-08	2.925e-07	6.305e-09	1.892e+00	3.684e-01	5.505e-01	1.808e-01	1.334e-14
dis-assoc	0.059761	36	9	TTGCGAATCCGGA	1.217e-07	1.750e-06	7.136e-08	1.860e+00	3.890e-01	5.544e-01	1.917e-01	1.334e-14
dis-assoc	0.0690571	41	11	TTGCGAATCCCGTAAAACGACAGCTCTTCCACCATCAGGCGCGCGACGATCTGCGCCTTGCCGCGAGCGTGATGGGCGGCGGCTTCACGCCGTTCATCGC	3.252e-08	4.199e-07	1.640e-08	1.803e+00	3.559e-01	5.869e-01	2.246e-01	1.061e-14
dis-assoc	0.0185923	13	1	TTGCGAAGCGGGCGGCCGCGCCGCGAGAGGCGACGAACGCGCCGCCGAGCCGGCGGTTCGCGGCCCGCATCGGCCGCGCGCGGCCGCCTGCGGCGCTTTG	6.892e-05	7.505e-03	6.615e-08	2.396e+00	8.963e-01	5.734e-01	1.974e-01	7.440e-14
dis-assoc	0.0717131	42	12	TTGCGAAGCAAAGATGTCACTCCGCAGGTCACCGTGGACCAAATGATGCGAAATTCTCGGGAATTCATGAGGTTGCACATCGCGAAATAAAGTTGTCACC	4.421e-08	4.200e-07	2.214e-08	1.741e+00	3.437e-01	5.612e-01	2.163e-01	1.040e-14
dis-assoc	0.0823373	47	15	TTGCGAACGAGCGGACGGTGTCCGCGACGCTCGTCGCGTTCAAGCTGCAAGTGCAGGAATGGAAGGACACGCTGCTGCGCGGCAAGGACCCCGCGAAACT	2.719e-08	3.425e-07	3.117e-08	1.604e+00	3.142e-01	4.846e-01	1.761e-01	2.126e-14
dis-assoc	0.0225764	16	1	TTGCCTTGTTACATTGCTTTCGATTGATTTTGTTTAGGTATCCAGATAAACAAACTTCTAAGATAATATGGAAATACGGCAACGGTCGAAGATGCGTCCA	8.003e-06	1.978e-03	2.554e-09	2.740e+00	8.859e-01	5.747e-01	2.103e-01	4.255e-14
dis-assoc	0.0185923	13	1	TTGCCTTGCGAGTCCGACCGCTCGAGCGTGTCATACGCGGAATGGATGTACGAATTGTCGTTCTGATCCGCTTCGAACGGGAACGACGCCGGATAGCCCT	6.892e-05	1.987e-03	3.738e-09	2.770e+00	8.957e-01	6.468e-01	1.605e-01	1.020e-14
dis-assoc	0.0146082	11	0	TTGCCTGTTGAT	5.749e-05	2.394e-02	2.601e-08	3.441e+00	1.524e+00	5.140e-01	2.300e-01	5.217e-14
dis-assoc	0.059761	36	9	TTGCCTGCTGAG	1.217e-07	1.751e-06	7.117e-08	1.859e+00	3.889e-01	5.607e-01	1.936e-01	1.316e-14
dis-assoc	0.0677291	41	10	TTGCCTGCCAATGTTGTCGCGCGGGTGATGGGCTCCGATGTCGACCCGTACGAGGGCGTAGTACCCCAACTCGGTATCGTTAGTGTTGCGCGCCTACACA	1.188e-08	2.925e-07	6.305e-09	1.892e+00	3.684e-01	5.505e-01	1.808e-01	1.334e-14
dis-assoc	0.0557769	34	8	TTGCCTGACGGGGCGCGATTCGACGATACCTGCCTGCTGCAGGCCGCGGATATCCAGGGTCTGGGTGTTGTGAGTCTCGTTTTGACGATTCCACACCCGA	1.647e-07	2.342e-06	7.519e-08	1.933e+00	4.094e-01	5.007e-01	1.987e-01	1.184e-14
dis-assoc	0.0677291	41	10	TTGCCTGAAGCCGGGCGTATCGATCGCCCGGGCGGCCATGGACCATGATGTCCACCCGAACCAGTTGCGCCGTTGGATCTCGCGTCATCAGCAGCATGTG	1.188e-08	2.925e-07	6.305e-09	1.892e+00	3.684e-01	5.505e-01	1.808e-01	1.334e-14
dis-assoc	0.0199203	14	1	TTGCCTCGTCCCATTCAGCGGGGCCGGTCCCAATCGCCGACGCTCGTCGGTCGTCGGTCGTCGACGAGCGCGCCGCATAGGTCCGCCGCGGCCGGGCGGC	3.364e-05	3.693e-03	1.433e-08	2.602e+00	8.964e-01	5.875e-01	2.063e-01	4.452e-14
dis-assoc	0.0677291	41	10	TTGCCTCGCGTGTGGGCGGCGACCAACGTGCCGGGCACGTCCTCGCGCGCGGGCGCGTCGGTAGTCCTCGCCAGCGCCTCGGCTTCGTTGAACAGGCCGA	1.188e-08	2.925e-07	6.305e-09	1.892e+00	3.684e-01	5.505e-01	1.808e-01	1.334e-14
dis-assoc	0.0836653	47	16	TTGCCTCGCGCTTTCCCTTCGCTCGCCGCGAGCTTACGCCACAGCGTCGTCTTGCTGATGCCGAGCCTCGCGCACGCGCGGTCGCGGTCGCCGCCGCATG	6.476e-08	5.730e-07	7.248e-08	1.546e+00	3.088e-01	5.541e-01	2.502e-01	1.543e-14
dis-assoc	0.0903054	52	16	TTGCCTCGCGCTC	2.629e-09	2.615e-07	2.346e-08	1.561e+00	3.028e-01	4.858e-01	2.315e-01	9.071e-14
dis-assoc	0.0690571	42	10	TTGCCTACCGAT	6.035e-09	1.511e-07	2.352e-09	1.933e+00	3.678e-01	5.537e-01	1.973e-01	1.073e-14
dis-assoc	0.0677291	41	10	TTGCCTACCGATGAGCTCAGTACTGCAAGCCAGTATGGGACTCGAATACCGTATACCGTAGAGGTTGATATGCGGTCAGCTACCCTGATTCAGATAGGCG	1.188e-08	2.925e-07	6.305e-09	1.892e+00	3.684e-01	5.505e-01	1.808e-01	1.334e-14
dis-assoc	0.0199203	15	0	TTGCCTACCAGTTGAATATGGGCACGCCCGGAAATCTGGCCGGAACGATCGGGCTGACCTCCGGCCTGCTCACCGCATGGGCCCCTGTGAGCGCTGACGC	3.196e-06	8.602e-03	1.852e-10	3.935e+00	1.498e+00	5.255e-01	1.375e-01	2.515e-14
dis-assoc	0.0318725	24	0	TTGCCGTTGCTGTTGCCGTTGCTGTTGCCGCTGCTGTCGCGGTTGAGGTCTCGGGCGAGGGCGAAAGCGCATCCGGAGCTGCGTGTTCCGTCGCGCTATC	4.813e-09	3.792e-03	3.668e-13	4.234e+00	1.462e+00	6.483e-01	3.574e-01	6.172e-14
dis-assoc	0.0239044	17	1	TTGCCGTTCCATCTCGTGAGCATCCCGTTCGGCATCGCGAGCGCCGTGCTCGGCGCGCTGTTGCTGCATTATTTTTGAGCAGCGGCGCGCACTGGAACGG	3.900e-06	7.857e-04	2.485e-10	2.974e+00	8.857e-01	5.682e-01	3.418e-01	1.199e-14
dis-assoc	0.0185923	13	1	TTGCCGTGGCGTTCGTGGTCGGGGATGTAGTCGATCGTGCGGCGTTCGCGCAGCGCTCGGCGTTGGGCGTCGGTGGCGTTCGGCATGGCGGCGAATCCGG	6.892e-05	4.041e-03	1.890e-08	2.585e+00	8.991e-01	5.845e-01	2.052e-01	2.982e-14
dis-assoc	0.0159363	12	0	TTGCCGTGCACCGGCCGGTAGACGTTCAGCCGCGGCCGCGCGACGCGCGAGACGCTGCCGCGCCTGCCGATCCGCTCGCCGTCACCCGCGCCCGTCGGGG	2.790e-05	1.831e-02	7.397e-09	3.548e+00	1.504e+00	6.626e-01	2.279e-01	3.784e-14
dis-assoc	0.0185923	13	1	TTGCCGTGACAGCGCTGCGCCGGCCGGGCAGCCGGATGCGCAGCCGGCCGACGATGCGTCGCGCTGCGACGGCTCCTGCCGTGCATCGGCGCGAATCGGC	6.892e-05	4.527e-03	2.296e-08	2.544e+00	8.961e-01	6.423e-01	2.446e-01	3.060e-14
dis-assoc	0.0185923	14	0	TTGCCGTCGCGGCCGACGCCGACGATCCGGTACGACAGCGTGCCGTCCTTGCCGATCGTGTCGCCGATGTCGAACATCAGTTGCTTGCGCGCGTAGTTGC	6.580e-06	1.340e-02	1.731e-09	3.719e+00	1.504e+00	5.827e-01	2.231e-01	5.072e-14
dis-assoc	0.0199203	14	1	TTGCCGTCGATCATCTTTTTGATGAGCGCGTTGCCGTCGTTGCCGGGCTCGATCCCGTAGATCCTGCCGTTGAGCTTGTCCGCGTATTTCTGGATGTCGG	3.364e-05	3.038e-03	9.343e-09	2.653e+00	8.953e-01	6.207e-01	2.396e-01	3.032e-14
dis-assoc	0.0677291	41	10	TTGCCGGTCTGCATGACGAAGCGCGCCCGGGGCGACCGCGCGCGCATGACGATGAAGTCATGGCGGAGTTGCTGGCGAAGGTGCTGCATGAGAAGCCGGA	1.188e-08	2.925e-07	6.305e-09	1.892e+00	3.684e-01	5.505e-01	1.808e-01	1.334e-14
dis-assoc	0.0677291	41	10	TTGCCGGTCGCCAAGGGATGCAACGCCGGATCGATGGGACGTGGAACCTCGACTGACATGGTGTCCTTCGCTCGGAAACGTCGGATCAACCTACCTGACC	1.188e-08	2.925e-07	6.305e-09	1.892e+00	3.684e-01	5.505e-01	1.808e-01	1.334e-14
dis-assoc	0.0717131	42	12	TTGCCGGGTCGCCTTGAGATTCCGATGGAGTCGTTTGCACGCGCTGTCGAAATTGTGCTGAAGGACAGCGAACTCAAGGACGCACCGGGTTACTGTCCTG	4.421e-08	4.200e-07	2.214e-08	1.741e+00	3.437e-01	5.612e-01	2.163e-01	1.040e-14
dis-assoc	0.063745	38	10	TTGCCGGGCTACACCGGCGGCCATCCTCGCGATTTGCGTCGCGCTTTGTCGGACCCAAAGGGTAATCTGCGCTTGTTCGTATCCTTCGACGAGCTCGAAG	8.821e-08	1.678e-06	8.819e-08	1.775e+00	3.706e-01	5.695e-01	1.646e-01	1.991e-14
dis-assoc	0.0159363	12	0	TTGCCGGGCGTGGCGTCGGCGGCGGTCGTCGCCGCCGAGCATCCGGCGCGCGGCACAGTGCTCGTCGCGTACGTGGCGGGCGATGGCGCGCAGGCCGATC	2.790e-05	1.559e-02	3.881e-09	3.645e+00	1.507e+00	5.448e-01	1.431e-01	3.107e-14
dis-assoc	0.0677291	41	10	TTGCCGGGCCGTCTCGAGATTTCGATGGAGTCGTTCGCGCGCGCGGTGGAAATCGTTTTGAAGGACAGCGAGTTAATGGATGCGCCGGGTTACTGTCCCG	1.188e-08	2.925e-07	6.305e-09	1.892e+00	3.684e-01	5.505e-01	1.808e-01	1.334e-14
dis-assoc	0.151394	77	37	TTGCCGGCTGCGCT	5.088e-09	1.715e-07	6.740e-08	1.165e+00	2.226e-01	5.975e-01	1.895e-01	9.427e-14
dis-assoc	0.0557769	34	8	TTGCCGGCGTGCTTTACAAGGATGACCACGCGTGGTGCTATTGTGCCCCACAGCGCCAAGAGGGCGGTGCGCCCGACGCGATCACTTGGCGCAAGAGCCA	1.647e-07	2.342e-06	7.519e-08	1.933e+00	4.094e-01	5.007e-01	1.987e-01	1.184e-14
dis-assoc	0.0371846	26	2	TTGCCGGCGAGTGTCGTCTCACCGGCCTGCTGCCGACCGAAGAAGCGCGGGTCGCTGCTCGAGACGAGCCGCCCGGCGGCGTCGTACGCGTGGCGGGTGA	2.754e-08	6.121e-05	9.096e-09	2.975e+00	7.422e-01	6.100e-01	2.291e-01	2.357e-14
dis-assoc	0.0185923	13	1	TTGCCGGCCGTGGCCCGCGCCTGCGCCTGCGCGGGGCGCGGGCGCGCTACAGCGTATGCACGCCCCAGCGCTTGACGCTCACGCGTTCGAGCGCGTCGAA	6.892e-05	3.947e-03	1.950e-08	2.601e+00	9.025e-01	6.570e-01	1.866e-01	3.156e-14
dis-assoc	0.0146082	11	0	TTGCCGGCCAATCGCGACCCGCGCCATTTCGACAACGGGCTGTGCGACACCGCGCGCCGGCTGCGCTGGCCCGAACCCGGCCAGTGGTGCGGCTACCTGC	5.749e-05	2.087e-02	1.439e-08	3.503e+00	1.516e+00	6.035e-01	1.976e-01	3.411e-14
dis-assoc	0.0677291	41	10	TTGCCGGAGCCCCGCCGTCGCACCCTGTGCCTGATGCAGTCGGCGAAACGCTGTCGTGTCCACGCCTATCTGAATCAGGGTAGCTGACCGCATATCAACC	1.188e-08	2.925e-07	6.305e-09	1.892e+00	3.684e-01	5.505e-01	1.808e-01	1.334e-14
dis-assoc	0.0185923	13	1	TTGCCGGACAGCCGCGCGACGTCGTTCAGCAGCGCGGCGTCGGATTGCAGGTGCAGGCTCGACGCGCGCTGCCGGTGCGGCGGCGGATGCGACGAGACCG	6.892e-05	2.738e-03	7.402e-09	2.683e+00	8.957e-01	5.291e-01	2.153e-01	1.491e-14
dis-assoc	0.0677291	41	10	TTGCCGCTGGCGATGAAGGTCTGGTTCACGCCGGCGGTCCGCTGGTAGTAGGTGTTCGTGTACGCTGAAAGCGTCGCGATCCAGTAGCCCCACGGGATCG	1.188e-08	2.925e-07	6.305e-09	1.892e+00	3.684e-01	5.505e-01	1.808e-01	1.334e-14
dis-assoc	0.0411687	29	2	TTGCCGCTGCCGCCCTCGTTCGCGTCGGCGCTCGGCAGCGCCAGGGTCTTCGCGCCGCTGTCGAGCGCCGTCCATGCGCGCGCGCCCGGCGGCGGCAGGT	3.114e-09	8.141e-05	1.192e-08	2.911e+00	7.388e-01	4.517e-01	1.832e-01	2.158e-13
dis-assoc	0.0185923	13	1	TTGCCGCTGACGGGCGTCGACACCAGGTTCCGCCACGGCGCGATCGTGGGCGCGGCCGCGCCGGGGCCGCTGCACGCGCCGACGCGCGAGCTGATCGGCA	6.892e-05	3.458e-03	1.330e-08	2.625e+00	8.978e-01	5.789e-01	1.937e-01	2.402e-14
dis-assoc	0.118194	68	21	TTGCCGCTGACCGTGCCGATCGTCAGCCCCGGCACGGCCTGGCCGGGCAGCAGGCCGAGCGACGGAATGGTCGCATTGGCCGCCGTGTTGTTCACGCTCA	6.056e-12	1.605e-08	1.191e-09	1.513e+00	2.675e-01	5.101e-01	1.341e-01	1.342e-12
dis-assoc	0.0411687	29	2	TTGCCGCGTTTGTCGCGCTTGCCGCTGCCGCCCTCGTTCGCGTCGGCGCTCGGCAGCGCCAGGGTCTTCGCGCCGCTGTCGAGCGCCGTCCATGCGCGCG	3.114e-09	8.141e-05	1.192e-08	2.911e+00	7.388e-01	4.517e-01	1.832e-01	2.158e-13
dis-assoc	0.130146	73	25	TTGCCGCGTCGCTGGTTCGTCTCCGGCCCTCGCGGGCGCGCAGGGGCGTTCGACAAATCGCTGCGCCGAAAACGGGTGCGCGGTGTTCGTCGGCGGCGAT	7.400e-12	2.075e-08	2.584e-09	1.409e+00	2.511e-01	5.918e-01	2.762e-01	1.232e-12
dis-assoc	0.0677291	41	10	TTGCCGCGGATGTACTTCTCGATCCCGCGGGCATCCAGCGATGCCCGCAGACGCTTGCGGCCTTGGGCCTTTCGAATCTCCTGTCGCAAGGTCAGGTTGT	1.188e-08	2.925e-07	6.305e-09	1.892e+00	3.684e-01	5.505e-01	1.808e-01	1.334e-14
dis-assoc	0.0146082	11	0	TTGCCGCGCGCCGCCGCATCGTGAAACTGCACGAGCGCCGCGCGCAGATTGCCCGCGTTGTAGTCGGCCACCGCCGCCTCGGTCTCGCGCTGCGGGTCGG	5.749e-05	2.527e-02	3.079e-08	3.390e+00	1.515e+00	6.752e-01	1.499e-01	6.705e-14
dis-assoc	0.0557769	34	8	TTGCCGCGCCGCAAAGTTTGTCGTTGCCTGACGGGGCGCGATTCGACGATACCTGCCTGCTGCAGGCCGCGGATATCCAGGGTCTGGGTGTTGTGAGTCT	1.647e-07	2.342e-06	7.519e-08	1.933e+00	4.094e-01	5.007e-01	1.987e-01	1.184e-14
dis-assoc	0.0212483	15	1	TTGCCGCGCCATTCGCCATGACGACCGAGATCGCCCACGCAACCGCCCACCTTCGCCGCGCCGGCCGCCGCCCGTTGCGCGCCGTCGCGCTCGCGGCCAT	1.641e-05	2.518e-03	5.176e-09	2.689e+00	8.901e-01	5.711e-01	2.074e-01	3.894e-14
dis-assoc	0.0823373	47	15	TTGCCGCGCAGCAGCGTGTCCTTCCATTCCTGCACTTGCAGCTTGAACGCGACGAGCGTCGCGGACACCGTCCGCTCGTTCGCAACGTTCTGCCGAACCG	2.719e-08	3.425e-07	3.117e-08	1.604e+00	3.142e-01	4.846e-01	1.761e-01	2.126e-14
dis-assoc	0.0677291	41	10	TTGCCGCGAGCGCCGAACGCGATGCGCTGCGCGGTGAGCTTCGACTCGTGACGGCCCAGCGCGATCTGGCCGAAGAGAAGCTGCGGGCCTACAAGCACGA	1.188e-08	2.925e-07	6.305e-09	1.892e+00	3.684e-01	5.505e-01	1.808e-01	1.334e-14
dis-assoc	0.0199203	14	1	TTGCCGCGACGGATGCCGCTTCGGCTCGGTGCGGCAGCCGTCACCGACGGCAGCCGTTTTACTTTCGCGTCAGGCGCGGCAGTGCACTTCCACGGTTACG	3.364e-05	2.935e-03	9.276e-09	2.675e+00	8.994e-01	6.816e-01	1.105e-01	4.289e-14
dis-assoc	0.130146	73	25	TTGCCGCGAAAGCCGCGAACGCATCGGGGAACGCGAGGCGGCGGCGCATCGCCGCCGACGAACACCGCGCACCCGTTTTCGGCGCAGCGATTTGTCGAAC	7.400e-12	2.075e-08	2.584e-09	1.409e+00	2.511e-01	5.918e-01	2.762e-01	1.232e-12
dis-assoc	0.0212483	15	1	TTGCCGCCTTGAGCGATGGATGCAATGCAGGCATCGGCAACTTTCTGAACCGTCGCAAGCAACCGTTCGTCTGCCAGCATCGCGGCCATTACCCGCTGGG	1.641e-05	2.368e-03	3.736e-09	2.683e+00	8.827e-01	6.741e-01	2.065e-01	2.853e-14
dis-assoc	0.0199203	14	1	TTGCCGCCTTCGCCGCGCTTGAAGACTTCGCGGAACAGGTTCTTCGTCTTGTCGCGGTTCAGGAAGTGCTGCTGATCCGGTGCGCGCTCGTACGCGTAGC	3.364e-05	4.877e-03	2.590e-08	2.525e+00	8.971e-01	4.804e-01	1.923e-01	7.463e-14
dis-assoc	0.0810093	47	14	TTGCCGCCCTCCG	1.099e-08	2.818e-07	1.813e-08	1.659e+00	3.226e-01	4.495e-01	2.019e-01	2.447e-14
dis-assoc	0.065073	39	10	TTGCCGCCCCTGCCGAGAATCTTGATGCGATCACGACGTCGATTGCCGAACACAAACAACGCCGAGATCATGGGGTTCAGGTGCATCGCCTGTTCGACCA	4.542e-08	7.756e-07	2.919e-08	1.830e+00	3.704e-01	5.383e-01	1.643e-01	1.509e-14
dis-assoc	0.0717131	42	12	TTGCCGCAGGCGT	4.421e-08	5.839e-07	3.463e-08	1.723e+00	3.444e-01	5.212e-01	2.343e-01	1.434e-14
dis-assoc	0.061089	37	9	TTGCCGCAGGCGTC	6.236e-08	1.144e-06	3.701e-08	1.890e+00	3.885e-01	4.660e-01	2.010e-01	1.432e-14
dis-assoc	0.0212483	15	1	TTGCCGCAGCGGATCGTCGACAACGACGAAGTGGTGCGCGTCATCGACACGAGCGATGCGTTCATTCGCACGCGCACCGGCGTGCGGCACCGCCGCTATC	1.641e-05	1.876e-03	2.547e-09	2.762e+00	8.883e-01	6.512e-01	1.864e-01	2.354e-14
dis-assoc	0.0185923	13	1	TTGCCGCACGCGATGTCACGGGCGATGTCACGGGCGTTTTCACGGGCGTTTTCACGGGCGCTTTCACGGAAAAACGCCACGCGCGCCCTCATGCGCCGAC	6.892e-05	3.078e-03	1.060e-08	2.664e+00	8.999e-01	6.289e-01	1.235e-01	2.477e-14
dis-assoc	0.0265604	19	1	TTGCCGCAATTGGTATCAACTACGGCTTGGCACTGGTCGTTCCGCCCATCCCAGCGTTCCCGGGGCCGCTTGAGGGACTTAGCGGAACCATCGCCGGGGA	9.236e-07	1.187e-03	4.654e-10	2.831e+00	8.733e-01	5.375e-01	2.015e-01	8.251e-14
dis-assoc	0.0212483	15	1	TTGCCGATGCCTGCATTGCATCCATCGCTCAAGGCGGCAAGGTGTTGCTCGCCGGTAACGGCGGAAGCGCGGCTGATGCGCAGCATATCGCAGGGGAGTT	1.641e-05	2.368e-03	3.736e-09	2.683e+00	8.827e-01	6.741e-01	2.065e-01	2.853e-14
dis-assoc	0.0557769	34	8	TTGCCGATGCCGCTGGAGGAGTTAAACGTGAACTACGAGCGCATTGCTCATGATCCTACTGTCAAGCATAGCATCGCCGTGCAGGTGGATTCTTATGGTG	1.647e-07	2.493e-06	8.244e-08	1.928e+00	4.095e-01	5.113e-01	2.089e-01	1.223e-14
dis-assoc	0.0185923	14	0	TTGCCGATCGTGTCGCCGATGTCGAACATCAGTTGCTTGCGCGCGTAGTTGCCGACCTGCACGCCGAGCTCGCGGATGCGCTCGCCGTTCGCGAGCTTGC	6.580e-06	1.340e-02	1.731e-09	3.719e+00	1.504e+00	5.827e-01	2.231e-01	5.072e-14
dis-assoc	0.0185923	13	1	TTGCCGATCAGCTCGCGCGTCGGCGCGTGCAGCGGCCCCGGCGCGGCCGCGCCCACGATCGCGCCGTGGCGGAACCTGGTGTCGACGCCCGTCAGCGGCA	6.892e-05	3.458e-03	1.330e-08	2.625e+00	8.978e-01	5.789e-01	1.937e-01	2.402e-14
dis-assoc	0.0146082	11	0	TTGCCGAGGGTT	5.749e-05	2.099e-02	1.226e-08	3.474e+00	1.505e+00	4.548e-01	1.832e-01	3.405e-14
dis-assoc	0.0199203	14	1	TTGCCGAGGCCGAACTGGTTGCCGTCGATCATCTTTTTGATGAGCGCGTTGCCGTCGTTGCCGGGCTCGATCCCGTAGATCCTGCCGTTGAGCTTGTCCG	3.364e-05	3.038e-03	9.343e-09	2.653e+00	8.953e-01	6.207e-01	2.396e-01	3.032e-14
dis-assoc	0.0146082	11	0	TTGCCGAGCTCGGCGAGCTCGCCGCGCGTCTGCTTGAGCGCCTGCGCGAGCCCCTTGTTGCTGTTCAGCACGTTTTTCAGGGGCTTCGTGAAGTTGTCGA	5.749e-05	1.554e-02	5.380e-09	3.670e+00	1.517e+00	8.366e-01	1.070e-01	2.196e-14
dis-assoc	0.0199203	14	1	TTGCCGAGCGTCTCCATCTTGCGCGACTGCCGGTACGCCGATTCGATCGAGCGCCGCATCGATGCCTCCGCCTGCCAGCGCTCCCAGGCCTGCTCCTCCG	3.364e-05	2.943e-03	8.521e-09	2.661e+00	8.950e-01	5.040e-01	2.153e-01	3.166e-14
dis-assoc	0.0172643	13	0	TTGCCGAGCGGCACGCTCACGCTCGTCGACTCGCGCATCTCGCCGACGCAGTTCGGGCCGCGCAACGGCACGGCGGCGGCCGCTGCGGCGGCGCCGGCGG	1.355e-05	1.477e-02	2.764e-09	3.672e+00	1.506e+00	5.492e-01	1.681e-01	4.307e-14
dis-assoc	0.0677291	41	10	TTGCCGAACACA	1.188e-08	2.925e-07	6.305e-09	1.892e+00	3.684e-01	5.505e-01	1.808e-01	1.334e-14
dis-assoc	0.065073	39	10	TTGCCGAACACAAACAACGCCGAGATCATGGGGTTCAGGTGCATCGCCTGTTCGACCAGGATCGACAATCCGTTGATGCCCATGCGGAAGTCGACCGGAT	4.542e-08	7.756e-07	2.919e-08	1.830e+00	3.704e-01	5.383e-01	1.643e-01	1.509e-14
dis-assoc	0.0677291	41	10	TTGCCGAAATAGTGGCGATCGGTCAGGCCGAATTCGACGAACGTGTTGTTGCGGCGCTGCTGCGGGATCTCAGTGTCTTCGATGAAGCTTTGCCCGAAGC	1.188e-08	2.925e-07	6.305e-09	1.892e+00	3.684e-01	5.505e-01	1.808e-01	1.334e-14
dis-assoc	0.0239044	17	1	TTGCCCTGCCCCGTTCCAGTGCGCGCCGCTGCTCAAAAATAATGCAGCAACAGCGCGCCGAGCACGGCGCTCGCGATGCCGAACGGGATGCTCACGAGAT	3.900e-06	7.857e-04	2.485e-10	2.974e+00	8.857e-01	5.682e-01	3.418e-01	1.199e-14
dis-assoc	0.0677291	41	10	TTGCCCTGCAGGCGGCCCGTCGCGCGCGTACCCGAGTTGTCGATCGAAGCGACGACGGCGTAGAGCAAATTAATTCTGTCACTCCAGAATCCCCACGGTT	1.188e-08	2.925e-07	6.305e-09	1.892e+00	3.684e-01	5.505e-01	1.808e-01	1.334e-14
dis-assoc	0.061089	37	9	TTGCCCTCGTAC	6.236e-08	1.414e-06	4.960e-08	1.872e+00	3.881e-01	4.821e-01	2.037e-01	1.744e-14
dis-assoc	0.0677291	41	10	TTGCCCGTGTACTGGCCGTGGAACGTCGTGACGTACCGGAACGGCTGCTGCGCAATCGCGAACGGCACCGACAAGTTCGCATCGAGCACGGCCATCTTGT	1.188e-08	2.925e-07	6.305e-09	1.892e+00	3.684e-01	5.505e-01	1.808e-01	1.334e-14
dis-assoc	0.0571049	38	5	TTGCCCGTGCGCAACTGGCCGCGCAGCCCGTGCTGGACGAGCCGCGACAGCACCTCGCGCCGCGCCGCGTAGCCCTTGTCCTGCGATGCCTCGCGGAACT	2.937e-10	4.945e-07	2.093e-10	2.454e+00	4.874e-01	5.742e-01	1.457e-01	4.165e-14
dis-assoc	0.0863214	50	15	TTGCCCGCTGCA	3.893e-09	5.248e-07	4.893e-08	1.571e+00	3.128e-01	4.918e-01	2.196e-01	1.190e-13
dis-assoc	0.059761	36	9	TTGCCCGCTCTG	1.217e-07	1.133e-06	3.982e-08	1.897e+00	3.897e-01	4.900e-01	2.130e-01	8.932e-15
dis-assoc	0.0146082	11	0	TTGCCCGCGTTGTAGTCGGCCACCGCCGCCTCGGTCTCGCGCTGCGGGTCGGGCCGGCTCGGCGCGCCCGGCGCCTGCGCGAGCGCGCCGCCCGCCGCCG	5.749e-05	2.527e-02	3.079e-08	3.390e+00	1.515e+00	6.752e-01	1.499e-01	6.705e-14
dis-assoc	0.0185923	14	0	TTGCCCGCGTACGCCCCGCACCTAGGGAATACCCGCCTGCGCCACCGCCCGCTCGAGCCGATAAACAAGCATTCGTCCCCATGCTGCAGTCGCACCACGA	6.580e-06	1.489e-02	2.293e-09	3.638e+00	1.494e+00	5.775e-01	1.801e-01	7.031e-14
dis-assoc	0.0146082	11	0	TTGCCCGCGCGATAGCCGGCGCGCGCGGCGGCGACGCCACCGGCGGGCGTTCATGCGCCGCGATCCCAGACAATCACCGAGCCCGCGCCGTAATGGCCTT	5.749e-05	1.850e-02	9.049e-09	3.578e+00	1.519e+00	5.562e-01	1.383e-01	2.995e-14
dis-assoc	0.0199203	14	1	TTGCCCGCCTGCCGCAGCAACTGCTCGTCCAGTGCCATGGCCTGGGCCAACTGGGCGGGGGTGAGCGTGTCGACCTCGAGTGCGCTCAAGACCATAGCAG	3.364e-05	3.113e-03	9.287e-09	2.635e+00	8.914e-01	6.321e-01	1.620e-01	3.623e-14
dis-assoc	0.0159363	12	0	TTGCCCGCCGACGGCTCGAGAATGCGCTTGAGCAATGCGTCGTTCGTCCGAACCGCCTGCCACAGGCGATAGAGACCATACACGACGTAGCAGAAGAGCA	2.790e-05	2.398e-02	1.971e-08	3.395e+00	1.504e+00	5.060e-01	1.911e-01	8.898e-14
dis-assoc	0.0199203	14	1	TTGCCCGCCAGACCAGCCGCGGCACGCCCAGCTACGCGGACGGACGCGATGTCTTCGTGTTCGAGGGCGATGAACTGGTACCGGACACGGCCGGGCCGAC	3.364e-05	3.216e-03	1.005e-08	2.627e+00	8.917e-01	6.179e-01	1.558e-01	3.937e-14
dis-assoc	0.0557769	34	8	TTGCCCGAGGGGAAGTGGACGCATTTCACGCCACTGACCGCGTTACCGGTCGAGTATTTCCATCCCCGAGCCCAACTTGCAGACCTGATGGGCGCCGGTT	1.647e-07	2.342e-06	7.519e-08	1.933e+00	4.094e-01	5.007e-01	1.987e-01	1.184e-14
dis-assoc	0.0239044	17	1	TTGCCCGAGCATA	3.900e-06	1.398e-03	9.352e-10	2.810e+00	8.793e-01	6.369e-01	1.961e-01	3.858e-14
dis-assoc	0.0239044	17	1	TTGCCCGAGCATACTTTCGTAGTCGTGCAACTGGACACGCGGCGGCGCAATCGCCAAACCCACTGCTTGCGACAACTGCGGATTCGACCGCGACAACAAC	3.900e-06	1.398e-03	9.352e-10	2.810e+00	8.793e-01	6.369e-01	1.961e-01	3.858e-14
dis-assoc	0.0318725	1	23	TTGCCCGACTCTTGCAATTCGCGACACCGCGCCCATTTAACGCACACGCGGGCGGCAAAGCCGAAAGCGCGTCACGTCCCTGCTCGCATGACGACTACTA	6.252e-05	4.990e-03	1.644e-08	-2.485e+00	8.849e-01	6.053e-01	2.512e-01	7.367e-14
dis-assoc	0.118194	68	21	TTGCCCGACTATCGCTCGACGTGGGGCGCGAACGGCACGATCTCGGGCAACGGCGTGAGCGTGAACAACACGGCGGCCAATGCGACCATTCCGTCGCTCG	6.056e-12	1.605e-08	1.191e-09	1.513e+00	2.675e-01	5.101e-01	1.341e-01	1.342e-12
dis-assoc	0.0677291	41	10	TTGCCCCGTCCGGCTTCTCATGCAGCACCTTCGCCAGCAACTCCGCCATGACTTCATCGTCATGCGCGCGCGGTCGCCCCGGGCGCGCTTCGTCATGCAG	1.188e-08	2.925e-07	6.305e-09	1.892e+00	3.684e-01	5.505e-01	1.808e-01	1.334e-14
dis-assoc	0.0199203	14	1	TTGCCCCGGATCGAAGCGCCCACGCCGACACGCACTTTCCGTCCGATCTTTCACGTGAGGCCGCGCCATGCCGCGCGAGATCCCAACGCATGCACCGCTA	3.364e-05	3.026e-03	8.270e-09	2.651e+00	8.940e-01	6.124e-01	1.501e-01	3.251e-14
dis-assoc	0.0212483	15	1	TTGCCCCCGGGGCGGCTGACCGGCAGCCTCCGAGCGCAACACGTCGGCCGTCACGTCGGCGAGCGTACGCGTCGCGAGCGATGCCTCCATCGCCCGTTGC	1.641e-05	1.990e-03	3.180e-09	2.758e+00	8.920e-01	5.145e-01	1.936e-01	2.929e-14
dis-assoc	0.0557769	34	8	TTGCCCATGGTGTTTGGGATGGTAACGAGCGCGAGTTTCGCGGATTCGGCCGCGTGGAGCAGTTCGATACCGATATGCGCGCGTGCGGCGACGTCTCGCA	1.647e-07	2.342e-06	7.519e-08	1.933e+00	4.094e-01	5.007e-01	1.987e-01	1.184e-14
dis-assoc	0.059761	36	9	TTGCCCATAAT	1.217e-07	1.211e-06	4.328e-08	1.892e+00	3.897e-01	4.952e-01	1.809e-01	1.002e-14
dis-assoc	0.062417	38	9	TTGCCCAGACA	3.182e-08	1.124e-06	3.317e-08	1.884e+00	3.870e-01	4.807e-01	2.120e-01	2.087e-14
dis-assoc	0.0664011	39	11	TTGCCCACCGGGTC	1.211e-07	1.185e-06	7.877e-08	1.742e+00	3.585e-01	5.087e-01	2.629e-01	1.215e-14
dis-assoc	0.0185923	13	1	TTGCCATCGCCATCGTCATCGCCATCGCTATCGCTATCGCTGTCGTCATCGCTATCGCGAACCACATCGCGCGCTTCGTCAAGCACTTCGTCAAGCGATC	6.892e-05	3.933e-03	1.759e-08	2.591e+00	8.984e-01	5.866e-01	2.123e-01	2.766e-14
dis-assoc	0.0557769	34	8	TTGCCAGTGATTTCATCGAGCAGTTCTTTACGGCACAATGTATGAATAGGAAATGGTAGATTCGTCACGGGTGGCGTATCAACATTGGCGGCAGCTTTTT	1.647e-07	2.342e-06	7.519e-08	1.933e+00	4.094e-01	5.007e-01	1.987e-01	1.184e-14
dis-assoc	0.0172643	13	0	TTGCCAGTCCTTCGCGTTCGCGAGCATCGGCAGCAGGTGCGACGCGGCCGCGACGACGAGGCCGATCCCCGCCGCGCGCAGCAGCGCCAGCACCGTGTGC	1.355e-05	1.447e-02	2.806e-09	3.689e+00	1.508e+00	5.933e-01	2.048e-01	3.961e-14
dis-assoc	0.061089	37	9	TTGCCAGACGTA	6.236e-08	1.693e-06	6.410e-08	1.859e+00	3.882e-01	4.957e-01	1.988e-01	2.107e-14
dis-assoc	0.059761	36	9	TTGCCACTGGGC	1.217e-07	1.477e-06	5.660e-08	1.873e+00	3.891e-01	5.359e-01	1.944e-01	1.141e-14
dis-assoc	0.0836653	46	17	TTGCCACAGCGT	2.743e-07	4.356e-07	6.045e-08	1.555e+00	3.073e-01	4.490e-01	1.380e-01	6.059e-15
dis-assoc	0.0717131	42	12	TTGCCACAGCGTAGCGGGTGGTCGCTTCAACCGCCGCGCCTGCCGATTCTGACGCTCGACGAGCAAAAGCTGAGTCCATCGATGGGCTACGTGTTCAACA	4.421e-08	4.200e-07	2.214e-08	1.741e+00	3.437e-01	5.612e-01	2.163e-01	1.040e-14
dis-assoc	0.0557769	34	8	TTGCCACAAATCCCCGTGTTGAACGGCATGGACACGGCCACACTGATCGACGTCAATGGCGACGGCAGGCTGGAATGGCTGGTAACCCATCCAGGGCTGC	1.647e-07	2.342e-06	7.519e-08	1.933e+00	4.094e-01	5.007e-01	1.987e-01	1.184e-14
dis-assoc	0.0664011	40	10	TTGCCAATGCGCGGCGGTCCATAGATGAGCGCGCCCATGATGCGGTAGCGCAAGCACTTCGTGACAAGATCGTAGAATGCCTCAATGGCGGGCGTAATGA	2.328e-08	4.065e-07	1.072e-08	1.873e+00	3.693e-01	5.675e-01	1.824e-01	1.162e-14
dis-assoc	0.0318725	1	23	TTGCCAATCACAACCGAGCGCCGAGCGCACGTGTTCATCGACGCCATGGGCGCCTCAAGCTACACGTTCGCGTGTGCGACGCCGGCCAAGACGATGGAAG	6.252e-05	1.004e-02	8.716e-08	-2.273e+00	8.830e-01	8.325e-01	2.876e-01	2.427e-13
dis-assoc	0.0146082	11	0	TTGCATGTCGATGCGCATGCCGGGCCCGGTGCTCAGCGCGGCCAACTGCGCGGCGGGAGCGAGGTCGGGGTCGAGCGTCGCGGCGTGCACTCGCAGGCGA	5.749e-05	1.992e-02	1.225e-08	3.540e+00	1.521e+00	6.021e-01	1.846e-01	3.154e-14
dis-assoc	0.0212483	15	1	TTGCATGGGACCTCCTTGGTCATGAGTTGCGCGATGGATGCAGCAAGGAGCGTGCCGTCGGCGTGCGCCCGAGGGCCGCGGCGCGCCCGCCGCCGGCGTG	1.641e-05	5.131e-03	2.694e-08	2.497e+00	8.924e-01	5.924e-01	2.049e-01	1.339e-13
dis-assoc	0.0703851	41	12	TTGCATGGCGGGACTGAATGTAACCACATTGATGCACGGCGTGCGTCCACAAGGCCGGCTCAGGACAGTAACCCGGTGCGTCCTTGAGTTCGCTGTCCTT	8.478e-08	6.429e-07	4.296e-08	1.716e+00	3.447e-01	5.582e-01	2.121e-01	1.040e-14
dis-assoc	0.0677291	41	10	TTGCATGGCGGGACTGAATGGAACCACATTGATGCGCCGCGTGCGTCCACAAGGTCGGCTCGGGACAGTAACCCGGCGCATCCATTAACTCGCTGTCCTT	1.188e-08	2.925e-07	6.305e-09	1.892e+00	3.684e-01	5.505e-01	1.808e-01	1.334e-14
dis-assoc	0.0956175	57	15	TTGCATCTTCGA	3.540e-11	2.130e-08	5.867e-10	1.728e+00	3.082e-01	4.545e-01	2.465e-01	1.755e-13
dis-assoc	0.0146082	11	0	TTGCATCGTGCATGCAGGCCGGCACGACGCTCGCATGCGACAAGACGGGGTTCATCGCGCCGTGAGCACGGGTTCGATTGACCGCCGTGCGCTGCGCGCG	5.749e-05	2.374e-02	2.632e-08	3.446e+00	1.524e+00	5.205e-01	1.369e-01	6.759e-14
dis-assoc	0.0185923	14	0	TTGCATCGGCGTAACAGTGCGACGCTTTGTCCACACTCCTGTCAAAAATCCTTAAAACACCCATAAAACAAAGGTTTACGCTCACCAATCGGTGACTTTA	6.580e-06	1.641e-02	3.307e-09	3.581e+00	1.492e+00	5.575e-01	2.635e-01	7.571e-14
dis-assoc	0.0146082	11	0	TTGCATCGCCCGCATCACCCGTCGACGCAACTGTCAGGCCGCCGCGCTTTTCGCGACGGCCTGCGCGTGCGGGAATGCTGGGCGCGGGGCGCGGGCGCCT	5.749e-05	2.281e-02	2.004e-08	3.442e+00	1.512e+00	6.391e-01	1.963e-01	4.380e-14
dis-assoc	0.0159363	12	0	TTGCATCGATCCCGCCTCCGAGGACGATTACCAGCGCCTGATCGAGGCGCTCGTCGCGCGCGGACGTCTGCCGCGCCACGTCGTGCATGCGTGGCTCGCG	2.790e-05	1.502e-02	3.401e-09	3.673e+00	1.510e+00	4.340e-01	1.977e-01	2.577e-14
dis-assoc	0.0146082	11	0	TTGCATCCGGTGCAAGCGTGATGTCGATTTCGAGCCCCGTGCTCAGGTAATGCAGATTGATCGCGCTCGCCCGCAGCCCCGCTTTCTCGAGCGTCGCTTC	5.749e-05	3.027e-02	5.223e-08	3.264e+00	1.507e+00	5.658e-01	1.575e-01	9.958e-14
dis-assoc	0.0212483	15	1	TTGCATCCGGCGAGCGCGGCGGCGGCGATGGCCGCGAGCGCGACGGCGCGCAACGGGCGGCGGCCGGCGCGGCGAAGGTGGGCGGTTGCGTGGGCGATCT	1.641e-05	2.518e-03	5.176e-09	2.689e+00	8.901e-01	5.711e-01	2.074e-01	3.894e-14
dis-assoc	0.0690571	42	10	TTGCATCCCTTG	6.035e-09	1.685e-07	2.714e-09	1.925e+00	3.675e-01	5.378e-01	1.835e-01	1.230e-14
dis-assoc	0.0664011	40	10	TTGCATCCCTTGGCGACCGGCAATTACCGGATCATTACGCCCGCCATTGAGGCATTCTACGATCTTGTCACGAAGTGCTTGCGCTACCGCATCATGGGCG	2.328e-08	4.065e-07	1.072e-08	1.873e+00	3.693e-01	5.675e-01	1.824e-01	1.162e-14
dis-assoc	0.0212483	15	1	TTGCATCCCACGACAACGCGGCTGCCGACCCGACTCCGACCCGACTCCGGCTCGATTCCGGCTCGATTCCGGCTCGATTCCGGTTCAATGCCGGCTCGAT	1.641e-05	1.715e-03	2.074e-09	2.785e+00	8.883e-01	6.138e-01	1.966e-01	2.028e-14
dis-assoc	0.0212483	15	1	TTGCATCCATCGCTCAAGGCGGCAAGGTGTTGCTCGCCGGTAACGGCGGAAGCGCGGCTGATGCGCAGCATATCGCAGGGGAGTTCGTCAGCCGGTTTGC	1.641e-05	2.368e-03	3.736e-09	2.683e+00	8.827e-01	6.741e-01	2.065e-01	2.853e-14
dis-assoc	0.0146082	11	0	TTGCATCAGGCGTTCTTGCTCCTAAACCTTGCACCGGGCACGGCGGCCCGGCACTCACATCGTTACTCGTCGGCTGCGCGTCGGGTTATTCCCACGACAG	5.749e-05	1.870e-02	9.580e-09	3.576e+00	1.521e+00	5.234e-01	1.848e-01	2.805e-14
dis-assoc	0.061089	37	9	TTGCATAACA	6.236e-08	1.587e-06	5.881e-08	1.864e+00	3.882e-01	5.000e-01	2.098e-01	1.931e-14
dis-assoc	0.0225764	16	1	TTGCAGTTACCGAAGCCTCAAAGCCTCAAAGCCTCAAAAGCCTCAAAAGCCTCAAAAGCCGCCGAAACCGTCGAAACCGTCGAAACCGTCGAAACCGTCG	8.003e-06	2.221e-03	3.065e-09	2.700e+00	8.828e-01	7.027e-01	1.507e-01	5.278e-14
dis-assoc	0.0159363	12	0	TTGCAGTCGTCGTTGCAGTCGTCGCTGCAGTCGTCGCTGCAGTCGTCGCCGCAGTCGTCGCCGCAGTCGTCGCCGCAGTCGTCGCCGCAGTCGTCGCCGC	2.790e-05	1.957e-02	9.627e-09	3.515e+00	1.506e+00	6.513e-01	2.124e-01	4.723e-14
dis-assoc	0.0146082	11	0	TTGCAGTCGTCGCTGCAGTCGTCGCTGCAGTCGTCGCCGCAGTCGTCGCCGCAGTCGTCGCCGCAGTCGTCGCCGCAGTCGTCGCCGCAGTCGCCGCAGT	5.749e-05	2.275e-02	2.028e-08	3.447e+00	1.514e+00	6.499e-01	2.087e-01	4.280e-14
dis-assoc	0.063745	38	10	TTGCAGTACTGAGCTCATCGGTAGGCAACTTCTCGTCTACCTGAACGCGGGCGACTTGCGCAGTGTCCGTGCATTCCTGCTCGACGGCACCGAATTAGGT	8.821e-08	1.678e-06	8.819e-08	1.775e+00	3.706e-01	5.695e-01	1.646e-01	1.991e-14
dis-assoc	0.0212483	15	1	TTGCAGGTGCGCGGGCCCTATACGATCCGCGGCTACTACCGGCTCGCCGAGCATCATGCGGCCGCGTTCACGGCCGACGGCTTCTATCGCACCGGCGACC	1.641e-05	1.905e-03	2.507e-09	2.758e+00	8.883e-01	5.057e-01	2.136e-01	2.312e-14
dis-assoc	0.0225764	16	1	TTGCAGGCGGTTCAAGGCTTTAGACGCGACAAAAATCCGTATGAAACAGCGGTTCATGATGCGAAAAATTCGCGAATTTTTGGCGTCCGATGACAGTTGT	8.003e-06	9.491e-04	4.667e-10	2.938e+00	8.890e-01	5.641e-01	3.249e-01	1.062e-14
dis-assoc	0.131474	75	24	TTGCAGGCCGGCGTAGTTCGCGCTCGTGAACTTGACCGTGTTGTTCACCGCGACGTCGCCGTTCGTGTTCAGGCGGTCGTTGTTGAGCCGGTGCGCGAAG	7.979e-13	4.419e-09	3.314e-10	1.489e+00	2.536e-01	5.803e-01	2.814e-01	1.545e-12
dis-assoc	0.0664011	40	10	TTGCAGGCCCTGTAAGCGTGTGCGCAATTCGCCGCCGGCACGGATCTCGATCAACGCGACACGGTGCTGCTTGATTTGCAACTGCAGCCACGCCGCCAGC	2.328e-08	4.667e-07	1.298e-08	1.864e+00	3.694e-01	5.687e-01	1.834e-01	1.323e-14
dis-assoc	0.131474	74	25	TTGCAGGAGTTCATGGCGGCTGTTCGGCGATAGTCTTTCATTTTCATGACGCAGATCCGGGTCGGATCGGTAAAAAATGCCGAGCTCACCGCGTTTGCGC	3.801e-12	1.659e-08	1.954e-09	1.417e+00	2.508e-01	5.816e-01	2.712e-01	1.725e-12
dis-assoc	0.0756972	45	12	TTGCAGCTTGAACGCGACGAGCGTCGCGGACACCGTCCGCTCGTTCGCAACGTTCTGCCGAACCGTCGTGCCGTATGTGTCGAGCGAGCGGTTGAGCGCA	6.090e-09	2.832e-07	1.133e-08	1.755e+00	3.414e-01	5.349e-01	2.311e-01	2.974e-14
dis-assoc	0.0783533	49	10	TTGCAGCGCTGCC	4.712e-11	9.137e-09	2.310e-11	2.084e+00	3.624e-01	6.086e-01	2.048e-01	1.557e-14
dis-assoc	0.059761	36	9	TTGCAGCAGCGGGA	1.217e-07	1.481e-06	5.654e-08	1.872e+00	3.889e-01	5.310e-01	1.865e-01	1.164e-14
dis-assoc	0.0677291	41	10	TTGCAGCACATGCTGCTGATGACGCGAGATCCAACGGCGCAACTGGTTCGGGTGGACATCATGGTCCATGGCCGCCCGGGCGATCGATACGCCCGGCTTC	1.188e-08	2.925e-07	6.305e-09	1.892e+00	3.684e-01	5.505e-01	1.808e-01	1.334e-14
dis-assoc	0.0557769	34	8	TTGCAGATTTACACGAATCAGAGCGGTAATGGATTTGCCGCGCCGCAAAGTTTGTCGTTGCCTGACGGGGCGCGATTCGACGATACCTGCCTGCTGCAGG	1.647e-07	2.342e-06	7.519e-08	1.933e+00	4.094e-01	5.007e-01	1.987e-01	1.184e-14
dis-assoc	0.0172643	13	0	TTGCAGATATTCGTCGGCGAGGCGCTGCGCGCGCCCGCCGCCATACAGCGCTTCGTCATGGTCGAATTCGACCGTCAGCGCATCGCCGTCATCGATTACA	1.355e-05	1.406e-02	2.169e-09	3.686e+00	1.501e+00	6.019e-01	1.145e-01	4.153e-14
dis-assoc	0.0159363	12	0	TTGCAGATAGGTCGACGAGGCCGTGGGCTGTGGGCCGTGGGCCGTGGGCCGGGAAGTGGGAAGTGGGAAGTGGGAAGTGGGAAGTCGGCGGCCGGCAGTC	2.790e-05	2.193e-02	1.479e-08	3.452e+00	1.506e+00	6.170e-01	1.939e-01	6.764e-14
dis-assoc	0.0185923	14	0	TTGCAGAGCAGCAAGCGTTGCATCGGCGTAACAGTGCGACGCTTTGTCCACACTCCTGTCAAAAATCCTTAAAACACCCATAAAACAAAGGTTTACGCTC	6.580e-06	1.641e-02	3.307e-09	3.581e+00	1.492e+00	5.575e-01	2.635e-01	7.571e-14
dis-assoc	0.0942895	52	19	TTGCAGACGGTA	3.450e-08	4.535e-07	7.250e-08	1.453e+00	2.875e-01	4.756e-01	1.773e-01	2.529e-14
dis-assoc	0.0557769	34	8	TTGCAGACCTGATGGGCGCCGGTTTTTCAGATCTGGTCCTGATCGGACCCAAGAGTGTGCGCCTTTACGCGAACGAGCGCGATGGCTGGACGCAAGGCCA	1.647e-07	2.342e-06	7.519e-08	1.933e+00	4.094e-01	5.007e-01	1.987e-01	1.184e-14
dis-assoc	0.0664011	40	10	TTGCACTGGCTGCTCGACGGCATCGACCTGACCGTGATCCAGAAGCATCCCCAGCGATATTACGCGCGGATGAGCTGAACACCACGCAGGTGGCATGGTC	2.328e-08	6.203e-07	1.991e-08	1.837e+00	3.685e-01	5.669e-01	1.804e-01	1.816e-14
dis-assoc	0.0664011	40	10	TTGCACGGGTCTTGCCAATGCGCGGCGGTCCATAGATGAGCGCGCCCATGATGCGGTAGCGCAAGCACTTCGTGACAAGATCGTAGAATGCCTCAATGGC	2.328e-08	4.065e-07	1.072e-08	1.873e+00	3.693e-01	5.675e-01	1.824e-01	1.162e-14
dis-assoc	0.0557769	34	8	TTGCACGCGTCTGCGCCCGGAATCGGCAGCGTGATGCCATCGGATTGAATGACTGTCTGGCCTTGCGTCCAGCCATCGCGCTCGTTCGCGTAAAGGCGCA	1.647e-07	2.342e-06	7.519e-08	1.933e+00	4.094e-01	5.007e-01	1.987e-01	1.184e-14
dis-assoc	0.0703851	41	12	TTGCACGCGCTGTCGAAATTGTGCTGAAGGACAGCGAACTCAAGGACGCACCGGGTTACTGTCCTGAGCCGGCCTTGTGGACGCACGCCGTGCATCAATG	8.478e-08	6.429e-07	4.296e-08	1.716e+00	3.447e-01	5.582e-01	2.121e-01	1.040e-14
dis-assoc	0.0664011	40	10	TTGCACGCGCGCGTTGGTGATTACGTCCGCTTGAGTCCGGTGAAACTGAGCGGCGAACGCGGAAGCCGCGGCGCCGTCGGCGCGCTATCGCAACTGCTTG	2.328e-08	4.065e-07	1.072e-08	1.873e+00	3.693e-01	5.675e-01	1.824e-01	1.162e-14
dis-assoc	0.0172643	13	0	TTGCACGACATGAACGAGACGATCCGCGTGTCGGGCGTGTCGCGCTGCGCGCACTGCGCGGCCGCGCGCTTGAGCGCATCGTCCAGCGCGCGCGGCTCGA	1.355e-05	1.873e-02	6.804e-09	3.524e+00	1.499e+00	5.640e-01	2.632e-01	6.603e-14
dis-assoc	0.0185923	13	1	TTGCACGAAGTCCGCGAACTCCGAACCGCGATGCGGCGTGCCGATTGTCGTCACCGATGCGACCAGTTGCGGCGCGACGGCTGCGACGTAGCGCGAGGTC	6.892e-05	2.573e-03	6.942e-09	2.708e+00	8.984e-01	5.842e-01	2.297e-01	1.381e-14
dis-assoc	0.0146082	11	0	TTGCACCGGGCACGGCGGCCCGGCACTCACATCGTTACTCGTCGGCTGCGCGTCGGGTTATTCCCACGACAGCGCGCCGCCCGTCTGATACTCGATCACC	5.749e-05	1.870e-02	9.580e-09	3.576e+00	1.521e+00	5.234e-01	1.848e-01	2.805e-14
dis-assoc	0.0159363	12	0	TTGCACATGGAGGGAGTTTGGTATTGACGCTATATGAGGGGGGGTGGCGAAGATGGGGGCATTGTATAGGGAAAAATGTTCTTCGGATTGGGTTTCATTT	2.790e-05	1.499e-02	3.219e-09	3.672e+00	1.510e+00	5.529e-01	1.810e-01	2.393e-14
dis-assoc	0.0690571	40	12	TTGCACATCGCGAAATAAAGTTGTCACCGGGGCCGCGACCACGCGAAGATAAGTGTCAACTTCCGTTGAGCACAGATGCAGCGACCGCAACCATGCCGAA	1.618e-07	8.061e-07	6.012e-08	1.704e+00	3.453e-01	5.587e-01	2.042e-01	8.089e-15
dis-assoc	0.106242	58	22	TTGCACACGGCCCGTTGCACACGGCCCGTTACGCCTTCGACAGCGCCTTGAGCGACAGCTTGATGCCTTCGGACACGCCGGTGCCGGCCGGCACGTTCTT	9.301e-09	1.542e-07	2.638e-08	1.426e+00	2.714e-01	4.857e-01	2.702e-01	2.818e-14
dis-assoc	0.0677291	41	10	TTGCACACGCGCCGTGCTCGGACATCACCTCGTATTGGCTCGCGAATACAGTCGCTACGACGTCATCAAAGCGATCGAAGCGGCGCTCGAGCCGCATCAA	1.188e-08	2.925e-07	6.305e-09	1.892e+00	3.684e-01	5.505e-01	1.808e-01	1.334e-14
dis-assoc	0.065073	39	10	TTGCACACCAAACAGCGACAGATACCGGGCCACCGAGCTCTTCGAAATACCCGTTTGTGCAGCAGCAGAGCGCACACTCCAGTGCGTTGCCCCGTCCGGC	4.542e-08	6.111e-07	2.115e-08	1.847e+00	3.704e-01	5.524e-01	1.660e-01	1.206e-14
dis-assoc	0.0159363	12	0	TTGCAATGCCCCGTGTCCGATGTCCGATGTCCGATGTCCGCCGGCATCGTCACACCATTTTCATCGCCCGCGAAACCGCGCGCCGCACAGGAAAAAACCA	2.790e-05	1.487e-02	3.211e-09	3.676e+00	1.510e+00	6.206e-01	2.160e-01	2.151e-14
dis-assoc	0.0703851	42	11	TTGCAATCAGA	1.674e-08	5.123e-07	2.029e-08	1.786e+00	3.552e-01	5.191e-01	2.113e-01	2.208e-14
dis-assoc	0.0677291	41	10	TTGCAAGTTCCTGCAGGTCATGATGGCCGGCGATCTGCGGGTCCACGTAACGCTGATATGTGCCACGCCTGAGCATTTCCAGGATGACCTGCGCGTCCTT	1.188e-08	2.925e-07	6.305e-09	1.892e+00	3.684e-01	5.505e-01	1.808e-01	1.334e-14
dis-assoc	0.063745	39	9	TTGCAACTTTG	1.616e-08	4.246e-07	7.510e-09	1.954e+00	3.858e-01	5.807e-01	2.340e-01	1.118e-14
dis-assoc	0.0836653	46	17	TTGCAACTGCAG	2.743e-07	3.911e-07	5.192e-08	1.560e+00	3.071e-01	4.736e-01	1.177e-01	5.504e-15
dis-assoc	0.0677291	41	10	TTGCAACTGCAGCCACGCCGCCAGCGACGGGAAACGCTCAAGCAGTTGCGATAGCGCGCCGACGGCGCCGCGGCTTCCGCGTTCGCCGCTCAGTTTCACC	1.188e-08	2.925e-07	6.305e-09	1.892e+00	3.684e-01	5.505e-01	1.808e-01	1.334e-14
dis-assoc	0.0146082	11	0	TTGCAACTGAAC	5.749e-05	2.500e-02	2.954e-08	3.410e+00	1.521e+00	4.730e-01	1.994e-01	6.082e-14
dis-assoc	0.0212483	15	1	TTGCAACGCGGGCGCGCGGCATGCAGTGCATTCGGAACCGGTGCCGCTCGCGTCGATCGGCGGAATCTCGCCGATGCGATGAACTGATCGTCCCCGCGCG	1.641e-05	2.249e-03	3.827e-09	2.715e+00	8.887e-01	5.635e-01	2.121e-01	3.084e-14
dis-assoc	0.0557769	34	8	TTGCAACAATATGGGCGCGCACACAACATTGTACTACCGCAGCTCTGTACAGTTCTGGTTGGACGAAAAAGCTGCCGCCAATGTTGATACGCCACCCGTG	1.647e-07	2.342e-06	7.519e-08	1.933e+00	4.094e-01	5.007e-01	1.987e-01	1.184e-14
dis-assoc	0.0677291	40	11	TTGCAAATCAAG	6.290e-08	1.063e-06	6.332e-08	1.741e+00	3.568e-01	5.735e-01	1.823e-01	1.897e-14
dis-assoc	0.0664011	40	10	TTGCAAATCAAGCAGCACCGTGTCGCGTTGATCGAGATCCGTGCCGGCGGCGAATTGCGCACACGCTTACAGGGCCTGCAAGGACTACATGCGGGGTTTC	2.328e-08	4.667e-07	1.298e-08	1.864e+00	3.694e-01	5.687e-01	1.834e-01	1.323e-14
dis-assoc	0.0677291	41	10	TTGCAAAGACCTACCACCAAGTTTCCCGCGCACGCACCAAGGTGCAGCACTCTCTGATCAACCATAGCCTGCCCCTGTACATCCCGGAGATGCACCACTA	1.188e-08	2.925e-07	6.305e-09	1.892e+00	3.684e-01	5.505e-01	1.808e-01	1.334e-14
dis-assoc	0.0557769	34	8	TTGCAAACGTCACTCATCAGCCAAGGCTTGTTTCGAGACAAGTCGCAACGCCAGTGGTGCGGCGTCGGGTGTGGAATCGTCAAAACGAGACTCACAACAC	1.647e-07	2.342e-06	7.519e-08	1.933e+00	4.094e-01	5.007e-01	1.987e-01	1.184e-14
dis-assoc	0.063745	41	7	TTGCAAAAGCCTTCTTCGTCGAGCGTCGCGAGGTCGCCCGTGCGCATCCAGCCATCGACCACCGCCTCGCGCGTCCTGGCCTCGTCGTCCCAATAGCCGA	4.188e-10	3.308e-07	9.315e-10	2.155e+00	4.215e-01	6.110e-01	3.854e-01	3.994e-14
dis-assoc	0.0225764	16	1	TTGATTTTGTTTAGGTATCCAGATAAACAAACTTCTAAGATAATATGGAAATACGGCAACGGTCGAAGATGCGTCCATCTTTCATGCGTGGTGTCCGGCT	8.003e-06	1.978e-03	2.554e-09	2.740e+00	8.859e-01	5.747e-01	2.103e-01	4.255e-14
dis-assoc	0.0664011	40	10	TTGATTTGCAACTGCAGCCACGCCGCCAGCGACGGGAAACGCTCAAGCAGTTGCGATAGCGCGCCGACGGCGCCGCGGCTTCCGCGTTCGCCGCTCAGTT	2.328e-08	4.667e-07	1.298e-08	1.864e+00	3.694e-01	5.687e-01	1.834e-01	1.323e-14
dis-assoc	0.0783533	45	14	TTGATTTGATGCAT	4.013e-08	7.469e-07	7.186e-08	1.603e+00	3.240e-01	4.508e-01	1.876e-01	2.564e-14
dis-assoc	0.0159363	12	0	TTGATTTCGTCGACGATCTTCAGCGCGATTTCCTGAGAGTAGCCGATCGTCCGTTGCTGCTGATCGTAGTAAGAGAACGGAACGGACGATTCGCGCACGC	2.790e-05	2.051e-02	1.129e-08	3.488e+00	1.505e+00	5.926e-01	2.541e-01	5.079e-14
dis-assoc	0.0199203	15	0	TTGATTTCGGCCATTCGCCGTGCATTTCGCCGTGCATTTCGTCGCGCATTTCGTCGCGCATTTCGTGGCGCATTTTCGTCGCGCAGCCCACCCCCTCGCA	3.196e-06	1.182e-02	7.746e-10	3.752e+00	1.491e+00	5.781e-01	2.176e-01	5.632e-14
dis-assoc	0.0292165	0	22	TTGATTTCCGGCCGGCGCGCCAGGTTCTGGACGAGTGCGCCGTCGTTTCCTTCGGTCGCGAGCAGCGTGACGATGTTCGGATCGAAGCCCGCTTCGCGCA	2.358e-05	1.510e-02	1.891e-09	-3.635e+00	1.496e+00	7.784e-01	3.354e-01	5.927e-14
dis-assoc	0.0398406	27	3	TTGATTGGCTAGAACGAGTAAAGACTCGCGCATTTCCCTCTCCCAAAACCTGCTGATGGTGATACGTCGGATCCCGAAAGAAACCCAGATTCATCACATT	5.537e-08	3.403e-05	5.601e-08	2.565e+00	6.188e-01	6.409e-01	2.217e-01	3.673e-14
dis-assoc	0.0185923	13	1	TTGATTGCTCCGTCGGTCAGGCGCGCGCGAATCGCCGATAGTCGCCGGCATCGCGCAAACGCACGTTTAGCCTGGCACGCGCGCCGCCGCGTACCGATTC	6.892e-05	3.636e-03	1.497e-08	2.613e+00	8.984e-01	5.771e-01	1.956e-01	2.592e-14
dis-assoc	0.063745	39	9	TTGATTGCCAGC	1.616e-08	3.871e-07	6.603e-09	1.963e+00	3.864e-01	4.850e-01	2.428e-01	1.058e-14
dis-assoc	0.0146082	11	0	TTGATTATCCG	5.749e-05	2.179e-02	1.588e-08	3.469e+00	1.512e+00	6.882e-01	1.727e-01	3.699e-14
dis-assoc	0.0199203	14	1	TTGATGTGGTTTACTAATTTTTGTTGAGAATCCTGATCCACGGATTGGTATCGCCTGGGTGATTTGTCGATTTTTGTGACGTGATATTGACTTGTAATTT	3.364e-05	3.439e-03	1.197e-08	2.619e+00	8.952e-01	5.756e-01	2.020e-01	3.960e-14
dis-assoc	0.0677291	41	10	TTGATGTGCTCCCACGTCACGTACGCCAGTTCCGGCATGCGTTGAGATGGGTACCCATCCATGGGACCGTAGCCGAGTTCGCGAATCGTGAAGGACCGGG	1.188e-08	2.925e-07	6.305e-09	1.892e+00	3.684e-01	5.505e-01	1.808e-01	1.334e-14
dis-assoc	0.0677291	41	10	TTGATGTCACCAAACGGATTGGTATGCCCTTGAGTTCGTCATCAGGGCGCGCAGCTGGCTGCGGCACTTGCGCGAACGAATCGGACAGGATGGTCAACTC	1.188e-08	2.925e-07	6.305e-09	1.892e+00	3.684e-01	5.505e-01	1.808e-01	1.334e-14
dis-assoc	0.061089	37	9	TTGATGTATA	6.236e-08	1.678e-06	6.408e-08	1.861e+00	3.886e-01	4.703e-01	1.987e-01	2.190e-14
dis-assoc	0.0172643	13	0	TTGATGGTGTCGACGGCGTAGAAGGCCGATGGACAACGCGACGATGCGACAACGCGACAACGCGACAACGCGACAACGCGTTGCGCGCGGCCGCGACAGG	1.355e-05	1.486e-02	2.310e-09	3.642e+00	1.495e+00	6.342e-01	1.274e-01	3.976e-14
dis-assoc	0.0199203	14	1	TTGATGGAGATGGCCGGTCGGGACGGCCAGTCTGGACGGCCAGCCGGGACGGACGGCGGCGGCCGCCGCCGATCGGGACGGCCCGCGTCGCTCCGCCGGC	3.364e-05	1.739e-03	2.666e-09	2.810e+00	8.973e-01	5.142e-01	2.467e-01	1.286e-14
dis-assoc	0.0212483	15	1	TTGATGCGTTGCATGGGACCTCCTTGGTCATGAGTTGCGCGATGGATGCAGCAAGGAGCGTGCCGTCGGCGTGCGCCCGAGGGCCGCGGCGCGCCCGCCG	1.641e-05	5.131e-03	2.694e-08	2.497e+00	8.924e-01	5.924e-01	2.049e-01	1.339e-13
dis-assoc	0.0159363	12	0	TTGATGCGGTGGTTTTTTCCTGTGCGGCGCGCGGTTTCGCGGGCGATGAAAATGGTGTGACGATGCCGGCGGACATCGGACATCGGACATCGGACACGGG	2.790e-05	1.487e-02	3.211e-09	3.676e+00	1.510e+00	6.206e-01	2.160e-01	2.151e-14
dis-assoc	0.0677291	41	10	TTGATGCGCCGCGTGCGTCCACAAGGTCGGCTCGGGACAGTAACCCGGCGCATCCATTAACTCGCTGTCCTTCAAAACGATTTCCACCGCGCGCGCGAAC	1.188e-08	2.925e-07	6.305e-09	1.892e+00	3.684e-01	5.505e-01	1.808e-01	1.334e-14
dis-assoc	0.065073	39	10	TTGATGCGATCACGACGTCGATTGCCGAACACAAACAACGCCGAGATCATGGGGTTCAGGTGCATCGCCTGTTCGACCAGGATCGACAATCCGTTGATGC	4.542e-08	7.756e-07	2.919e-08	1.830e+00	3.704e-01	5.383e-01	1.643e-01	1.509e-14
dis-assoc	0.0677291	41	10	TTGATGCCCATGCGGAAGTCGACCGGATCGCGATGCAGGTAGACCTTCAGCCCTTCGTCGAACCGGAACACGGCAGCCTCCCGAGCATCTGGATCACCGT	1.188e-08	2.925e-07	6.305e-09	1.892e+00	3.684e-01	5.505e-01	1.808e-01	1.334e-14
dis-assoc	0.0199203	14	1	TTGATGCATGATAGGAGGAGAAGCGCGCGCGTGCGCTGCGACAAGATTGCGCGGCCGCGGTGTTGTCCGCGCGCAAGGCGCGCGCGTCCGCGCGTTGACG	3.364e-05	2.315e-03	4.880e-09	2.721e+00	8.931e-01	6.422e-01	2.568e-01	1.851e-14
dis-assoc	0.0703851	41	12	TTGATGCACGGCGTGCGTCCACAAGGCCGGCTCAGGACAGTAACCCGGTGCGTCCTTGAGTTCGCTGTCCTTCAGCACAATTTCGACAGCGCGTGCAAAC	8.478e-08	6.429e-07	4.296e-08	1.716e+00	3.447e-01	5.582e-01	2.121e-01	1.040e-14
dis-assoc	0.0185923	13	1	TTGATGAGGCTGATACGGCTGATACGGCTGGCACGGCTGACACGGACGACACGGACGATACGGACGATACGGACGATACGGACGATACGGACGATACGGA	6.892e-05	4.488e-03	2.353e-08	2.560e+00	9.010e-01	5.464e-01	1.307e-01	4.364e-14
dis-assoc	0.0690571	41	11	TTGATGACTTTG	3.252e-08	4.624e-07	1.833e-08	1.794e+00	3.555e-01	5.905e-01	1.688e-01	1.297e-14
dis-assoc	0.0677291	41	10	TTGATGACTTTGTCAATAAAGTCGTCAACTCAGATGTCAGATGCCTTGAACCGTGGGGATTCTGGAGTGACAGAATTAATTTGCTCTACGCCGTCGTCGC	1.188e-08	2.925e-07	6.305e-09	1.892e+00	3.684e-01	5.505e-01	1.808e-01	1.334e-14
dis-assoc	0.0717131	43	11	TTGATGACGTCGT	8.574e-09	2.068e-07	5.453e-09	1.851e+00	3.559e-01	4.885e-01	1.561e-01	1.609e-14
dis-assoc	0.0677291	41	10	TTGATGACGTCGTAGCGACTGTATTCGCGAGCCAATACGAGGTGATGTCCGAGCACGGCGCGTGTGCAAACGTCTATGATTACCAGCAACCAGACGCGTT	1.188e-08	2.925e-07	6.305e-09	1.892e+00	3.684e-01	5.505e-01	1.808e-01	1.334e-14
dis-assoc	0.0185923	13	1	TTGATGACGGCA	6.892e-05	2.599e-03	7.053e-09	2.698e+00	8.957e-01	5.574e-01	1.449e-01	1.761e-14
dis-assoc	0.0199203	14	1	TTGATGACCGAATGAAGCGTCATCCAAAATTACAAGTCAATATCACGTCACAAAAATCGACAAATCACCCAGGCGATACCAATCCGTGGATCAGGATTCT	3.364e-05	3.439e-03	1.197e-08	2.619e+00	8.952e-01	5.756e-01	2.020e-01	3.960e-14
dis-assoc	0.0743692	43	13	TTGATGACATTCGGCCCGCGATTCGAGACGTATGCTCGTTCTTTCTTTCGACGATCGCCCATCGTTGTCTGTCCGTGCGGTATGAGCCAGTGAACCACCG	5.865e-08	4.927e-07	3.417e-08	1.683e+00	3.342e-01	5.018e-01	1.831e-01	1.146e-14
dis-assoc	0.0438247	30	3	TTGATGAAGATGCCGTGCGGGAGCTGGTCGAGTTTTGCCTGAAGCCGGGCGTATCGATCGCCCGGGCGGCCATGGACCATGATGTCCACCCGAACCAGTT	6.399e-09	1.014e-05	3.090e-09	2.721e+00	6.164e-01	6.137e-01	2.417e-01	2.651e-14
dis-assoc	0.0664011	40	10	TTGATCTTGCACGCGCGCGTTGGTGATTACGTCCGCTTGAGTCCGGTGAAACTGAGCGGCGAACGCGGAAGCCGCGGCGCCGTCGGCGCGCTATCGCAAC	2.328e-08	4.065e-07	1.072e-08	1.873e+00	3.693e-01	5.675e-01	1.824e-01	1.162e-14
dis-assoc	0.0146082	11	0	TTGATCTTCATCCGCAGGAAGAGAATGCCGGTCCACGCGGGATCTTTTGCGATCGTGTTGAACTTCGCGAAATATTCGGGCTCCGCCTGATCCAGCGCAT	5.749e-05	2.045e-02	1.435e-08	3.534e+00	1.525e+00	5.297e-01	1.297e-01	4.425e-14
dis-assoc	0.0783533	44	15	TTGATCTGTCC	1.812e-07	5.906e-07	6.846e-08	1.590e+00	3.180e-01	4.860e-01	2.122e-01	7.868e-15
dis-assoc	0.0212483	15	1	TTGATCTGGTCCTTGTCGCGGCCCTCGACGACGAGGTCGCCTTCTTCGGTGCGGCGCACGCGGTCGCCGGTGCGATAGAAGCCGTCGGCCGTGAACGCGG	1.641e-05	1.905e-03	2.507e-09	2.758e+00	8.883e-01	5.057e-01	2.136e-01	2.312e-14
dis-assoc	0.0212483	15	1	TTGATCTGAGGGCTCACCTGATTGTCGATCAGCAAGTAGCTGTACAGGTCGTCCCGGGTGCGTAAATTCAGCGTCGGATCGGCGACTTCCGCCAGGTAAT	1.641e-05	2.446e-03	4.683e-09	2.687e+00	8.869e-01	6.352e-01	1.782e-01	3.823e-14
dis-assoc	0.061089	37	9	TTGATCTGACGCA	6.236e-08	1.434e-06	5.015e-08	1.870e+00	3.880e-01	4.737e-01	1.984e-01	1.766e-14
dis-assoc	0.0836653	48	15	TTGATCTGAACG	1.430e-08	1.545e-07	1.076e-08	1.643e+00	3.127e-01	5.347e-01	2.451e-01	1.282e-14
dis-assoc	0.0199203	15	0	TTGATCTCATCT	3.196e-06	9.639e-03	3.188e-10	3.867e+00	1.494e+00	6.388e-01	1.191e-01	3.720e-14
dis-assoc	0.0172643	13	0	TTGATCTCATCTACGGGCTGCCGCACCAGACGGTATCGAGCTTCGCGCGCACGCTCGACACGATCGTCGAGCTCGAGCCCGACCGGCTCTCCGTGTTCGG	1.355e-05	1.346e-02	1.982e-09	3.724e+00	1.507e+00	5.725e-01	1.406e-01	3.620e-14
dis-assoc	0.0677291	41	10	TTGATCGTGGCGCCGCACGCATACTGCTCGATCGCTGTCGTACGCGCCCGGATCGATTCCCGTTCGGCAGCATCGAACACGGTCCACGCCACGGTCGGCC	1.188e-08	2.925e-07	6.305e-09	1.892e+00	3.684e-01	5.505e-01	1.808e-01	1.334e-14
dis-assoc	0.0199203	14	1	TTGATCGTGCTGCATCGGCCGGCCGATTCGGCGAGCGAGCCGTCGCCGCGCCCGCTCGTCATCGTCGAACAACAAGCCGACGGCACGTTCAGGCTCGCGG	3.364e-05	3.021e-03	9.438e-09	2.659e+00	8.967e-01	5.011e-01	1.693e-01	3.936e-14
dis-assoc	0.0916335	53	16	TTGATCGTGACGAAGCTCGATCG	1.364e-09	2.162e-07	1.795e-08	1.570e+00	3.024e-01	4.883e-01	2.314e-01	1.251e-13
dis-assoc	0.0252324	0	19	TTGATCGTCGGCAGCAGCATGCCTTCGACGCGCGCCGCGCGATGCGCGCGTACGTCGGCGAGCACCGCGTCGACTTCGGCGCGCGTGCGCGGGCCGGTAT	8.337e-05	1.041e-02	5.233e-10	-3.869e+00	1.510e+00	4.878e-01	1.475e-01	9.782e-15
dis-assoc	0.0385126	26	3	TTGATCGCGGGCGTCGATTTTTGGGGTGGGCAATTACCTGCTCCGTCAGGTGACTTTAGCTTTCGATAGAGCGATTGAACAATGCCTGGCGCGTCTCAAT	1.132e-07	3.509e-05	6.457e-08	2.562e+00	6.193e-01	6.273e-01	1.947e-01	2.391e-14
dis-assoc	0.0146082	11	0	TTGATCGCGCTCGCCCGCAGCCCCGCTTTCTCGAGCGTCGCTTCGATTTGCCCCTCGAGCTGATCGCGCGGCGGCAGATCGAGCACCGTGCGGCGCGCGA	5.749e-05	3.027e-02	5.223e-08	3.264e+00	1.507e+00	5.658e-01	1.575e-01	9.958e-14
dis-assoc	0.0185923	13	1	TTGATCGCCTGACGCAGCCTGCCGAACAGCGCGTCGGGCGTGTGGCCGGCTTCTTGGCCGCCGTCGCCGAATGCCTTCAAATAGCGCGCCCGCAACTCGC	6.892e-05	3.404e-03	1.287e-08	2.629e+00	8.976e-01	5.852e-01	2.123e-01	2.229e-14
dis-assoc	0.0212483	15	1	TTGATCGATTTGTTTGTAATGAATCTGATTGGTAGAGATTGTGATGGGGCGGTTGTTGATCATGATCGCTTGCAGTGTGTGATGAATGTGAGTCGAAATG	1.641e-05	1.456e-03	1.548e-09	2.840e+00	8.923e-01	6.233e-01	1.810e-01	1.720e-14
dis-assoc	0.0690571	42	10	TTGATCGAGATCC	6.035e-09	2.490e-07	4.779e-09	1.900e+00	3.678e-01	5.537e-01	1.803e-01	1.879e-14
dis-assoc	0.0677291	41	10	TTGATCGAGATCCGTGCCGGCGGCGAATTGCGCACACGCTTACAGGGCCTGCAAGGACTACATGCGGGGTTTCTGCAGCAATGTCGTCAGTGCGGTCTCG	1.188e-08	2.925e-07	6.305e-09	1.892e+00	3.684e-01	5.505e-01	1.808e-01	1.334e-14
dis-assoc	0.0185923	13	1	TTGATCCGGATACCGAAGGATCGCGCGACGGGCACGCGCGGACGTGCCCGCCTGCCGGAGCGATTGACGCGCGCGGCCCGTCGCGGGATCAGCGTTCGAG	6.892e-05	4.806e-03	2.853e-08	2.542e+00	9.016e-01	5.870e-01	2.091e-01	3.975e-14
dis-assoc	0.0185923	13	1	TTGATCCGCCCGTAATGCCGGGAAACGAAAACGCACGATCCATACCATCCCGCCGGAAGGCCGCGCGCTGATGAACAGCCCGCCGCGCAACGCCTGTTCG	6.892e-05	3.933e-03	1.759e-08	2.591e+00	8.984e-01	5.866e-01	2.123e-01	2.766e-14
dis-assoc	0.0677291	41	10	TTGATCCGACGTTTCCGAGCGAAGGACACCATGTCAGTCGAGGTTCCACGTCCCATCGATCCGGCGTTGCATCCCTTGGCGACCGGCAATTACCGGATCA	1.188e-08	2.925e-07	6.305e-09	1.892e+00	3.684e-01	5.505e-01	1.808e-01	1.334e-14
dis-assoc	0.061089	37	9	TTGATCCCCGTA	6.236e-08	1.470e-06	5.245e-08	1.869e+00	3.881e-01	5.002e-01	2.183e-01	1.733e-14
dis-assoc	0.0159363	12	0	TTGATCCACCGACTCACTGACTTGGCGACCTCCGATTTTTGACTTCCGACTGCCGGCCGCCGACTTCCCACTTCCCACTTCCCACTTCCCACTTCCCGGC	2.790e-05	2.193e-02	1.479e-08	3.452e+00	1.506e+00	6.170e-01	1.939e-01	6.764e-14
dis-assoc	0.0929615	51	19	TTGATCAGAGA	6.386e-08	5.146e-07	9.013e-08	1.448e+00	2.879e-01	6.439e-01	1.547e-01	2.097e-14
dis-assoc	0.0929615	51	19	TTGATCAGAGAG	6.386e-08	5.146e-07	9.013e-08	1.448e+00	2.879e-01	6.439e-01	1.547e-01	2.097e-14
dis-assoc	0.0677291	41	10	TTGATCAGAGAGTGCTGCACCTTGGTGCGTGCGCGGGAAACTTGGTGGTAGGTCTTTGCAAGTTCCTGCAGGTCATGATGGCCGGCGATCTGCGGGTCCA	1.188e-08	2.925e-07	6.305e-09	1.892e+00	3.684e-01	5.505e-01	1.808e-01	1.334e-14
dis-assoc	0.0172643	13	0	TTGATCAAGCATGCGGGACGCATCGCCGCGCTCGCGGGGCTCGCGATCTCGCTCTGGCTCGTCGCGCGCGACGATCCGCACACGGTGCTGGCGCTGCTGC	1.355e-05	1.447e-02	2.806e-09	3.689e+00	1.508e+00	5.933e-01	2.048e-01	3.961e-14
dis-assoc	0.0677291	41	10	TTGATATGCGGTCAGCTACCCTGATTCAGATAGGCGTGGACACGACAGCGTTTCGCCGACTGCATCAGGCACAGGGTGCGACGGCGGGGCTCCGGCAACC	1.188e-08	2.925e-07	6.305e-09	1.892e+00	3.684e-01	5.505e-01	1.808e-01	1.334e-14
dis-assoc	0.0239044	17	1	TTGATATCAAGCGGTTCGATTGACGATTGGAGCCGAGACAACGTCTGGGTATTCACAACATCACCTCGCGAAAAGGCTTGCGCATTGAGACGCGCCAGGC	3.900e-06	1.398e-03	9.352e-10	2.810e+00	8.793e-01	6.369e-01	1.961e-01	3.858e-14
dis-assoc	0.0239044	17	1	TTGATATCAAGACACTCATTGAGATTGCGCTGTTTTCGTTCGATGAGTTTCGGAATAAGGTGAGGGACGTGCTAAGTTGGCACGAAACGCGGGTGATGTA	3.900e-06	1.398e-03	9.352e-10	2.810e+00	8.793e-01	6.369e-01	1.961e-01	3.858e-14
dis-assoc	0.0889774	53	14	TTGATAGCGAG	2.012e-10	1.519e-08	2.870e-10	1.803e+00	3.184e-01	4.274e-01	2.278e-01	2.423e-14
dis-assoc	0.061089	37	9	TTGATACGCCAC	6.236e-08	1.414e-06	4.960e-08	1.872e+00	3.881e-01	4.821e-01	2.037e-01	1.744e-14
dis-assoc	0.0557769	34	8	TTGATACGCCACCCGTGACGAATCTACCATTTCCTATTCATACATTGTGCCGTAAAGAACTGCTCGATGAAATCACTGGCAACAGGCTGGTGACGAACAT	1.647e-07	2.342e-06	7.519e-08	1.933e+00	4.094e-01	5.007e-01	1.987e-01	1.184e-14
dis-assoc	0.0677291	41	10	TTGAGTTTGAGGCTGAAGGCGTCCAGCCGGGGTGCGCCGCGCGGGCGCGGCGTCGTAACCGGCCGCATCGCGTACCGGGAATCGTCCATAAGATCAGGGC	1.188e-08	2.925e-07	6.305e-09	1.892e+00	3.684e-01	5.505e-01	1.808e-01	1.334e-14
dis-assoc	0.0677291	41	10	TTGAGTTCGTCATCAGGGCGCGCAGCTGGCTGCGGCACTTGCGCGAACGAATCGGACAGGATGGTCAACTCTTCGCGGTTGGCATAGCGAACCCAAAAGT	1.188e-08	2.925e-07	6.305e-09	1.892e+00	3.684e-01	5.505e-01	1.808e-01	1.334e-14
dis-assoc	0.0743692	43	13	TTGAGTTCGCTG	5.865e-08	3.988e-07	2.689e-08	1.693e+00	3.334e-01	5.223e-01	2.099e-01	9.696e-15
dis-assoc	0.0717131	42	12	TTGAGTTCGCTGTCCTTCAGCACAATTTCGACAGCGCGTGCAAACGACTCCATCGGAATCTCAAGGCGACCCGGCAAGCTGGCCTTGTGGTGAGCCGTCT	4.421e-08	4.200e-07	2.214e-08	1.741e+00	3.437e-01	5.612e-01	2.163e-01	1.040e-14
dis-assoc	0.0199203	15	0	TTGAGTGCCGACGCGAGCCAGACGCCGCGCGGCGATGGCGGAACACGGAATGATTGAGATGAATGGGCTGAAATTCAGGAGAGGCGCGGCGCGCCGATGG	3.196e-06	1.673e-02	3.293e-09	3.563e+00	1.489e+00	5.143e-01	2.694e-01	1.445e-13
dis-assoc	0.0677291	41	10	TTGAGTCCGGTG	1.188e-08	2.925e-07	6.305e-09	1.892e+00	3.684e-01	5.505e-01	1.808e-01	1.334e-14
dis-assoc	0.063745	38	10	TTGAGTCCGGTGTGCGGCGTGCCGTTGTAGCTCGCGATTGAGTATTCGACCAACTCTTCGAGCTCGTCGAAGGATACGAACAAGCGCAGATTACCCTTTG	8.821e-08	1.678e-06	8.819e-08	1.775e+00	3.706e-01	5.695e-01	1.646e-01	1.991e-14
dis-assoc	0.0677291	41	10	TTGAGTCCGGTGAAACTGAGCGGCGAACGCGGAAGCCGCGGCGCCGTCGGCGCGCTATCGCAACTGCTTGAGCGTTTCCCGTCGCTGGCGGCGTGGCTGC	1.188e-08	2.925e-07	6.305e-09	1.892e+00	3.684e-01	5.505e-01	1.808e-01	1.334e-14
dis-assoc	0.063745	38	10	TTGAGTATTCGACCAACTCTTCGAGCTCGTCGAAGGATACGAACAAGCGCAGATTACCCTTTGGGTCCGACAAAGCGCGACGCAAATCGCGAGGATGGCC	8.821e-08	1.678e-06	8.819e-08	1.775e+00	3.706e-01	5.695e-01	1.646e-01	1.991e-14
dis-assoc	0.0677291	38	13	TTGAGTAGCGT	1.329e-06	9.197e-07	9.773e-08	1.708e+00	3.481e-01	3.928e-01	2.136e-01	2.114e-15
dis-assoc	0.0199203	14	1	TTGAGTAACGCAACTGCCGTGACCTACGAGACGAAATCACTCGCGAACGTGACCCGCTACGCCGGCGCGATCAGGGTCGCGATGCGTGGCCGCTTTGCTC	3.364e-05	3.439e-03	1.197e-08	2.619e+00	8.952e-01	5.756e-01	2.020e-01	3.960e-14
dis-assoc	0.059761	36	9	TTGAGTAAAT	1.217e-07	1.079e-06	3.723e-08	1.902e+00	3.900e-01	4.653e-01	2.096e-01	8.719e-15
dis-assoc	0.059761	36	9	TTGAGTAAATT	1.217e-07	1.079e-06	3.723e-08	1.902e+00	3.900e-01	4.653e-01	2.096e-01	8.719e-15
dis-assoc	0.0584329	35	9	TTGAGTAAATTA	2.364e-07	2.094e-06	9.872e-08	1.854e+00	3.909e-01	4.643e-01	1.923e-01	1.081e-14
dis-assoc	0.0146082	11	0	TTGAGGTGCTCCGAT	5.749e-05	2.394e-02	2.601e-08	3.441e+00	1.524e+00	5.140e-01	2.300e-01	5.217e-14
dis-assoc	0.10093	58	18	TTGAGGTCTGG	3.141e-10	4.598e-08	3.301e-09	1.580e+00	2.887e-01	4.538e-01	2.112e-01	1.132e-13
dis-assoc	0.061089	37	9	TTGAGGTCTGGT	6.236e-08	1.172e-06	3.816e-08	1.886e+00	3.881e-01	5.085e-01	2.205e-01	1.365e-14
dis-assoc	0.0199203	14	1	TTGAGGGGCAAGCGCCTTCTATCCCGCGTGTCGCATCGGCCGAGCTCGCGGCCACGCGCACCTGGATCGACAATCGGCATCACACATTGCCGTGTGTCGT	3.364e-05	3.439e-03	1.197e-08	2.619e+00	8.952e-01	5.756e-01	2.020e-01	3.960e-14
dis-assoc	0.0199203	14	1	TTGAGGGGCAACTTGAGGGGCAAGCGCCTTCTATCCCGCGTGTCGCATCGGCCGAGCTCGCGGCCACGCGCACCTGGATCGACAATCGGCATCACACATT	3.364e-05	3.439e-03	1.197e-08	2.619e+00	8.952e-01	5.756e-01	2.020e-01	3.960e-14
dis-assoc	0.0146082	11	0	TTGAGGGCTTGGCGTGGGCTTCGAGGCTAGGGCTAGGGCTCGGATCTCGGATCTCGGACCTTGGGCCTCGAGCCTCGAGCCTCGGGCCTCGGAAACTCGG	5.749e-05	2.731e-02	3.518e-08	3.324e+00	1.506e+00	5.842e-01	1.618e-01	7.269e-14
dis-assoc	0.0677291	41	10	TTGAGGGCATTATTTTGATGACTTTGTCAATAAAGTCGTCAACTCAGATGTCAGATGCCTTGAACCGTGGGGATTCTGGAGTGACAGAATTAATTTGCTC	1.188e-08	2.925e-07	6.305e-09	1.892e+00	3.684e-01	5.505e-01	1.808e-01	1.334e-14
dis-assoc	0.0677291	41	10	TTGAGGCTGAAGGCGTCCAGCCGGGGTGCGCCGCGCGGGCGCGGCGTCGTAACCGGCCGCATCGCGTACCGGGAATCGTCCATAAGATCAGGGCCTTACG	1.188e-08	2.925e-07	6.305e-09	1.892e+00	3.684e-01	5.505e-01	1.808e-01	1.334e-14
dis-assoc	0.0318725	1	23	TTGAGGCGCCCATGGCGTCGATGAACACGTGCGCTCGGCGCTCGGTTGTGATTGGCAACGTGGGCTCGGCGAAGTCGACGAACAGCTTCTCGCCAGCGCG	6.252e-05	1.004e-02	8.716e-08	-2.273e+00	8.830e-01	8.325e-01	2.876e-01	2.427e-13
dis-assoc	0.0664011	40	10	TTGAGGCATTCTACGATCTTGTCACGAAGTGCTTGCGCTACCGCATCATGGGCGCGCTCATCTATGGACCGCCGCGCATTGGCAAGACCCGTGCAATCGA	2.328e-08	4.065e-07	1.072e-08	1.873e+00	3.693e-01	5.675e-01	1.824e-01	1.162e-14
dis-assoc	0.0146082	11	0	TTGAGGCACCGGACATGCTTTGCATCAGGCGTTCTTGCTCCTAAACCTTGCACCGGGCACGGCGGCCCGGCACTCACATCGTTACTCGTCGGCTGCGCGT	5.749e-05	1.870e-02	9.580e-09	3.576e+00	1.521e+00	5.234e-01	1.848e-01	2.805e-14
dis-assoc	0.059761	36	9	TTGAGCTTGGAC	1.217e-07	1.477e-06	5.660e-08	1.873e+00	3.891e-01	5.359e-01	1.944e-01	1.141e-14
dis-assoc	0.0225764	16	1	TTGAGCTTGGACTGGACCGACTGCTTGACGTCGGTGAGCAAATACGCGCCACGAATTTCATCGGCATCGAAGAACAGTTCGGCATCGAGATCGTGACCTG	8.003e-06	1.753e-03	1.872e-09	2.762e+00	8.828e-01	6.338e-01	1.782e-01	3.656e-14
dis-assoc	0.0677291	41	10	TTGAGCTTGCCGCGGATGTACTTCTCGATCCCGCGGGCATCCAGCGATGCCCGCAGACGCTTGCGGCCTTGGGCCTTTCGAATCTCCTGTCGCAAGGTCA	1.188e-08	2.925e-07	6.305e-09	1.892e+00	3.684e-01	5.505e-01	1.808e-01	1.334e-14
dis-assoc	0.0664011	40	10	TTGAGCTGCGCGTAACCCGGTCGCTCACAAAACGATTGAACCGCCGGATCCGCTTCGATCAGCAGCCATAGTTCGGGGGCGCCGCGTTGGAACAGCGTCA	2.328e-08	4.486e-07	1.227e-08	1.867e+00	3.694e-01	5.478e-01	1.793e-01	1.300e-14
dis-assoc	0.0664011	40	10	TTGAGCGTTTCCCGTCGCTGGCGGCGTGGCTGCAGTTGCAAATCAAGCAGCACCGTGTCGCGTTGATCGAGATCCGTGCCGGCGGCGAATTGCGCACACG	2.328e-08	4.667e-07	1.298e-08	1.864e+00	3.694e-01	5.687e-01	1.834e-01	1.323e-14
dis-assoc	0.0185923	13	1	TTGAGCGGCTAGGGTGAGCACTCCGAACCTCAGACATTTCCGGATTCGCCGCCATGCCGAACGCCACCGACGCCCAACGCCGAGCGCTGCGCGAACGCCG	6.892e-05	4.041e-03	1.890e-08	2.585e+00	8.991e-01	5.845e-01	2.052e-01	2.982e-14
dis-assoc	0.0199203	14	1	TTGAGCGGCGTCTCGTTCGGCCGTTTCGTGATCGCGCTCGGGCCGCTCGCGCTCGTGCTGGTGGCGCTGCTGCTCGCGATGGTCGTCTTTGCGTTCGACG	3.364e-05	1.334e-03	1.375e-09	2.872e+00	8.952e-01	5.284e-01	2.732e-01	7.615e-15
dis-assoc	0.0677291	41	10	TTGAGCGGCCTGGTGCGGTGGTGCGTGGCAGAGCGCGGCGTCGCGCTGTCGTCGATGCGAGTCGACGATTGCGAGGCCTACAAGGCATTGCTGGCCGCGC	1.188e-08	2.925e-07	6.305e-09	1.892e+00	3.684e-01	5.505e-01	1.808e-01	1.334e-14
dis-assoc	0.0252324	18	1	TTGAGCGCTCCCACACCAGAATTGGCACGCAATTTGATATCGCCGAAGCTTCCCGGTTTAGGCGGCGTTCCGCCAAGGTCGATGCCCTTAAAATTCATAT	1.899e-06	1.469e-03	9.843e-10	2.798e+00	8.797e-01	5.928e-01	3.649e-01	5.793e-14
dis-assoc	0.0677291	41	10	TTGAGCGCGGAAGAGTACGAAGCGCTGATTGCCGCGAGCGCCGAACGCGATGCGCTGCGCGGTGAGCTTCGACTCGTGACGGCCCAGCGCGATCTGGCCG	1.188e-08	2.925e-07	6.305e-09	1.892e+00	3.684e-01	5.505e-01	1.808e-01	1.334e-14
dis-assoc	0.0199203	14	1	TTGAGCGCGCGTTGGCACTGCTTCTGGTGGTGGCGTGGCGAATCACCCATCTAATGCGCCTGGGCCGCAGTTGCCCCGATTGACCTGCCCTGGAATTTTC	3.364e-05	3.341e-03	1.093e-08	2.617e+00	8.917e-01	6.145e-01	1.577e-01	4.161e-14
dis-assoc	0.0903054	51	17	TTGAGCGCATGGATGCCGTAGAACGCGCTCGCGGACGTCAGGACGAGTGCTGTCGCGAAGGCGAGGGGAATTTTGCGGCGAAGCTTCATCGGATCTCTGG	1.215e-08	1.172e-07	1.063e-08	1.587e+00	2.992e-01	5.635e-01	2.399e-01	1.355e-14
dis-assoc	0.0199203	14	1	TTGAGCGCACTCGAGGTCGACACGCTCACCCCCGCCCAGTTGGCCCAGGCCATGGCACTGGACGAGCAGTTGCTGCGGCAGGCGGGCAAACAGGCGGCGC	3.364e-05	3.113e-03	9.287e-09	2.635e+00	8.914e-01	6.321e-01	1.620e-01	3.623e-14
dis-assoc	0.0212483	15	1	TTGAGCGATGGATGCAATGCAGGCATCGGCAACTTTCTGAACCGTCGCAAGCAACCGTTCGTCTGCCAGCATCGCGGCCATTACCCGCTGGGCCTCGGCG	1.641e-05	2.368e-03	3.736e-09	2.683e+00	8.827e-01	6.741e-01	2.065e-01	2.853e-14
dis-assoc	0.0199203	14	1	TTGAGCGACTTGAGCGCGCGTTGGCACTGCTTCTGGTGGTGGCGTGGCGAATCACCCATCTAATGCGCCTGGGCCGCAGTTGCCCCGATTGACCTGCCCT	3.364e-05	3.341e-03	1.093e-08	2.617e+00	8.917e-01	6.145e-01	1.577e-01	4.161e-14
dis-assoc	0.0159363	12	0	TTGAGCGACGACACCTATTGCATCGATCCCGCCTCCGAGGACGATTACCAGCGCCTGATCGAGGCGCTCGTCGCGCGCGGACGTCTGCCGCGCCACGTCG	2.790e-05	1.502e-02	3.401e-09	3.673e+00	1.510e+00	4.340e-01	1.977e-01	2.577e-14
dis-assoc	0.0185923	14	0	TTGAGCCTCGCGCAATGCGTTTTTCTGGACGAGATCACGATGCGCAATCTGTCGCCCGAGCAAAAGGAAGAATGGTTGCGTGAGCTCCTTCAGTTCCGTT	6.580e-06	1.374e-02	1.666e-09	3.688e+00	1.497e+00	5.745e-01	1.879e-01	5.234e-14
dis-assoc	0.132802	75	25	TTGAGCCGGTGCGC	1.944e-12	8.494e-09	8.474e-10	1.442e+00	2.503e-01	5.784e-01	2.798e-01	1.513e-12
dis-assoc	0.131474	75	24	TTGAGCCGGTGCGCGAAGTACGTGCCGCCCCAGGTGCCCGTTGCCGACAGCGGCGACAGGTAGTCTTGGGTTGCGTCGTACTGACGGCCCAGCGTGACGG	7.979e-13	4.419e-09	3.314e-10	1.489e+00	2.536e-01	5.803e-01	2.814e-01	1.545e-12
dis-assoc	0.0185923	14	0	TTGAGCAGCAGCACGCCGCCCGCGCGCAGGCACGCCTTCACGTTGCGCAGCGCGCCGCGTACCTGCCGCGTCGCATGCAGTACGTTGGTCGCGATCACGA	6.580e-06	1.515e-02	2.191e-09	3.620e+00	1.490e+00	5.375e-01	2.738e-01	5.428e-14
dis-assoc	0.065073	39	10	TTGAGCAGCAACCAGAAGCCGTTGCCGCCCCTGCCGAGAATCTTGATGCGATCACGACGTCGATTGCCGAACACAAACAACGCCGAGATCATGGGGTTCA	4.542e-08	7.756e-07	2.919e-08	1.830e+00	3.704e-01	5.383e-01	1.643e-01	1.509e-14
dis-assoc	0.15405	80	36	TTGAGCACAG	4.408e-10	4.686e-09	1.066e-09	1.322e+00	2.255e-01	4.490e-01	1.576e-01	3.599e-14
dis-assoc	0.142098	72	35	TTGAGCACAGA	2.418e-08	1.053e-07	3.727e-08	1.224e+00	2.300e-01	4.743e-01	1.772e-01	2.205e-14
dis-assoc	0.0690571	40	12	TTGAGCACAGATGCAGCGACCGCAACCATGCCGAAGCGATAATGACCTATCCCAAGTGACGTTCGTAATAGCGGCGCGTCAACGCCTTGCGGTATTCGGG	1.618e-07	8.061e-07	6.012e-08	1.704e+00	3.453e-01	5.587e-01	2.042e-01	8.089e-15
dis-assoc	0.0159363	12	0	TTGAGCAATGCGTCGTTCGTCCGAACCGCCTGCCACAGGCGATAGAGACCATACACGACGTAGCAGAAGAGCATCGCGGCGACGATCAGCACGCGGACCC	2.790e-05	2.398e-02	1.971e-08	3.395e+00	1.504e+00	5.060e-01	1.911e-01	8.898e-14
dis-assoc	0.059761	36	9	TTGAGATTGCGCT	1.217e-07	1.488e-06	5.700e-08	1.872e+00	3.889e-01	5.423e-01	1.932e-01	1.146e-14
dis-assoc	0.0703851	41	12	TTGAGATTCCGATGGAGTCGTTTGCACGCGCTGTCGAAATTGTGCTGAAGGACAGCGAACTCAAGGACGCACCGGGTTACTGTCCTGAGCCGGCCTTGTG	8.478e-08	6.429e-07	4.296e-08	1.716e+00	3.447e-01	5.582e-01	2.121e-01	1.040e-14
dis-assoc	0.0690571	42	10	TTGAGATGGGT	6.035e-09	2.463e-07	4.689e-09	1.900e+00	3.678e-01	5.398e-01	1.770e-01	1.876e-14
dis-assoc	0.0677291	41	10	TTGAGATGGGTACCCATCCATGGGACCGTAGCCGAGTTCGCGAATCGTGAAGGACCGGGCTTGATGCGGCTCGAGCGCCGCTTCGATCGCTTTGATGACG	1.188e-08	2.925e-07	6.305e-09	1.892e+00	3.684e-01	5.505e-01	1.808e-01	1.334e-14
dis-assoc	0.0557769	34	8	TTGAGATCAGCGCCGATGGGGTCACCTGCTGGCCGAATCTCGGACTTGGGCGTCTTGGCGTGCCGCTGAAACTACCCGGATTCAACCAGCCGACTGAGAC	1.647e-07	2.342e-06	7.519e-08	1.933e+00	4.094e-01	5.007e-01	1.987e-01	1.184e-14
dis-assoc	0.0159363	12	0	TTGAGATAAAATGAAACCCAATCCGAAGAACATTTTTCCCTATACAATGCCCCCATCTTCGCCACCCCCCCTCATATAGCGTCAATACCAAACTCCCTCC	2.790e-05	1.499e-02	3.219e-09	3.672e+00	1.510e+00	5.529e-01	1.810e-01	2.393e-14
dis-assoc	0.0185923	13	1	TTGAGACTCGAAGGACTCGAAGGACTCGAAGGACTCGAAGGACCCGAAGGACTCGAAGGACCCGAAGGACCCGAAGGACCCGAAGGACCCGAAGGACTCG	6.892e-05	8.705e-03	8.778e-08	2.350e+00	8.958e-01	5.773e-01	1.677e-01	9.979e-14
dis-assoc	0.0770252	43	15	TTGAGACGGACA	3.374e-07	5.739e-07	6.606e-08	1.620e+00	3.240e-01	4.076e-01	1.235e-01	5.928e-15
dis-assoc	0.0664011	40	10	TTGAGACGGACATCGAGCCGGTGTCCGTCGAATTCAACGACCTGGTAGGGACGCGTCGCGGCGGGCGCAGCGACATCATCGCTGCGCGGCATGCCTTTCA	2.328e-08	4.065e-07	1.072e-08	1.873e+00	3.693e-01	5.675e-01	1.824e-01	1.162e-14
dis-assoc	0.0199203	14	1	TTGAGAATCCTGATCCACGGATTGGTATCGCCTGGGTGATTTGTCGATTTTTGTGACGTGATATTGACTTGTAATTTTGGATGACGCTTCATTCGGTCAT	3.364e-05	3.439e-03	1.197e-08	2.619e+00	8.952e-01	5.756e-01	2.020e-01	3.960e-14
dis-assoc	0.0876494	49	17	TTGAGAAGGTG	4.298e-08	4.509e-07	5.947e-08	1.512e+00	2.992e-01	6.312e-01	1.064e-01	2.717e-14
dis-assoc	0.0677291	41	10	TTGAGAAGGTGCGCGATATTGTCGGGCTGTATCTGAGCCCGCCGACCAACGCCTTGGTGCTGTGTGTCGATGAGAAGAGCCAGTGCCAGGCGCTCGAGCG	1.188e-08	2.925e-07	6.305e-09	1.892e+00	3.684e-01	5.505e-01	1.808e-01	1.334e-14
dis-assoc	0.0199203	14	1	TTGACTTGAGTAACGCAACTGCCGTGACCTACGAGACGAAATCACTCGCGAACGTGACCCGCTACGCCGGCGCGATCAGGGTCGCGATGCGTGGCCGCTT	3.364e-05	3.439e-03	1.197e-08	2.619e+00	8.952e-01	5.756e-01	2.020e-01	3.960e-14
dis-assoc	0.0159363	12	0	TTGACTTCCGACTGCCGGCCGCCGACTTCCCACTTCCCACTTCCCACTTCCCACTTCCCGGCCCACGGCCCACGGCCCACAGCCCACGGCCTCGTCGACC	2.790e-05	2.193e-02	1.479e-08	3.452e+00	1.506e+00	6.170e-01	1.939e-01	6.764e-14
dis-assoc	0.0730412	43	12	TTGACTATGCG	2.294e-08	5.490e-07	2.980e-08	1.731e+00	3.452e-01	4.633e-01	2.176e-01	2.142e-14
dis-assoc	0.0212483	15	1	TTGACGTTACCGGCATTGCGCCATGCGGGCGTGACTGTGCCATGACAGTCACGAGACGTTCTTATTACGGGGAATCAGCCGCGGCGGGGCGTGTCGACGA	1.641e-05	2.181e-03	3.567e-09	2.723e+00	8.886e-01	5.614e-01	2.071e-01	2.961e-14
dis-assoc	0.0677291	41	10	TTGACGTCGGTTGACGCCCGTGCTCTGCTCGATCTCCTTGATCGTGGCGCCGCACGCATACTGCTCGATCGCTGTCGTACGCGCCCGGATCGATTCCCGT	1.188e-08	2.925e-07	6.305e-09	1.892e+00	3.684e-01	5.505e-01	1.808e-01	1.334e-14
dis-assoc	0.0717131	44	10	TTGACGTCGGTGA	1.539e-09	9.505e-08	1.041e-09	1.955e+00	3.660e-01	5.256e-01	1.792e-01	1.801e-14
dis-assoc	0.0225764	16	1	TTGACGTCGGTGAGCAAATACGCGCCACGAATTTCATCGGCATCGAAGAACAGTTCGGCATCGAGATCGTGACCTGCCTGATTTCTTCGGGCCATTTCAA	8.003e-06	1.753e-03	1.872e-09	2.762e+00	8.828e-01	6.338e-01	1.782e-01	3.656e-14
dis-assoc	0.0146082	11	0	TTGACGTCGCGCGATGATCTGAAGCGTTGCGCATCGATGAAATCGACGCGGCGAAACATGCTGGGCCGAGTCACGCGCGCAACAACGCGCGATAGTCATG	5.749e-05	2.592e-02	3.040e-08	3.364e+00	1.510e+00	5.925e-01	1.758e-01	6.230e-14
dis-assoc	0.0557769	34	8	TTGACGTCGATCAGTGTGGCCGTGTCCATGCCGTTCAACACGGGGATTTGTGGCAACATGTGGCTCTTGCGCCAAGTGATCGCGTCGGGCGCACCGCCCT	1.647e-07	2.342e-06	7.519e-08	1.933e+00	4.094e-01	5.007e-01	1.987e-01	1.184e-14
dis-assoc	0.160691	86	35	TTGACGGTTGCGTATAAACAACAAGCAGTTCCGCGCAAACGCGGTGAGCTCGGCATTTTTTACCGATCCGACCCGGATCTGCGTCATGAAAATGAAAGAC	5.054e-12	2.965e-08	8.044e-09	1.235e+00	2.225e-01	6.111e-01	2.400e-01	3.750e-12
dis-assoc	0.0438247	30	3	TTGACGGCTTACAACTGAACGCGTATGTCGAACGATTCAATCGGACCGTTCGGTACGAATGGCTGTCGCAGTACCACTGGGAAGACTTGGACCATGTGCA	6.399e-09	1.014e-05	3.090e-09	2.721e+00	6.164e-01	6.137e-01	2.417e-01	2.651e-14
dis-assoc	0.0185923	13	1	TTGACGGCCGGATGCACGCCGGCGGCGGCCTCGACGCCGACGGACGACGGGCTCGCGCCGGATGCGCGGTCGTCTTGCCGTGACAGCGCTGCGCCGGCCG	6.892e-05	4.527e-03	2.296e-08	2.544e+00	8.961e-01	6.423e-01	2.446e-01	3.060e-14
dis-assoc	0.12085	65	26	TTGACGGATAACGGTCGAGTCGAATTCACCCGGCTCGAACGGGACGAAAAACAGCCCGATTGGGAAACGCGTCGAATCGAAGACTACGCGCTCAGCGAAG	2.774e-09	2.856e-07	7.250e-08	1.303e+00	2.536e-01	7.674e-01	1.702e-01	1.813e-13
dis-assoc	0.0159363	12	0	TTGACGCTATATGAGGGGGGGTGGCGAAGATGGGGGCATTGTATAGGGAAAAATGTTCTTCGGATTGGGTTTCATTTTATCTCAATGAATGAATCATCTC	2.790e-05	1.499e-02	3.219e-09	3.672e+00	1.510e+00	5.529e-01	1.810e-01	2.393e-14
dis-assoc	0.0185923	14	0	TTGACGCGGGCGCGGCCCGGTGCGGCGCGCGCGGCGGCGGCATTCGCGAACCGAGGCGCGCACCGATGAAGCACGCTTCGATTCGTCCGTGCCAGTGCGC	6.580e-06	1.218e-02	8.940e-10	3.753e+00	1.497e+00	5.029e-01	2.331e-01	3.121e-14
dis-assoc	0.0185923	13	1	TTGACGCGGCGCGCATCACGCATCACGCAGCACGCAGCACAAGGCGCGCACCGCGCGGCGGACTTCGCGCGCGATCCGCGCCGCTCGCTTCGCCCGTTCG	6.892e-05	6.788e-03	5.394e-08	2.433e+00	8.987e-01	4.089e-01	1.627e-01	7.728e-14
dis-assoc	0.0690571	40	12	TTGACGCGCCGCTATTACGAACGTCACTTGGGATAGGTCATTATCGCTTCGGCATGGTTGCGGTCGCTGCATCTGTGCTCAACGGAAGTTGACACTTATC	1.618e-07	8.061e-07	6.012e-08	1.704e+00	3.453e-01	5.587e-01	2.042e-01	8.089e-15
dis-assoc	0.0185923	13	1	TTGACGCCGTGGGCGGGCAGATCGCGGGCGACGGCCGCGTGGCCGTGCGCGGCGAGCGCGGGAATCACCCGTTCGTACGCCCATGCGCCATGCCAGGCGC	6.892e-05	2.648e-03	7.690e-09	2.697e+00	8.973e-01	6.703e-01	1.885e-01	1.601e-14
dis-assoc	0.0557769	37	5	TTGACGCCGTGGCCCGCGAAGAATCCGTGCTGCTGCGAGCCGACGATCTCCGACAGGTTCAGGCTGCCCGCCGTCATCAGCACGAGCACGAGCGCGAAGC	6.041e-10	1.654e-06	2.114e-09	2.337e+00	4.877e-01	5.504e-01	1.393e-01	1.213e-13
dis-assoc	0.0677291	41	10	TTGACGCCCGTGCTCTGCTCGATCTCCTTGATCGTGGCGCCGCACGCATACTGCTCGATCGCTGTCGTACGCGCCCGGATCGATTCCCGTTCGGCAGCAT	1.188e-08	2.925e-07	6.305e-09	1.892e+00	3.684e-01	5.505e-01	1.808e-01	1.334e-14
dis-assoc	0.0159363	12	0	TTGACGCCCGTGCAGGCCGCCTACGTGCTCGGCCGCCACGCGGCGTTCGAGTTCGGCGGCAGCGCGTGCCATCTGTACGTCGAATACCGCGAGTCCGCCG	2.790e-05	1.376e-02	2.484e-09	3.728e+00	1.513e+00	5.099e-01	1.618e-01	2.151e-14
dis-assoc	0.0677291	41	10	TTGACGCCAATCACCGCGCCTGCGAGCTGCGTGCCGACCAAGGCGACCGGCTGCGGGCCCCACACGCGGCCGTAGTCGATACCGGCATAGACCGCCTGCC	1.188e-08	2.925e-07	6.305e-09	1.892e+00	3.684e-01	5.505e-01	1.808e-01	1.334e-14
dis-assoc	0.0146082	11	0	TTGACGCACAGCAGATGCGCGGCCTCGCGCTGTTCAAGAATCCCGACAAAGGCAACTGCATGAGCTGCCACACGTTGTCGGATACGTCGAGCCGCCCGAA	5.749e-05	2.087e-02	1.439e-08	3.503e+00	1.516e+00	6.035e-01	1.976e-01	3.411e-14
dis-assoc	0.0385126	26	3	TTGACGATTGGAGCCGAGACAACGTCTGGGTATTCACAACATCACCTCGCGAAAAGGCTTGCGCATTGAGACGCGCCAGGCATTGTTCAATCGCTCTATC	1.132e-07	3.509e-05	6.457e-08	2.562e+00	6.193e-01	6.273e-01	1.947e-01	2.391e-14
dis-assoc	0.059761	36	9	TTGACGATCCGCAGCCG	1.217e-07	1.620e-06	6.468e-08	1.869e+00	3.897e-01	4.686e-01	1.912e-01	1.323e-14
dis-assoc	0.0504648	34	4	TTGACGATCCGCAGCCGGAACTTAGCGCCTTCGGTCTGCCCGATCCAGAGGCCGAGCACGTCGCGAGTGCCGTCGCGGCGTACGCCCAGCGCCAAGTACA	1.403e-09	2.105e-06	8.066e-10	2.559e+00	5.395e-01	6.082e-01	2.340e-01	2.801e-14
dis-assoc	0.0677291	41	10	TTGACGACTTTATTGACAAAGTCATCAAAATAATGCCCTCAATTCGCATATGTCCGCATTAAAATTGTCAATTCGCGCCGTAGACTTCGAAGCCCGACCG	1.188e-08	2.925e-07	6.305e-09	1.892e+00	3.684e-01	5.505e-01	1.808e-01	1.334e-14
dis-assoc	0.0185923	13	1	TTGACGAAGTGCTTGACGAAGCGCGCGATGTGGTTCGCGATAGCGATGACGACAGCGATAGCGATAGCGATGGCGATGACGATGGCGATGGCAACAGCCA	6.892e-05	3.933e-03	1.759e-08	2.591e+00	8.984e-01	5.866e-01	2.123e-01	2.766e-14
dis-assoc	0.0185923	13	1	TTGACGAAGCGCGCGATGTGGTTCGCGATAGCGATGACGACAGCGATAGCGATAGCGATGGCGATGACGATGGCGATGGCAACAGCCATCACGACAGCGA	6.892e-05	3.933e-03	1.759e-08	2.591e+00	8.984e-01	5.866e-01	2.123e-01	2.766e-14
dis-assoc	0.0265604	19	1	TTGACCTTGCCGCAATTGGTATCAACTACGGCTTGGCACTGGTCGTTCCGCCCATCCCAGCGTTCCCGGGGCCGCTTGAGGGACTTAGCGGAACCATCGC	9.236e-07	1.187e-03	4.654e-10	2.831e+00	8.733e-01	5.375e-01	2.015e-01	8.251e-14
dis-assoc	0.0677291	41	10	TTGACCTTCTCGAACTTCCACAAAATCGGCACGAGCGATCCGCAGGGATCCAGCCAGCGCTTGTTGAACACGTAGCCCATCGATGGATTCAGCTTTTGCT	1.188e-08	2.925e-07	6.305e-09	1.892e+00	3.684e-01	5.505e-01	1.808e-01	1.334e-14
dis-assoc	0.0557769	34	8	TTGACCTGATCTATGCGCACTCGGACCATTTGCAGATTTACACGAATCAGAGCGGTAATGGATTTGCCGCGCCGCAAAGTTTGTCGTTGCCTGACGGGGC	1.647e-07	2.342e-06	7.519e-08	1.933e+00	4.094e-01	5.007e-01	1.987e-01	1.184e-14
dis-assoc	0.131474	75	24	TTGACCGTGTTGTTCACCGCGACGTCGCCGTTCGTGTTCAGGCGGTCGTTGTTGAGCCGGTGCGCGAAGTACGTGCCGCCCCAGGTGCCCGTTGCCGACA	7.979e-13	4.419e-09	3.314e-10	1.489e+00	2.536e-01	5.803e-01	2.814e-01	1.545e-12
dis-assoc	0.0185923	13	1	TTGACCGTCCCCGTGAGCGGGCTGGTCTGCGCCTGCACGCCCGCGCAGGCGGATACGCAAGCGAGAGCCGCCCAGACTTTCCAGTGAGCCTTCATGTTGT	6.892e-05	2.597e-03	6.910e-09	2.702e+00	8.970e-01	6.246e-01	2.530e-01	1.293e-14
dis-assoc	0.0557769	34	8	TTGACCGTAACGCTTCGCAGCGGTACACCATAAGAATCCACCTGCACGGCGATGCTATGCTTGACAGTAGGATCATGAGCAATGCGCTCGTAGTTCACGT	1.647e-07	2.493e-06	8.244e-08	1.928e+00	4.095e-01	5.113e-01	2.089e-01	1.223e-14
dis-assoc	0.0199203	15	0	TTGACCGGCGTCAACGGCGACCGCTGGTACGGACTTGCCTACCAGTTGAATATGGGCACGCCCGGAAATCTGGCCGGAACGATCGGGCTGACCTCCGGCC	3.196e-06	8.602e-03	1.852e-10	3.935e+00	1.498e+00	5.255e-01	1.375e-01	2.515e-14
dis-assoc	0.0823373	49	13	TTGACCGCTTGG	1.118e-09	1.071e-07	3.441e-09	1.746e+00	3.281e-01	4.807e-01	1.815e-01	4.750e-14
dis-assoc	0.0677291	41	10	TTGACCGATCGGCGCCTGCAGCTCGTTGCGCCAGTAGAATCCGCGCGCTGCGGCGAGCATCGTTTCGCCGTCGAAGCCGCGCACCGTGTAGCGGCTGCCG	1.188e-08	2.925e-07	6.305e-09	1.892e+00	3.684e-01	5.505e-01	1.808e-01	1.334e-14
dis-assoc	0.0557769	34	8	TTGACCCGAAGCTGGTTCGCGACCGGGATGCCGACGGTCGACGAGCGGCTGGCGGATGAATTCTGGCACGGTGACGCCCAAGCGTTTGCCGGGTTTTCTC	1.647e-07	2.342e-06	7.519e-08	1.933e+00	4.094e-01	5.007e-01	1.987e-01	1.184e-14
dis-assoc	0.0677291	41	10	TTGACCATCCTGTCCGATTCGTTCGCGCAAGTGCCGCAGCCAGCTGCGCGCCCTGATGACGAACTCAAGGGCATACCAATCCGTTTGGTGACATCAACCG	1.188e-08	2.925e-07	6.305e-09	1.892e+00	3.684e-01	5.505e-01	1.808e-01	1.334e-14
dis-assoc	0.0557769	34	8	TTGACCATAGCGCGCCTCGAGAAGGTGGCCGATTTGCTTGAGTGTAAGAAGTTCTGCCTGCGCTATTTCCACAGCAGCGACGATAAAAGGTTCGGAGAGT	1.647e-07	2.699e-06	9.159e-08	1.921e+00	4.094e-01	4.964e-01	1.966e-01	1.356e-14
dis-assoc	0.0385126	0	29	TTGACCACGCGGCGCGCGGCGTATGGGACGGCGCCGTATCGCCGTCGCGCGCGGCATGCGCCGCGACGGACCGCGCGGGGCGGCGCCCATGATCGACCAT	1.223e-06	1.374e-02	6.466e-10	-3.614e+00	1.467e+00	9.315e-01	3.530e-01	6.227e-13
dis-assoc	0.0664011	41	9	TTGACCAAGAT	4.120e-09	2.006e-07	2.186e-09	1.999e+00	3.841e-01	5.353e-01	2.270e-01	1.401e-14
dis-assoc	0.0252324	19	0	TTGACATCGCCGTCGACATCGACATCGCCGTCGCGGTCGCGGTCGCGGTCGCGGTCGCGGTCGCGGTCGCGGTCAGTATCAGCGTTTGAGTCGGAGCCGC	1.834e-07	5.903e-03	9.680e-12	4.047e+00	1.470e+00	7.528e-01	1.519e-01	3.397e-14
dis-assoc	0.059761	36	9	TTGACATCGAGCA	1.217e-07	2.166e-06	9.761e-08	1.845e+00	3.895e-01	5.083e-01	2.213e-01	1.643e-14
dis-assoc	0.0185923	13	1	TTGACAGCTTCATCAAGCGGGGCGCATGGCAGGATGCGTATTATGGGCTGCTCTGCGGCGAGGAACTTATGCGGGATCTGGCTGAGATGGAGGCGGCCTA	6.892e-05	3.823e-03	1.672e-08	2.592e+00	8.962e-01	6.524e-01	1.639e-01	3.020e-14
dis-assoc	0.0717131	42	12	TTGACACTTATCTTCGCGTGGTCGCGGCCCCGGTGACAACTTTATTTCGCGATGTGCAACCTCATGAATTCCCGAGAATTTCGCATCATTTGGTCCACGG	4.421e-08	4.200e-07	2.214e-08	1.741e+00	3.437e-01	5.612e-01	2.163e-01	1.040e-14
dis-assoc	0.163347	86	37	TTGACACCGGCTTTTTGGCACGGTCGCCACGAGCATTCTTCTGTGTCAGCGTCTTGACGGTTGCGTATAAACAACAAGCAGTTCCGCGCAAACGCGGTGA	2.260e-11	7.315e-08	2.468e-08	1.181e+00	2.191e-01	6.719e-01	2.086e-01	2.845e-12
dis-assoc	0.0199203	14	1	TTGACACCAAACAGATAGCGCGAGTACCACATCGCGATCTGCTTCTGCCATTCCTTTTGCCATGCGGGATCGTCGTGATTTCGACTGTGCAGCCAGAGCT	3.364e-05	2.764e-03	7.022e-09	2.672e+00	8.927e-01	5.848e-01	2.113e-01	2.609e-14
dis-assoc	0.0385126	27	2	TTGACACAGCG	1.334e-08	8.152e-05	1.935e-08	2.926e+00	7.427e-01	7.425e-01	2.669e-01	7.050e-14
dis-assoc	0.0371846	26	2	TTGACACAGCGG	2.754e-08	1.035e-04	4.133e-08	2.889e+00	7.441e-01	7.488e-01	2.622e-01	6.666e-14
dis-assoc	0.0358566	25	2	TTGACACAGCGGGTTGTAACGAAAAGTAATAATCCGGCGGCCGCCCATTCCGCGACAGCCGGCGCGCCTGCGCCGCCCCGACTCCATGCATCACGAACCC	5.677e-08	1.126e-04	5.707e-08	2.877e+00	7.449e-01	7.622e-01	2.678e-01	4.447e-14
dis-assoc	0.0677291	41	10	TTGACAATTTTAATGCGGACATATGCGAATTGAGGGCATTATTTTGATGACTTTGTCAATAAAGTCGTCAACTCAGATGTCAGATGCCTTGAACCGTGGG	1.188e-08	2.925e-07	6.305e-09	1.892e+00	3.684e-01	5.505e-01	1.808e-01	1.334e-14
dis-assoc	0.0185923	14	0	TTGACAAGGAGGTATTCCCCCGCTATCACATCGGCGAATCGCTGTTGCCGTCCTGCCTCGAAATCCTCACGCTGATGGGCGCGCGCGACACGTTCGACCG	6.580e-06	1.723e-02	4.104e-09	3.557e+00	1.493e+00	5.839e-01	1.790e-01	1.023e-13
dis-assoc	0.0770252	48	10	TTGACAAAGTC	9.534e-11	2.363e-08	1.066e-10	2.030e+00	3.633e-01	5.583e-01	2.248e-01	2.746e-14
dis-assoc	0.061089	37	9	TTGACAAAGTCG	6.236e-08	1.953e-06	8.056e-08	1.850e+00	3.888e-01	4.877e-01	2.007e-01	2.565e-14
dis-assoc	0.0677291	41	10	TTGACAAAGTCATCAAAATAATGCCCTCAATTCGCATATGTCCGCATTAAAATTGTCAATTCGCGCCGTAGACTTCGAAGCCCGACCGTAAGGCCCTGAT	1.188e-08	2.925e-07	6.305e-09	1.892e+00	3.684e-01	5.505e-01	1.808e-01	1.334e-14
dis-assoc	0.059761	36	9	TTGAATTTTGG	1.217e-07	1.972e-06	8.362e-08	1.850e+00	3.890e-01	4.884e-01	2.060e-01	1.483e-14
dis-assoc	0.0677291	41	10	TTGAATTCGACGGACACCGGCTCGATGTCCGTCTCAAGGTCGTGATGCCCGATCCGCTCGGTTTTACGCACGAGTTCGAAATCGAACGCGTCTGGTTGCT	1.188e-08	2.925e-07	6.305e-09	1.892e+00	3.684e-01	5.505e-01	1.808e-01	1.334e-14
dis-assoc	0.0703851	42	11	TTGAATGGAGG	1.674e-08	4.723e-07	1.787e-08	1.790e+00	3.548e-01	5.224e-01	1.700e-01	2.194e-14
dis-assoc	0.0677291	41	10	TTGAATGGAGGC	1.188e-08	2.925e-07	6.305e-09	1.892e+00	3.684e-01	5.505e-01	1.808e-01	1.334e-14
dis-assoc	0.0677291	41	10	TTGAATGGAGGCGATCATGGCGCGCAAGAGAATCGAGGTGGTGATTTCGGAACTGGAGCGGGAGCAATTGCTGTCGATGAGCCGTTCGCGTTCGCTGCCT	1.188e-08	2.925e-07	6.305e-09	1.892e+00	3.684e-01	5.505e-01	1.808e-01	1.334e-14
dis-assoc	0.0557769	34	8	TTGAATGACTGTCTGGCCTTGCGTCCAGCCATCGCGCTCGTTCGCGTAAAGGCGCACACTCTTGGGTCCGATCAGGACCAGATCTGAAAAACCGGCGCCC	1.647e-07	2.342e-06	7.519e-08	1.933e+00	4.094e-01	5.007e-01	1.987e-01	1.184e-14
dis-assoc	0.0438247	30	3	TTGAATCGTTCGACATACGCGTTCAGTTGTAAGCCGTCAATAAACGACGCCCTACCAATGGTAGGCAGAAGGTCAGATGCTAAGTGTCCGCGTGGACACA	6.399e-09	1.014e-05	3.090e-09	2.721e+00	6.164e-01	6.137e-01	2.417e-01	2.651e-14
dis-assoc	0.0557769	34	8	TTGAATCCGGGTAGTTTCAGCGGCACGCCAAGACGCCCAAGTCCGAGATTCGGCCAGCAGGTGACCCCATCGGCGCTGATCTCAACCAGATGCGGCTGGC	1.647e-07	2.342e-06	7.519e-08	1.933e+00	4.094e-01	5.007e-01	1.987e-01	1.184e-14
dis-assoc	0.0185923	13	1	TTGAATCAGGTAGGCCGCCTCCATCTCAGCCAGATCCCGCATAAGTTCCTCGCCGCAGAGCAGCCCATAATACGCATCCTGCCATGCGCCCCGCTTGATG	6.892e-05	3.823e-03	1.672e-08	2.592e+00	8.962e-01	6.524e-01	1.639e-01	3.020e-14
dis-assoc	0.0199203	15	0	TTGAATATGGGCACGCCCGGAAATCTGGCCGGAACGATCGGGCTGACCTCCGGCCTGCTCACCGCATGGGCCCCTGTGAGCGCTGACGCGGGACGCTACC	3.196e-06	8.602e-03	1.852e-10	3.935e+00	1.498e+00	5.255e-01	1.375e-01	2.515e-14
dis-assoc	0.0185923	13	1	TTGAATAGATCAGGCAACACGACGAAAATTACTCCAACGACACATCCAGCCGATATTGCGAGGATGGCCTGGGAAAACAATAGTGCAAATATGCCCCTGT	6.892e-05	4.423e-03	2.268e-08	2.561e+00	8.996e-01	5.013e-01	2.261e-01	3.360e-14
dis-assoc	0.0185923	14	0	TTGAAGGGATGGCATGGCTCGGGCTCGACTACGACGAAGGCCCGTACTACCAGATGCAGCGGATGGACCGCTATCGCGAGGTGCTCGCGCAGATGCTCGA	6.580e-06	1.303e-02	1.165e-09	3.701e+00	1.491e+00	5.928e-01	2.967e-01	3.297e-14
dis-assoc	0.0185923	13	1	TTGAAGGCATTCGGCGACGGCGGCCAAGAAGCCGGCCACACGCCCGACGCGCTGTTCGGCAGGCTGCGTCAGGCGATCAACCTGCATCACGGCATTGCGG	6.892e-05	3.404e-03	1.287e-08	2.629e+00	8.976e-01	5.852e-01	2.123e-01	2.229e-14
dis-assoc	0.0677291	41	10	TTGAAGGACAGCGAGTTAATGGATGCGCCGGGTTACTGTCCCGAGCCGACCTTGTGGACGCACGCGGCGCATCAATGTGGTTCCATTCAGTCCCGCCATG	1.188e-08	2.925e-07	6.305e-09	1.892e+00	3.684e-01	5.505e-01	1.808e-01	1.334e-14
dis-assoc	0.0199203	14	1	TTGAAGCGCTTCACGAGTTTGTCGCACGTAACCGTGGAAGTGCACTGCCGCGCCTGACGCGAAAGTAAAACGGCTGCCGTCGGTGACGGCTGCCGCACCG	3.364e-05	2.935e-03	9.276e-09	2.675e+00	8.994e-01	6.816e-01	1.105e-01	4.289e-14
dis-assoc	0.0185923	13	1	TTGAAGCGCCAGCTCGGCAGAATGCTCGGCGGCGATGCCGGCGCGCAGACGCGTGACAGCGGCGCGGTGTCGGGCAGCCGCGGCTACTTTCTGCGCGATG	6.892e-05	7.198e-03	6.131e-08	2.412e+00	8.975e-01	5.764e-01	2.739e-01	6.119e-14
dis-assoc	0.0703851	41	12	TTGAAGCGACCACCCGCTACGCTGTGGCAAGGACGTGGCCGGTTGCATGGCGGGACTGAATGTAACCACATTGATGCACGGCGTGCGTCCACAAGGCCGG	8.478e-08	6.429e-07	4.296e-08	1.716e+00	3.447e-01	5.582e-01	2.121e-01	1.040e-14
dis-assoc	0.0677291	41	10	TTGAAGATGTCGTTCAATCCGAGTGGGTTGTCGATGCCGAGCGACAAATTGCCCTGCAGGCGGCCCGTCGCGCGCGTACCCGAGTTGTCGATCGAAGCGA	1.188e-08	2.925e-07	6.305e-09	1.892e+00	3.684e-01	5.505e-01	1.808e-01	1.334e-14
dis-assoc	0.0677291	38	13	TTGAAGAGTCT	1.329e-06	9.197e-07	9.773e-08	1.708e+00	3.481e-01	3.928e-01	2.136e-01	2.114e-15
dis-assoc	0.0199203	14	1	TTGAAGACTTCGCGGAACAGGTTCTTCGTCTTGTCGCGGTTCAGGAAGTGCTGCTGATCCGGTGCGCGCTCGTACGCGTAGCCCGGCGACACGGTGATGC	3.364e-05	4.877e-03	2.590e-08	2.525e+00	8.971e-01	4.804e-01	1.923e-01	7.463e-14
dis-assoc	0.0199203	14	1	TTGAACTTGCCGAGGCCGAACTGGTTGCCGTCGATCATCTTTTTGATGAGCGCGTTGCCGTCGTTGCCGGGCTCGATCCCGTAGATCCTGCCGTTGAGCT	3.364e-05	3.038e-03	9.343e-09	2.653e+00	8.953e-01	6.207e-01	2.396e-01	3.032e-14
dis-assoc	0.0199203	14	1	TTGAACTCGGAATGCTTGCGGCTGCCCATTAATTAAGCGCGCACATTATAGAAAATGTATTAATCATCCATATTCGTGAGGCACGGAAATTTTTACCGTC	3.364e-05	3.325e-03	1.116e-08	2.632e+00	8.966e-01	6.437e-01	2.393e-01	3.347e-14
dis-assoc	0.0677291	41	10	TTGAACTCCACCGTTTTCGAGTTGCCGCTGGCGATGAAGGTCTGGTTCACGCCGGCGGTCCGCTGGTAGTAGGTGTTCGTGTACGCTGAAAGCGTCGCGA	1.188e-08	2.925e-07	6.305e-09	1.892e+00	3.684e-01	5.505e-01	1.808e-01	1.334e-14
dis-assoc	0.0557769	34	8	TTGAACGGCATGGACACGGCCACACTGATCGACGTCAATGGCGACGGCAGGCTGGAATGGCTGGTAACCCATCCAGGGCTGCAGGGCTACCACAGAGTGT	1.647e-07	2.342e-06	7.519e-08	1.933e+00	4.094e-01	5.007e-01	1.987e-01	1.184e-14
dis-assoc	0.0677291	41	10	TTGAACGGATAGTCGGCAGCCACGAGACCGCACTGACGACATTGCTGCAGAAACCCCGCATGTAGTCCTTGCAGGCCCTGTAAGCGTGTGCGCAATTCGC	1.188e-08	2.925e-07	6.305e-09	1.892e+00	3.684e-01	5.505e-01	1.808e-01	1.334e-14
dis-assoc	0.0756972	45	12	TTGAACGCGACGAGCGTCGCGGACACCGTCCGCTCGTTCGCAACGTTCTGCCGAACCGTCGTGCCGTATGTGTCGAGCGAGCGGTTGAGCGCATGGATGC	6.090e-09	2.832e-07	1.133e-08	1.755e+00	3.414e-01	5.349e-01	2.311e-01	2.974e-14
dis-assoc	0.0185923	14	0	TTGAACGATATCGCAATTCTTCGCTGGACCGAAGGGGCGGCAGGCGGCCCGGGCCGGCGAAGCGGAGCCCGGCTGAGCGGGCGCGGGGCGGTTGGCACCG	6.580e-06	1.314e-02	1.410e-09	3.720e+00	1.500e+00	4.421e-01	1.773e-01	5.354e-14
dis-assoc	0.0690571	41	11	TTGAACGACATCT	3.252e-08	4.450e-07	1.744e-08	1.797e+00	3.555e-01	6.014e-01	1.660e-01	1.258e-14
dis-assoc	0.0677291	41	10	TTGAACGACATCTTCAACATCGGTGTGAGCCAGGATCTCGAGTTTGGCGACAAGCGCCTTGGGTCGCACGGCTGGAACGGCTTCTATTCGATCCCGTGGG	1.188e-08	2.925e-07	6.305e-09	1.892e+00	3.684e-01	5.505e-01	1.808e-01	1.334e-14
dis-assoc	0.0690571	42	10	TTGAACCGTGGGG	6.035e-09	1.808e-07	2.987e-09	1.920e+00	3.675e-01	5.485e-01	1.841e-01	1.300e-14
dis-assoc	0.0677291	41	10	TTGAACCGTGGGGATTCTGGAGTGACAGAATTAATTTGCTCTACGCCGTCGTCGCTTCGATCGACAACTCGGGTACGCGCGCGACGGGCCGCCTGCAGGG	1.188e-08	2.925e-07	6.305e-09	1.892e+00	3.684e-01	5.505e-01	1.808e-01	1.334e-14
dis-assoc	0.0212483	15	1	TTGAACCGGAATCGAGCCGGAATCGAGCCGGAATCGAGCCGGAGTCGGGTCGGAGTCGGGTCGGCAGCCGCGTTGTCGTGGGATGCAAGCCGTCCGCTCG	1.641e-05	1.715e-03	2.074e-09	2.785e+00	8.883e-01	6.138e-01	1.966e-01	2.028e-14
dis-assoc	0.0677291	41	10	TTGAACCGCCGGATCCGCTTCGATCAGCAGCCATAGTTCGGGGGCGCCGCGTTGGAACAGCGTCAGTCGGCGTCTTGAGTTTGAGGCTGAAGGCGTCCAG	1.188e-08	2.925e-07	6.305e-09	1.892e+00	3.684e-01	5.505e-01	1.808e-01	1.334e-14
dis-assoc	0.0677291	41	10	TTGAACATCGCTTCGCGATACCGCGCCCTGTGCCACGGAATGGATGCTGACCACCTCGTGCCCGGCTGTGAGCAGGCGGTGATCGGCCGGCCACGCGGCG	1.188e-08	2.925e-07	6.305e-09	1.892e+00	3.684e-01	5.505e-01	1.808e-01	1.334e-14
dis-assoc	0.0677291	41	10	TTGAACAGGCCGAGCTGGTCGGCATGGCGCGCCTCGCTCGAGGCGCCGAACAGTTCGTGCTTGTAGGCCCGCAGCTTCTCTTCGGCCAGATCGCGCTGGG	1.188e-08	2.925e-07	6.305e-09	1.892e+00	3.684e-01	5.505e-01	1.808e-01	1.334e-14
dis-assoc	0.0146082	11	0	TTGAACAGCTCGGGTGCCTGCACGCCTGCGACGATGCCGACCAGATCGTCGGGAATCGAGTTGATCTTCATCCGCAGGAAGAGAATGCCGGTCCACGCGG	5.749e-05	2.045e-02	1.435e-08	3.534e+00	1.525e+00	5.297e-01	1.297e-01	4.425e-14
dis-assoc	0.0677291	41	10	TTGAACACGTAGCCCATCGATGGATTCAGCTTTTGCTCGTCGAGCGTCAGAATCGGCAGGCGCGGCGGTTGGAGCGACCGCCCACTACGCTGTGGCGAGG	1.188e-08	2.925e-07	6.305e-09	1.892e+00	3.684e-01	5.505e-01	1.808e-01	1.334e-14
dis-assoc	0.0717131	42	12	TTGAACACGTAGCCCATCGATGGACTCAGCTTTTGCTCGTCGAGCGTCAGAATCGGCAGGCGCGGCGGTTGAAGCGACCACCCGCTACGCTGTGGCAAGG	4.421e-08	4.200e-07	2.214e-08	1.741e+00	3.437e-01	5.612e-01	2.163e-01	1.040e-14
dis-assoc	0.0212483	15	1	TTGAACACGGCGATCCGGTCGCTCAGATACAGCAGCTCGAGCGCCTCCGACGACACGACGATCACCGCGCCGCCGTCGCGCGCGAACGCATCGAGCAACC	1.641e-05	2.883e-03	7.209e-09	2.656e+00	8.914e-01	5.791e-01	2.121e-01	4.885e-14
dis-assoc	0.0199203	14	1	TTGAACACCGGCTCGTGTGGGCGCGGCCGGCCTCCCACGCGCCGGAAATCAGGCCGTCGATCGATTCGAATCTCGCGCTCGGCGAACAGGCGCCGGAGCT	3.364e-05	4.330e-03	2.091e-08	2.563e+00	8.982e-01	5.757e-01	2.045e-01	5.918e-14
dis-assoc	0.0385126	26	3	TTGAACAATGCCTGGCGCGTCTCAATGCGCAAGCCTTTTCGCGAGGTGATGTTGTGAATACCCAGACGTTGTCTCGGCTCCAATCGTCAATCGAACCGCT	1.132e-07	3.509e-05	6.457e-08	2.562e+00	6.193e-01	6.273e-01	1.947e-01	2.391e-14
dis-assoc	0.0677291	41	10	TTGAAATTCCGGCTTGCGACGTGCCATCATGCCGCCTCGGTTGCGACGAAGCGCGTCAGCAACGACAGCGGCTCAGTACGCAGGTCGACCGAGTCCACGT	1.188e-08	2.925e-07	6.305e-09	1.892e+00	3.684e-01	5.505e-01	1.808e-01	1.334e-14
dis-assoc	0.0199203	14	1	TTGAAATCGTGCGCGACGCTGCCGACCAGGTTGCCGAGCGTCTCCATCTTGCGCGACTGCCGGTACGCCGATTCGATCGAGCGCCGCATCGATGCCTCCG	3.364e-05	2.943e-03	8.521e-09	2.661e+00	8.950e-01	5.040e-01	2.153e-01	3.166e-14
dis-assoc	0.062417	38	9	TTGAAATCATGG	3.182e-08	1.190e-06	3.686e-08	1.882e+00	3.874e-01	4.714e-01	1.990e-01	2.450e-14
dis-assoc	0.065073	39	10	TTGAAAGCCTGCGGCAGATAGATTCGCGTAAAGCTCCAGTCGCTCGTCTCCGGATACGCTGTCTGATCGTAGCCGTCCAGACAAGTATCTTTGGCAGATC	4.542e-08	7.715e-07	2.911e-08	1.831e+00	3.704e-01	5.501e-01	1.856e-01	1.419e-14
dis-assoc	0.061089	37	9	TTGAAACTTGT	6.236e-08	1.953e-06	8.056e-08	1.850e+00	3.888e-01	4.877e-01	2.007e-01	2.565e-14
dis-assoc	0.061089	37	9	TTGAAACGCGCG	6.236e-08	1.032e-06	3.172e-08	1.894e+00	3.878e-01	5.372e-01	1.982e-01	1.229e-14
dis-assoc	0.0185923	13	1	TTCTTTTTCACCACACAGAAGGAAACAACATGAAGGCTCACTGGAAAGTCTGGGCGGCTCTCGCTTGCGTATCCGCCTGCGCGGGCGTGCAGGCGCAGAC	6.892e-05	2.597e-03	6.910e-09	2.702e+00	8.970e-01	6.246e-01	2.530e-01	1.293e-14
dis-assoc	0.138114	72	32	TTCTTTGTGCG	3.221e-09	3.474e-08	8.934e-09	1.304e+00	2.362e-01	6.026e-01	1.351e-01	3.784e-14
dis-assoc	0.063745	38	10	TTCTTTGGCACGATCGCCACTCGGTTGTCCTCGCGCTTGCCGGGCTACACCGGCGGCCATCCTCGCGATTTGCGTCGCGCTTTGTCGGACCCAAAGGGTA	8.821e-08	1.678e-06	8.819e-08	1.775e+00	3.706e-01	5.695e-01	1.646e-01	1.991e-14
dis-assoc	0.0199203	14	1	TTCTTTGCAAAAACGCATCGACGGTAAAAATTTCCGTGCCTCACGAATATGGATGATTAATACATTTTCTATAATGTGCGCGCTTAATTAATGGGCAGCC	3.364e-05	3.325e-03	1.116e-08	2.632e+00	8.966e-01	6.437e-01	2.393e-01	3.347e-14
dis-assoc	0.0398406	27	3	TTCTTTGATTGGCTAGAACGAGTAAAGACTCGCGCATTTCCCTCTCCCAAAACCTGCTGATGGTGATACGTCGGATCCCGAAAGAAACCCAGATTCATCA	5.537e-08	3.403e-05	5.601e-08	2.565e+00	6.188e-01	6.409e-01	2.217e-01	3.673e-14
dis-assoc	0.0743692	43	13	TTCTTTCTTTCGACGATCGCCCATCGTTGTCTGTCCGTGCGGTATGAGCCAGTGAACCACCGCATCCTCCCCCGGAGGCCCGGTGGTTCTTTTTCCGTGT	5.865e-08	4.927e-07	3.417e-08	1.683e+00	3.342e-01	5.018e-01	1.831e-01	1.146e-14
dis-assoc	0.0398406	27	3	TTCTTTCGGGATCCGACGTATCACCATCAGCAGGTTTTGGGAGAGGGAAATGCGCGAGTCTTTACTCGTTCTAGCCAATCAAAGAAAGTTTTCCACTAAT	5.537e-08	3.403e-05	5.601e-08	2.565e+00	6.188e-01	6.409e-01	2.217e-01	3.673e-14
dis-assoc	0.0185923	13	1	TTCTTTCGGCTGCGTTGCGAAGCGGGCGGCCGCGCCGCGAGAGGCGACGAACGCGCCGCCGAGCCGGCGGTTCGCGGCCCGCATCGGCCGCGCGCGGCCG	6.892e-05	7.505e-03	6.615e-08	2.396e+00	8.963e-01	5.734e-01	1.974e-01	7.440e-14
dis-assoc	0.172643	92	38	TTCTTTCGACGATCGCCCATCGTTG	1.042e-12	4.022e-09	9.468e-10	1.274e+00	2.164e-01	4.213e-01	2.066e-01	2.588e-12
dis-assoc	0.0743692	43	13	TTCTTTCGACGATCGCCCATCGTTGTCTGTCCGTGCGGTATGAGCCAGTGAACCACCGCATCCTCCCCCGGAGGCCCGGTGGTTCTTTTTCCGTGTCGAC	5.865e-08	4.927e-07	3.417e-08	1.683e+00	3.342e-01	5.018e-01	1.831e-01	1.146e-14
dis-assoc	0.0783533	46	13	TTCTTTATGGACAAAGTCCTCTAGAGCGTTCGGTGCGATGCAGCACGAACGACCTGCCGCACGCAGCGCAACGTACCGTTGCGCGATGGTGCGCCGCCGC	8.274e-09	4.261e-07	2.466e-08	1.669e+00	3.296e-01	5.611e-01	1.797e-01	4.224e-14
dis-assoc	0.0557769	34	8	TTCTTTACGGCACAATGTATGAATAGGAAATGGTAGATTCGTCACGGGTGGCGTATCAACATTGGCGGCAGCTTTTTCGTCCAACCAGAACTGTACAGAG	1.647e-07	2.342e-06	7.519e-08	1.933e+00	4.094e-01	5.007e-01	1.987e-01	1.184e-14
dis-assoc	0.0212483	15	1	TTCTTTACCTGGTGCTTCAGGTATTGCGACAGCGACCAGTACTGGAAGCCGAAGCGGCTCCTGATCCGGTTGAACCAGCGGTTGAGCACGAGGATCAGCG	1.641e-05	2.181e-03	3.567e-09	2.723e+00	8.886e-01	5.614e-01	2.071e-01	2.961e-14
dis-assoc	0.0677291	41	10	TTCTTGTCCCAAGAGTTGAACATCGCTTCGCGATACCGCGCCCTGTGCCACGGAATGGATGCTGACCACCTCGTGCCCGGCTGTGAGCAGGCGGTGATCG	1.188e-08	2.925e-07	6.305e-09	1.892e+00	3.684e-01	5.505e-01	1.808e-01	1.334e-14
dis-assoc	0.0491368	33	4	TTCTTGGATGCGCTGCGCGTGAAGATTCGGAACGAAGGCGCCGTTCGCAACAAGGCGATGTACTTGGCGCTGGGCGTACGCCGCGACGGCACTCGCGACG	2.884e-09	2.946e-06	1.782e-09	2.527e+00	5.406e-01	6.153e-01	2.290e-01	2.776e-14
dis-assoc	0.0146082	11	0	TTCTTGCTCCTAAACCTTGCACCGGGCACGGCGGCCCGGCACTCACATCGTTACTCGTCGGCTGCGCGTCGGGTTATTCCCACGACAGCGCGCCGCCCGT	5.749e-05	1.870e-02	9.580e-09	3.576e+00	1.521e+00	5.234e-01	1.848e-01	2.805e-14
dis-assoc	0.0584329	35	9	TTCTTGCTAGT	2.364e-07	2.094e-06	9.872e-08	1.854e+00	3.909e-01	4.643e-01	1.923e-01	1.081e-14
dis-assoc	0.0584329	35	9	TTCTTGCTAGTT	2.364e-07	2.094e-06	9.872e-08	1.854e+00	3.909e-01	4.643e-01	1.923e-01	1.081e-14
dis-assoc	0.0185923	14	0	TTCTTGCGCTTCTTGCGCTTCTTGCGCTTCTTGCGTTCCGCACTTCGCGATGCACGTGCGGCCGGTTCGTCGACGATGTCCATTCGAAACCGGTTGCGCC	6.580e-06	1.378e-02	1.548e-09	3.683e+00	1.495e+00	5.073e-01	2.244e-01	4.681e-14
dis-assoc	0.0212483	15	1	TTCTTGCATCCGGCGAGCGCGGCGGCGGCGATGGCCGCGAGCGCGACGGCGCGCAACGGGCGGCGGCCGGCGCGGCGAAGGTGGGCGGTTGCGTGGGCGA	1.641e-05	2.518e-03	5.176e-09	2.689e+00	8.901e-01	5.711e-01	2.074e-01	3.894e-14
dis-assoc	0.0159363	12	0	TTCTTGATTTCGTCGACGATCTTCAGCGCGATTTCCTGAGAGTAGCCGATCGTCCGTTGCTGCTGATCGTAGTAAGAGAACGGAACGGACGATTCGCGCA	2.790e-05	2.051e-02	1.129e-08	3.488e+00	1.505e+00	5.926e-01	2.541e-01	5.079e-14
dis-assoc	0.0199203	14	1	TTCTTGATGCATGATAGGAGGAGAAGCGCGCGCGTGCGCTGCGACAAGATTGCGCGGCCGCGGTGTTGTCCGCGCGCAAGGCGCGCGCGTCCGCGCGTTG	3.364e-05	2.315e-03	4.880e-09	2.721e+00	8.931e-01	6.422e-01	2.568e-01	1.851e-14
dis-assoc	0.0796813	47	13	TTCTTGACTGAG	4.266e-09	7.368e-07	5.370e-08	1.638e+00	3.309e-01	4.733e-01	2.360e-01	1.208e-13
dis-assoc	0.0318725	1	23	TTCTTGAATGG	6.252e-05	6.503e-03	2.577e-08	-2.378e+00	8.740e-01	4.825e-01	2.374e-01	1.152e-13
dis-assoc	0.0185923	14	0	TTCTTGAATCT	6.580e-06	1.191e-02	7.746e-10	3.744e+00	1.489e+00	7.010e-01	2.981e-01	2.291e-14
dis-assoc	0.163347	86	37	TTCTTCTGTGTCAGCGTCTTGACGGTTGCGTATAAACAACAAGCAGTTCCGCGCAAACGCGGTGAGCTCGGCATTTTTTACCGATCCGACCCGGATCTGC	2.260e-11	7.315e-08	2.468e-08	1.181e+00	2.191e-01	6.719e-01	2.086e-01	2.845e-12
dis-assoc	0.0199203	14	1	TTCTTCGTCTTGTCGCGGTTCAGGAAGTGCTGCTGATCCGGTGCGCGCTCGTACGCGTAGCCCGGCGACACGGTGATGCCGTCGACGCCGATCGGCCCCA	3.364e-05	4.877e-03	2.590e-08	2.525e+00	8.971e-01	4.804e-01	1.923e-01	7.463e-14
dis-assoc	0.063745	41	7	TTCTTCGTCGAGCGTCGCGAGGTCGCCCGTGCGCATCCAGCCATCGACCACCGCCTCGCGCGTCCTGGCCTCGTCGTCCCAATAGCCGAGCATCACCGAA	4.188e-10	3.308e-07	9.315e-10	2.155e+00	4.215e-01	6.110e-01	3.854e-01	3.994e-14
dis-assoc	0.0212483	15	1	TTCTTCGGTGCGGCGCACGCGGTCGCCGGTGCGATAGAAGCCGTCGGCCGTGAACGCGGCCGCATGATGCTCGGCGAGCCGGTAGTAGCCGCGGATCGTA	1.641e-05	1.905e-03	2.507e-09	2.758e+00	8.883e-01	5.057e-01	2.136e-01	2.312e-14
dis-assoc	0.0371846	26	2	TTCTTCGGTCGGCAGCAGGCCGGTGAGACGACACTCGCCGGCAACGAACGCTACCGCTATGGGCTGTCGGGCTCTGCCGTGACCCGCGAGAGCCGCGACG	2.754e-08	6.121e-05	9.096e-09	2.975e+00	7.422e-01	6.100e-01	2.291e-01	2.357e-14
dis-assoc	0.0159363	12	0	TTCTTCGGGAGATGATTCATTCATTGAGATAAAATGAAACCCAATCCGAAGAACATTTTTCCCTATACAATGCCCCCATCTTCGCCACCCCCCCTCATAT	2.790e-05	1.499e-02	3.219e-09	3.672e+00	1.510e+00	5.529e-01	1.810e-01	2.393e-14
dis-assoc	0.0185923	14	0	TTCTTCGCTGGACCGAAGGGGCGGCAGGCGGCCCGGGCCGGCGAAGCGGAGCCCGGCTGAGCGGGCGCGGGGCGGTTGGCACCGGCCCAGGGGACGATCG	6.580e-06	1.314e-02	1.410e-09	3.720e+00	1.500e+00	4.421e-01	1.773e-01	5.354e-14
dis-assoc	0.061089	38	8	TTCTTCGCGGGCCACGGCGTCAATTTCCTGTCGTGGAACTGGCTGCCGCTGCTGCCCGTGTTCGTCATCTACTTCATCTCGGGCATCGCCGAGACGAACC	1.084e-08	2.973e-06	7.762e-08	1.877e+00	4.018e-01	5.136e-01	1.462e-01	1.147e-13
dis-assoc	0.0385126	0	29	TTCTTCGCGAGCAATTCCAGATGCGGGCCGACCGCGTCGATCTCCTCCTGCACGCCGCGCTCGGCGAGTCGGCCCGAATACCAGCCGGACACGAGCGACA	1.223e-06	1.559e-02	1.545e-09	-3.581e+00	1.481e+00	7.570e-01	1.732e-01	1.616e-12
dis-assoc	0.0185923	13	1	TTCTTCGCCTGAATGTCCCACTCTTCGCGACGGCGGCGGTACATTTCGGACTGGCTGAGCTGGTCAGCCGTAATCATCGTTACTGCGGAGCTCACTTGCG	6.892e-05	3.823e-03	1.672e-08	2.592e+00	8.962e-01	6.524e-01	1.639e-01	3.020e-14
dis-assoc	0.0199203	14	1	TTCTTCGATACGCTGGGGCCGATCGGCGTCGACGGCATCACCGTGTCGCCGGGCTACGCGTACGAGCGCGCACCGGATCAGCAGCACTTCCTGAACCGCG	3.364e-05	4.877e-03	2.590e-08	2.525e+00	8.971e-01	4.804e-01	1.923e-01	7.463e-14
dis-assoc	0.0146082	11	0	TTCTTCGAGACGCGGGTGATCGAGTATCAGACGGGCGGCGCGCTGTCGTGGGAATAACCCGACGCGCAGCCGACGAGTAACGATGTGAGTGCCGGGCCGC	5.749e-05	1.870e-02	9.580e-09	3.576e+00	1.521e+00	5.234e-01	1.848e-01	2.805e-14
dis-assoc	0.0212483	15	1	TTCTTCCTGCTGCCCGTGATGTTCGTGATCGGCCTGCTCGAGACAAAGCCGCTACGCGCGCTGCCCGGCCGCGCGGCGTTCGTGCTGTTCGCGGCGCTAT	1.641e-05	2.800e-03	6.725e-09	2.665e+00	8.915e-01	5.093e-01	1.674e-01	5.406e-14
dis-assoc	0.0185923	13	1	TTCTTCCTCGCGGAAATGGGCGACAAGACGCAGATCGCGACCGTCGCGCTGGCCGCGCGGTTCCAGGATTACGTGGGCGTCGTTGCCGGCACGACACTCG	6.892e-05	4.715e-03	2.794e-08	2.550e+00	9.022e-01	6.100e-01	2.231e-01	3.815e-14
dis-assoc	0.0677291	41	10	TTCTTCCAGGGCGTGATCGCAGGGGAAGTTACTTCACATTCCACCGCAATTTCCCGGTTCGTACGACCGTCAGCCGCCATCAGGACAATCTCGGCCCGGC	1.188e-08	2.925e-07	6.305e-09	1.892e+00	3.684e-01	5.505e-01	1.808e-01	1.334e-14
dis-assoc	0.0265604	0	20	TTCTTCATGCGGCCGATCGGCGGCATCGTGCTCGGCCTCTACGCGGATCGCGCGGGGCGCAAGGCGGCGCTGTCGCTCGTGATCCTGCTGATGACGTTCG	5.474e-05	3.655e-02	7.157e-08	-3.080e+00	1.473e+00	6.921e-01	3.429e-01	3.446e-13
dis-assoc	0.0199203	14	1	TTCTTCAGGCCGAGGCGGCGCGGCGTGCGCTCGAGCGGCTCGAGCACGATCTTCTGGCCGTCTGCGAGCGTGATCGGCGTGACCTCGGCGATGCTCGGAT	3.364e-05	3.995e-03	1.651e-08	2.584e+00	8.975e-01	4.761e-01	1.403e-01	6.184e-14
dis-assoc	0.0199203	14	1	TTCTTCACGCTGCTCGGCAGCGGAATGGGCGCGCGCGTCGGCGGGCCGTTCATCGGCGGGCGCGGCGGCCGGGGCGGCGGGAACGACGGCTTTCGCGGCG	3.364e-05	3.594e-03	1.234e-08	2.595e+00	8.914e-01	6.042e-01	1.383e-01	4.811e-14
dis-assoc	0.0212483	15	1	TTCTTATTACGGGGAATCAGCCGCGGCGGGGCGTGTCGACGATGCGGGTGCCGGCGAGGCGGTCGTGCGGGAACTGGCGGCTCGGATGCAGGCGCGCGGC	1.641e-05	2.181e-03	3.567e-09	2.723e+00	8.886e-01	5.614e-01	2.071e-01	2.961e-14
dis-assoc	0.0557769	34	8	TTCTTATGGTGTACCGCTGCGAAGCGTTACGGTCAATTACCCCCGGCGCCCGAAGCCCGCTGCCAATCCGTACGCACCGGATCTGCCGGATGCGTGGTGG	1.647e-07	2.493e-06	8.244e-08	1.928e+00	4.095e-01	5.113e-01	2.089e-01	1.223e-14
dis-assoc	0.0172643	13	0	TTCTTACCGGTCGCACGTGAACGCGCAAGCGATACGGCGCACGAAGCCACGCGCGCGGTGCTCGACCTCGCCCGGCCATCCGCCGCGCGGCGCGCTCGCC	1.355e-05	1.116e-02	7.588e-10	3.808e+00	1.501e+00	5.754e-01	2.729e-01	1.355e-14
dis-assoc	0.0557769	34	8	TTCTTACACTCAAGCAAATCGGCCACCTTCTCGAGGCGCGCTATGGTCAACCACTGCCTTGCTCTCTTGATTCCTTGGGGGCTGCGCTCAGGCGAAAAGG	1.647e-07	2.699e-06	9.159e-08	1.921e+00	4.094e-01	4.964e-01	1.966e-01	1.356e-14
dis-assoc	0.0730412	42	13	TTCTTAAGTG	1.115e-07	8.393e-07	7.779e-08	1.648e+00	3.346e-01	5.258e-01	2.047e-01	1.331e-14
dis-assoc	0.0664011	40	10	TTCTTAAGTGA	2.328e-08	5.752e-07	1.891e-08	1.851e+00	3.702e-01	5.329e-01	2.627e-01	1.555e-14
dis-assoc	0.061089	37	9	TTCTGTGTTGG	6.236e-08	8.581e-07	2.484e-08	1.910e+00	3.880e-01	5.405e-01	2.151e-01	1.012e-14
dis-assoc	0.059761	36	9	TTCTGTGTTGGCA	1.217e-07	1.477e-06	5.660e-08	1.873e+00	3.891e-01	5.359e-01	1.944e-01	1.141e-14
dis-assoc	0.163347	86	37	TTCTGTGTCAGCGTCTTGACGGTTGCGTATAAACAACAAGCAGTTCCGCGCAAACGCGGTGAGCTCGGCATTTTTTACCGATCCGACCCGGATCTGCGTC	2.260e-11	7.315e-08	2.468e-08	1.181e+00	2.191e-01	6.719e-01	2.086e-01	2.845e-12
dis-assoc	0.0717131	42	12	TTCTGTGGAGGCAGTTACGGAGGCGGTGGTTGGTCGCCAGACAGGGCTCGCCCGATGACGCCCGAATACCGCAAGGCGTTGACGCGCCGCTATTACGAAC	4.421e-08	4.200e-07	2.214e-08	1.741e+00	3.437e-01	5.612e-01	2.163e-01	1.040e-14
dis-assoc	0.061089	37	9	TTCTGTCCTTCC	6.236e-08	1.248e-06	4.224e-08	1.883e+00	3.883e-01	5.250e-01	1.899e-01	1.595e-14
dis-assoc	0.0199203	14	1	TTCTGTCCGAATACCCGGCCGACGCGTGCGCGGCGCCGGCGGGCGTCATCGAGCCGGCGGGGCGCGATGCGCACGACATGCACGACACGCATGACACGCA	3.364e-05	3.466e-03	1.322e-08	2.630e+00	8.997e-01	7.157e-01	1.212e-01	5.253e-14
dis-assoc	0.0677291	41	10	TTCTGTCCCAAAAATAACTTTACATTAAATTGTGTTGCTCTATGACCAAGCGAAATTGAATGGAGGCGATCATGGCGCGCAAGAGAATCGAGGTGGTGAT	1.188e-08	2.925e-07	6.305e-09	1.892e+00	3.684e-01	5.505e-01	1.808e-01	1.334e-14
dis-assoc	0.0677291	41	10	TTCTGTCACTCCAGAATCCCCACGGTTCAAGGCATCTGACATCTGAGTTGACGACTTTATTGACAAAGTCATCAAAATAATGCCCTCAATTCGCATATGT	1.188e-08	2.925e-07	6.305e-09	1.892e+00	3.684e-01	5.505e-01	1.808e-01	1.334e-14
dis-assoc	0.0557769	34	8	TTCTGGTTGGACGAAAAAGCTGCCGCCAATGTTGATACGCCACCCGTGACGAATCTACCATTTCCTATTCATACATTGTGCCGTAAAGAACTGCTCGATG	1.647e-07	2.342e-06	7.519e-08	1.933e+00	4.094e-01	5.007e-01	1.987e-01	1.184e-14
dis-assoc	0.0677291	41	10	TTCTGGTTGCTGCTCAAGCGACTCGAAGCCGACCGCTTCGTCTGGCCGAACGGCGGCGACACGATCACGCTCAGCACGGAGCAGTTGCACTGGCTGCTCG	1.188e-08	2.925e-07	6.305e-09	1.892e+00	3.684e-01	5.505e-01	1.808e-01	1.334e-14
dis-assoc	0.0199203	14	1	TTCTGGTGGTGGCGTGGCGAATCACCCATCTAATGCGCCTGGGCCGCAGTTGCCCCGATTGACCTGCCCTGGAATTTTCGGACCAGTTGAAACTTGAGAG	3.364e-05	3.341e-03	1.093e-08	2.617e+00	8.917e-01	6.145e-01	1.577e-01	4.161e-14
dis-assoc	0.061089	37	9	TTCTGGTGCCGCAG	6.236e-08	1.953e-06	8.056e-08	1.850e+00	3.888e-01	4.877e-01	2.007e-01	2.565e-14
dis-assoc	0.0438247	29	4	TTCTGGTCGTCCCGCTCGGGAACCAGGACCTCGCCGTTGGGGGCGAGAAACGCATCCTGTTCGTCGTAGCGGGGCGCTCCGCTACGTGTATCGCGGCTGA	5.022e-08	1.419e-05	5.122e-08	2.359e+00	5.434e-01	6.154e-01	2.240e-01	3.000e-14
dis-assoc	0.0146082	11	0	TTCTGGTAAGCCT	5.749e-05	1.950e-02	9.751e-09	3.519e+00	1.507e+00	5.929e-01	2.946e-01	2.175e-14
dis-assoc	0.0677291	41	10	TTCTGGCTGCGCGACAGCACGCGGTTCAGCTTGAACTCCACCGTTTTCGAGTTGCCGCTGGCGATGAAGGTCTGGTTCACGCCGGCGGTCCGCTGGTAGT	1.188e-08	2.925e-07	6.305e-09	1.892e+00	3.684e-01	5.505e-01	1.808e-01	1.334e-14
dis-assoc	0.0677291	41	10	TTCTGGCGGCCGCGCCGATTGTTCGGACGCCGCCGGGACCGGTGTCGACATCGATGTCCACGTCGGCCGCCGTAGCCTACCCGGTTATCAGTCTAGCGGC	1.188e-08	2.925e-07	6.305e-09	1.892e+00	3.684e-01	5.505e-01	1.808e-01	1.334e-14
dis-assoc	0.0199203	14	1	TTCTGGCCGTCTGCGAGCGTGATCGGCGTGACCTCGGCGATGCTCGGATCGAGCGAACCGAAGCGCACGTTCAGGCCGGCCTGACGCATGATCGTCGCGA	3.364e-05	3.995e-03	1.651e-08	2.584e+00	8.975e-01	4.761e-01	1.403e-01	6.184e-14
dis-assoc	0.0557769	34	8	TTCTGGCACGGTGACGCCCAAGCGTTTGCCGGGTTTTCTCCGCGCTTTACCATATGGGACACTGCCAGCGGGCACGACGAACCATTGACGCCGTCAGAGT	1.647e-07	2.342e-06	7.519e-08	1.933e+00	4.094e-01	5.007e-01	1.987e-01	1.184e-14
dis-assoc	0.0677291	41	10	TTCTGGATCACGGTCAGGTCGATGCCGTCGAGCAGCCAGTGCAACTGCTCCGTGCTGAGCGTGATCGTGTCGCCGCCGTTCGGCCAGACGAAGCGGTCGG	1.188e-08	2.925e-07	6.305e-09	1.892e+00	3.684e-01	5.505e-01	1.808e-01	1.334e-14
dis-assoc	0.062417	38	9	TTCTGGATATCG	3.182e-08	5.670e-07	1.222e-08	1.942e+00	3.877e-01	4.797e-01	1.782e-01	1.151e-14
dis-assoc	0.0677291	41	10	TTCTGGAGTGACAGAATTAATTTGCTCTACGCCGTCGTCGCTTCGATCGACAACTCGGGTACGCGCGCGACGGGCCGCCTGCAGGGCAATTTGTCGCTCG	1.188e-08	2.925e-07	6.305e-09	1.892e+00	3.684e-01	5.505e-01	1.808e-01	1.334e-14
dis-assoc	0.0292165	0	22	TTCTGGACGAGTGCGCCGTCGTTTCCTTCGGTCGCGAGCAGCGTGACGATGTTCGGATCGAAGCCCGCTTCGCGCAGCACGTCGCGCGCGATGCGCACGG	2.358e-05	1.510e-02	1.891e-09	-3.635e+00	1.496e+00	7.784e-01	3.354e-01	5.927e-14
dis-assoc	0.0146082	11	0	TTCTGCTGCTTGCCGAGCTCGGCGAGCTCGCCGCGCGTCTGCTTGAGCGCCTGCGCGAGCCCCTTGTTGCTGTTCAGCACGTTTTTCAGGGGCTTCGTGA	5.749e-05	1.554e-02	5.380e-09	3.670e+00	1.517e+00	8.366e-01	1.070e-01	2.196e-14
dis-assoc	0.0677291	41	10	TTCTGCTCGAGTTTCCGACACCGACGCACGTACCTTCTCGAACTTCCACAAAATCGACACGAGCGATTCGCAGGGATCCAGCCAGCGCTTGTTGAACACG	1.188e-08	2.925e-07	6.305e-09	1.892e+00	3.684e-01	5.505e-01	1.808e-01	1.334e-14
dis-assoc	0.0159363	12	0	TTCTGCTACGTCGTGTATGGTCTCTATCGCCTGTGGCAGGCGGTTCGGACGAACGACGCATTGCTCAAGCGCATTCTCGAGCCGTCGGCGGGCAAGCCGG	2.790e-05	2.398e-02	1.971e-08	3.395e+00	1.504e+00	5.060e-01	1.911e-01	8.898e-14
dis-assoc	0.062417	38	9	TTCTGCGTTTCG	3.182e-08	1.167e-06	3.578e-08	1.883e+00	3.873e-01	4.713e-01	2.035e-01	2.362e-14
dis-assoc	0.11421	62	24	TTCTGCGTGGCCTTGTTGTAGGCGATCAGATCGGGTCCGCCCGCGCGCGGCAACGCGACGAAGCTCGTGTAGCCGCTCGCGAGCGGGCTGTTGCCGTCCC	3.772e-09	2.551e-07	5.383e-08	1.370e+00	2.654e-01	3.764e-01	6.199e-02	2.403e-13
dis-assoc	0.0199203	14	1	TTCTGCGTGACGAAGCCCCACTCGGTGCGCATCAGCGCGCGCCGCTGCGGCTCGTCGAGCGCGAACAGATCGATACGCTCGCCGCCGCCGCCCGTGTAGC	3.364e-05	4.441e-03	2.220e-08	2.558e+00	8.990e-01	5.206e-01	2.512e-01	5.803e-14
dis-assoc	0.059761	36	9	TTCTGCGGGCAC	1.217e-07	2.176e-06	9.893e-08	1.845e+00	3.896e-01	5.144e-01	2.257e-01	1.647e-14
dis-assoc	0.0185923	13	1	TTCTGCGCGTAGACGGCCGCGAGCGAGATGCCCGCGACCGAGGTCGGCAGCGCGAACGGCAGGTCGACGATCGCGTCGACCTGCCGCTTGAGCGGGAACG	6.892e-05	5.119e-03	3.300e-08	2.526e+00	9.025e-01	5.846e-01	2.077e-01	4.452e-14
dis-assoc	0.0677291	41	10	TTCTGCGCGCCGAACGCGCCGATGCCCTGCCGGTATGCGAGCGTCCCGTCGAACTGCGCGTTGCCGAAATAGTGGCGATCGGTCAGGCCGAATTCGACGA	1.188e-08	2.925e-07	6.305e-09	1.892e+00	3.684e-01	5.505e-01	1.808e-01	1.334e-14
dis-assoc	0.0199203	14	1	TTCTGCGCGATGTGTTCCAGCATGTGATCGTGCCGGAGGCGCATCTGGTTCGGCCGAACGTCAGGTGGGAGGTGCGTTTTCGCCTGATGCGCTGGGCCGG	3.364e-05	6.289e-03	4.223e-08	2.441e+00	8.934e-01	5.620e-01	2.656e-01	8.815e-14
dis-assoc	0.0185923	13	1	TTCTGCGCCTTCTTAGCTTCGTCCAACGTGCCGCCCAAACCGCCGAGAACGCCTGTGCCGGCGGACTTCGCCGCGTAACCGCCAATCGCCATGCCGCCGG	6.892e-05	5.011e-03	2.778e-08	2.514e+00	8.959e-01	5.881e-01	2.815e-01	3.338e-14
dis-assoc	0.0159363	12	0	TTCTGCGACGTGATCGGAATCTCGCGGACCGTCAGGTTCGGCCGGTTCAGCGTCTTCTTGATTTCGTCGACGATCTTCAGCGCGATTTCCTGAGAGTAGC	2.790e-05	2.051e-02	1.129e-08	3.488e+00	1.505e+00	5.926e-01	2.541e-01	5.079e-14
dis-assoc	0.0504648	35	3	TTCTGCCTAC	1.681e-10	3.038e-06	9.705e-11	2.856e+00	6.118e-01	6.761e-01	2.387e-01	4.408e-14
dis-assoc	0.0438247	30	3	TTCTGCCTACCATTGGTAGGGCGTCGTTTATTGACGGCTTACAACTGAACGCGTATGTCGAACGATTCAATCGGACCGTTCGGTACGAATGGCTGTCGCA	6.399e-09	1.014e-05	3.090e-09	2.721e+00	6.164e-01	6.137e-01	2.417e-01	2.651e-14
dis-assoc	0.0903054	51	17	TTCTGCCGAACCGTCGTGCCGTATGTGTCGAGCGAGCGGTTGAGCGCATGGATGCCGTAGAACGCGCTCGCGGACGTCAGGACGAGTGCTGTCGCGAAGG	1.215e-08	1.172e-07	1.063e-08	1.587e+00	2.992e-01	5.635e-01	2.399e-01	1.355e-14
dis-assoc	0.0199203	15	0	TTCTGCAGGCTGATCAGATTCGCGCCTCCGCCGGTGCCCGGCAGTTGGATGCCCAGCGATGCGCGGTAGCGTCCCGCGTCAGCGCTCACAGGGGCCCATG	3.196e-06	8.602e-03	1.852e-10	3.935e+00	1.498e+00	5.255e-01	1.375e-01	2.515e-14
dis-assoc	0.0677291	41	10	TTCTGCAGCAATGTCGTCAGTGCGGTCTCGTGGCTGCCGACTATCCGTTCAATACGGCGAGCCACGCGATCCGCTCGCTCTCGGCCCGCCTGAAAAGGGA	1.188e-08	2.925e-07	6.305e-09	1.892e+00	3.684e-01	5.505e-01	1.808e-01	1.334e-14
dis-assoc	0.0185923	14	0	TTCTGAGCGCCGTCCGGTTCGAGTCGAATCGCAGCAGAGAAGGCCCGCGCGTCGCGCGGGCCTTTTTCGTTTTCGGCCGCGTAGCCGGCGGCCGCCGGCA	6.580e-06	1.000e-02	4.480e-10	3.865e+00	1.501e+00	4.686e-01	1.468e-01	2.481e-14
dis-assoc	0.0717131	42	12	TTCTGACGCTCGACGAGCAAAAGCTGAGTCCATCGATGGGCTACGTGTTCAACAAGCGCTGGCTGGATCCCTGCGAATCGCTCGTGTCGATTTTGTGGAA	4.421e-08	4.200e-07	2.214e-08	1.741e+00	3.437e-01	5.612e-01	2.163e-01	1.040e-14
dis-assoc	0.0677291	41	10	TTCTGACGCTCGACGAGCAAAAGCTGAATCCATCGATGGGCTACGTGTTCAACAAGCGCTGGCTGGATCCCTGCGGATCGCTCGTGCCGATTTTGTGGAA	1.188e-08	2.925e-07	6.305e-09	1.892e+00	3.684e-01	5.505e-01	1.808e-01	1.334e-14
dis-assoc	0.062417	38	9	TTCTGAAATTGA	3.182e-08	7.688e-07	1.971e-08	1.912e+00	3.868e-01	5.300e-01	2.572e-01	1.296e-14
dis-assoc	0.0185923	13	1	TTCTGAAAATAAAAAGCAGTAATAAGGCACTGTATAGTTGGATGCGTGGTCGTCTGCTTGCGATTTATTCCCAGTTTTCCGATTTGGCGGTTGCGCGGTG	6.892e-05	3.823e-03	1.672e-08	2.592e+00	8.962e-01	6.524e-01	1.639e-01	3.020e-14
dis-assoc	0.0690571	41	11	TTCTCTTGCGCG	3.252e-08	5.471e-07	2.290e-08	1.783e+00	3.554e-01	5.510e-01	1.827e-01	1.479e-14
dis-assoc	0.0677291	41	10	TTCTCTTGCGCGCCATGATCGCCTCCATTCAATTTCGCTTGGTCATAGAGCAACACAATTTAATGTAAAGTTATTTTTGGGACAGAACACTAGCGAAGTT	1.188e-08	2.925e-07	6.305e-09	1.892e+00	3.684e-01	5.505e-01	1.808e-01	1.334e-14
dis-assoc	0.0677291	41	10	TTCTCTTCGGCCAGATCGCGCTGGGCCGTCACGAGTCGAAGCTCACCGCGCAGCGCATCGCGTTCGGCGCTCGCGGCAATCAGCGCTTCGTACTCTTCCG	1.188e-08	2.925e-07	6.305e-09	1.892e+00	3.684e-01	5.505e-01	1.808e-01	1.334e-14
dis-assoc	0.0185923	13	1	TTCTCTTCGATAAAGGTGACCACCTTCTCTGCCAAATCGAATTGCTTATCGTCAGCTAACCCGGCATAGAAATCGGCCAGCGAAACCGTACGCACGACTT	6.892e-05	3.823e-03	1.672e-08	2.592e+00	8.962e-01	6.524e-01	1.639e-01	3.020e-14
dis-assoc	0.0146082	11	0	TTCTCTTCCTGCGGATGAAGATCAACTCGATTCCCGACGATCTGGTCGGCATCGTCGCAGGCGTGCAGGCACCCGAGCTGTTCAATGCGCACCACTTCGG	5.749e-05	2.045e-02	1.435e-08	3.534e+00	1.525e+00	5.297e-01	1.297e-01	4.425e-14
dis-assoc	0.0159363	12	0	TTCTCTTACTACGATCAGCAGCAACGGACGATCGGCTACTCTCAGGAAATCGCGCTGAAGATCGTCGACGAAATCAAGAAGACGCTGAACCGGCCGAACC	2.790e-05	2.051e-02	1.129e-08	3.488e+00	1.505e+00	5.926e-01	2.541e-01	5.079e-14
dis-assoc	0.0199203	14	1	TTCTCTGTTCATCGACGATACGACGAAGGCGCGCCACGATCTTGAGGGGCAACTTGAGGGGCAAGCGCCTTCTATCCCGCGTGTCGCATCGGCCGAGCTC	3.364e-05	3.439e-03	1.197e-08	2.619e+00	8.952e-01	5.756e-01	2.020e-01	3.960e-14
dis-assoc	0.0212483	15	1	TTCTCTGCTTCTCTGCTTCTCTGCTTCTCTGCTTCTCTGCTTCTCTGCTTCTCCGCCTTTG	1.641e-05	8.012e-03	6.385e-08	2.356e+00	8.886e-01	5.042e-01	1.991e-01	2.561e-13
dis-assoc	0.0185923	13	1	TTCTCTGCCAAATCGAATTGCTTATCGTCAGCTAACCCGGCATAGAAATCGGCCAGCGAAACCGTACGCACGACTTCCAATGCACGCGCGTCTTGAATCA	6.892e-05	3.823e-03	1.672e-08	2.592e+00	8.962e-01	6.524e-01	1.639e-01	3.020e-14
dis-assoc	0.0199203	14	1	TTCTCTCAAGTTTCAACTGGTCCGAAAATTCCAGGGCAGGTCAATCGGGGCAACTGCGGCCCAGGCGCATTAGATGGGTGATTCGCCACGCCACCACCAG	3.364e-05	3.341e-03	1.093e-08	2.617e+00	8.917e-01	6.145e-01	1.577e-01	4.161e-14
dis-assoc	0.0185923	13	1	TTCTCGTTGCTCGCTGTGCGGCGCTCGACGCTCGATGCCCTGTTTTCGGAACTCTGTACTTGGCATCGGCATCGGCATCGGCGCTGGCGCTGGCGCTGGC	6.892e-05	3.665e-03	1.692e-08	2.624e+00	9.032e-01	5.713e-01	1.580e-01	3.267e-14
dis-assoc	0.063745	38	10	TTCTCGTCTACCTGAACGCGGGCGACTTGCGCAGTGTCCGTGCATTCCTGCTCGACGGCACCGAATTAGGTGTACTCGACGCGCAAGGTGCGTGGCACGT	8.821e-08	1.678e-06	8.819e-08	1.775e+00	3.706e-01	5.695e-01	1.646e-01	1.991e-14
dis-assoc	0.0185923	13	1	TTCTCGTCGCATGGGTGCTGGTGCGCTACACGTTCCCGCTCAAGCGGCAGGTCGACGCGATCGTCGACCTGCCGTTCGCGCTGCCGACCTCGGTCGCGGG	6.892e-05	5.119e-03	3.300e-08	2.526e+00	9.025e-01	5.846e-01	2.077e-01	4.452e-14
dis-assoc	0.0212483	16	0	TTCTCGGTCGCCGTTGCTGTTGCCGTTGCTGTTGCCGTTGCTGTTGCCGCTGCTGTCGCGGTTGAGGTCTCGGGCGAGGGCGAAAGCGCATCCGGAGCTG	1.552e-06	1.060e-02	3.992e-10	3.802e+00	1.488e+00	5.827e-01	2.038e-01	6.822e-14
dis-assoc	0.0730412	43	12	TTCTCGGGAATT	2.294e-08	2.867e-07	1.263e-08	1.762e+00	3.428e-01	5.632e-01	2.258e-01	1.109e-14
dis-assoc	0.0717131	42	12	TTCTCGGGAATTCATGAGGTTGCACATCGCGAAATAAAGTTGTCACCGGGGCCGCGACCACGCGAAGATAAGTGTCAACTTCCGTTGAGCACAGATGCAG	4.421e-08	4.200e-07	2.214e-08	1.741e+00	3.437e-01	5.612e-01	2.163e-01	1.040e-14
dis-assoc	0.0199203	14	1	TTCTCGGCGAGGCGGAATATTTGCGGATGGGCTACACGATCGTCTACGCCGATTCGGTCGGCACCAATCAGTCGGACGGCTGCTGGTCGGTAATGGATCG	3.364e-05	2.764e-03	7.022e-09	2.672e+00	8.927e-01	5.848e-01	2.113e-01	2.609e-14
dis-assoc	0.0172643	13	0	TTCTCGGCGACGGCGATATTGATGGTGTCGACGGCGTAGAAGGCCGATGGACAACGCGACGATGCGACAACGCGACAACGCGACAACGCGACAACGCGTT	1.355e-05	1.486e-02	2.310e-09	3.642e+00	1.495e+00	6.342e-01	1.274e-01	3.976e-14
dis-assoc	0.0358566	1	26	TTCTCGGCCGCCGCTCGAGCCGCCGCCTGCTCGGATGCGGCGCGCTCCGCCGCCGCCCGGGTCACCGCGTGCTCGGCGGTCGCGCGCTCCGCCGCTGCTT	1.771e-05	3.661e-03	6.892e-09	-2.554e+00	8.790e-01	7.392e-01	2.736e-01	1.322e-13
dis-assoc	0.0677291	41	10	TTCTCGGCAGGGGCGGCAACGGCTTCTGGTTGCTGCTCAAGCGACTCGAAGCCGACCGCTTCGTCTGGCCGAACGGCGGCGACACGATCACGCTCAGCAC	1.188e-08	2.925e-07	6.305e-09	1.892e+00	3.684e-01	5.505e-01	1.808e-01	1.334e-14
dis-assoc	0.0185923	14	0	TTCTCGCTGATCTCGTTGAGCAGCAGCACGCCGCCCGCGCGCAGGCACGCCTTCACGTTGCGCAGCGCGCCGCGTACCTGCCGCGTCGCATGCAGTACGT	6.580e-06	1.515e-02	2.191e-09	3.620e+00	1.490e+00	5.375e-01	2.738e-01	5.428e-14
dis-assoc	0.11421	66	20	TTCTCGCTCGCCATCGCGTAGTCGTAGCGCAGATCGGGATCGTCCGGGAAATCCTCGACGGCCTGCGCGAGCCGGTCGGCGGCTTCCTTGTAGCGCTTCG	9.332e-12	6.447e-08	6.005e-09	1.482e+00	2.738e-01	4.386e-01	1.861e-01	2.805e-12
dis-assoc	0.0172643	13	0	TTCTCGCGGCCCT	1.355e-05	1.065e-02	6.568e-10	3.825e+00	1.498e+00	5.196e-01	2.162e-01	1.431e-14
dis-assoc	0.0185923	13	1	TTCTCGATTCCGATCATGCGCGCCGCCGCTACTGGGCGCGCAGCATGCTCGGCTGGCCCGTGGTCGGGCGGGCGCAGCCGAACGCGTCGCATCATGCGCT	6.892e-05	6.331e-03	4.916e-08	2.456e+00	8.997e-01	6.235e-01	2.196e-01	5.672e-14
dis-assoc	0.0677291	41	10	TTCTCGATCCCGCGGGCATCCAGCGATGCCCGCAGACGCTTGCGGCCTTGGGCCTTTCGAATCTCCTGTCGCAAGGTCAGGTTGTGCGGCACGACGTGCC	1.188e-08	2.925e-07	6.305e-09	1.892e+00	3.684e-01	5.505e-01	1.808e-01	1.334e-14
dis-assoc	0.0146082	11	0	TTCTCGAGCGTCGCTTCGATTTGCCCCTCGAGCTGATCGCGCGGCGGCAGATCGAGCACCGTGCGGCGCGCGACGTCGTGCTCGGGATCGACGTGGATCA	5.749e-05	3.027e-02	5.223e-08	3.264e+00	1.507e+00	5.658e-01	1.575e-01	9.958e-14
dis-assoc	0.0730412	42	13	TTCTCGAAGCCCACGATCCAGTCCCGTCGGTCGAGCGGCGTCTTGCTCATGCGCAATCGGCTCGCAACACGCGTTGGCGATGCGCTCGGCCGGCGCGCAT	1.115e-07	8.699e-07	7.814e-08	1.649e+00	3.351e-01	5.182e-01	1.864e-01	1.251e-14
dis-assoc	0.0677291	41	10	TTCTCGAACTTCCACAAAATCGGCACGAGCGATCCGCAGGGATCCAGCCAGCGCTTGTTGAACACGTAGCCCATCGATGGATTCAGCTTTTGCTCGTCGA	1.188e-08	2.925e-07	6.305e-09	1.892e+00	3.684e-01	5.505e-01	1.808e-01	1.334e-14
dis-assoc	0.0717131	42	12	TTCTCGAACTTCCACAAAATCGACACGAGCGATTCGCAGGGATCCAGCCAGCGCTTGTTGAACACGTAGCCCATCGATGGACTCAGCTTTTGCTCGTCGA	4.421e-08	4.200e-07	2.214e-08	1.741e+00	3.437e-01	5.612e-01	2.163e-01	1.040e-14
dis-assoc	0.0199203	14	1	TTCTCCGTTGGAAGCCATTCTCTCAAGTTTCAACTGGTCCGAAAATTCCAGGGCAGGTCAATCGGGGCAACTGCGGCCCAGGCGCATTAGATGGGTGATT	3.364e-05	3.341e-03	1.093e-08	2.617e+00	8.917e-01	6.145e-01	1.577e-01	4.161e-14
dis-assoc	0.0172643	13	0	TTCTCCGCCCGGC	1.355e-05	1.465e-02	2.713e-09	3.672e+00	1.504e+00	5.211e-01	2.486e-01	3.687e-14
dis-assoc	0.059761	36	9	TTCTCCCACGGG	1.217e-07	1.157e-06	4.057e-08	1.895e+00	3.896e-01	4.989e-01	1.744e-01	9.755e-15
dis-assoc	0.0584329	35	9	TTCTCCCACGGGA	2.364e-07	2.094e-06	9.872e-08	1.854e+00	3.909e-01	4.643e-01	1.923e-01	1.081e-14
dis-assoc	0.0225764	16	1	TTCTCCAAGATTGAAATGGCCCGAAGAAATCAGGCAGGTCACGATCTCGATGCCGAACTGTTCTTCGATGCCGATGAAATTCGTGGCGCGTATTTGCTCA	8.003e-06	1.753e-03	1.872e-09	2.762e+00	8.828e-01	6.338e-01	1.782e-01	3.656e-14
dis-assoc	0.0677291	41	10	TTCTCATGCAGCACCTTCGCCAGCAACTCCGCCATGACTTCATCGTCATGCGCGCGCGGTCGCCCCGGGCGCGCTTCGTCATGCAGACCGGCAAGCCCCT	1.188e-08	2.925e-07	6.305e-09	1.892e+00	3.684e-01	5.505e-01	1.808e-01	1.334e-14
dis-assoc	0.0677291	41	10	TTCTCATCGACACACAGCACCAAGGCGTTGGTCGGCGGGCTCAGATACAGCCCGACAATATCGCGCACCTTCTCAACGAAGTACGGATCAGTAGAAAGCT	1.188e-08	2.925e-07	6.305e-09	1.892e+00	3.684e-01	5.505e-01	1.808e-01	1.334e-14
dis-assoc	0.0146082	11	0	TTCTCAGGGCTTGAGGGCTTGGCGTGGGCTTCGAGGCTAGGGCTAGGGCTCGGATCTCGGATCTCGGACCTTGGGCCTCGAGCCTCGAGCCTCGGGCCTC	5.749e-05	2.731e-02	3.518e-08	3.324e+00	1.506e+00	5.842e-01	1.618e-01	7.269e-14
dis-assoc	0.061089	37	9	TTCTCACTTA	6.236e-08	1.414e-06	4.960e-08	1.872e+00	3.881e-01	4.821e-01	2.037e-01	1.744e-14
dis-assoc	0.0185923	13	1	TTCTCACAATTCTGCGACGCGCATCCGGAGCGCACGGTCGTCGTCTATGCGAACACGAGCGCCGCGGTGAAGGCACGCGCCGACTGGATGGTCACGTCGT	6.892e-05	4.443e-03	2.429e-08	2.564e+00	9.014e-01	5.725e-01	1.945e-01	3.710e-14
dis-assoc	0.0185923	13	1	TTCTCAAGCAATAAGCTGTTCGCGTCGCTGCCCGCCCGACCGCCTTTCTCTTCGATAAAGGTGACCACCTTCTCTGCCAAATCGAATTGCTTATCGTCAG	6.892e-05	3.823e-03	1.672e-08	2.592e+00	8.962e-01	6.524e-01	1.639e-01	3.020e-14
dis-assoc	0.0199203	14	1	TTCTCAACAAAAATTAGTAAACCACATCAACATGAACCGCCCATGGGCAGCCCGCTTGCTGGTGTGCCAAATGTAATCGCGGATTAGAACAATGCGACCC	3.364e-05	3.439e-03	1.197e-08	2.619e+00	8.952e-01	5.756e-01	2.020e-01	3.960e-14
dis-assoc	0.0677291	41	10	TTCTATTCGATCCCGTGGGGCTACTGGATCGCGACGCTTTCAGCGTACACGAACACCTACTACCAGCGGACCGCCGGCGTGAACCAGACCTTCATCGCCA	1.188e-08	2.925e-07	6.305e-09	1.892e+00	3.684e-01	5.505e-01	1.808e-01	1.334e-14
dis-assoc	0.0531208	33	7	TTCTATGTTG	1.104e-07	2.649e-06	5.280e-08	2.033e+00	4.329e-01	4.425e-01	1.958e-01	1.403e-14
dis-assoc	0.0783533	47	12	TTCTATGGTG	1.588e-09	7.079e-08	1.569e-09	1.838e+00	3.407e-01	5.025e-01	1.979e-01	2.123e-14
dis-assoc	0.0756972	45	12	TTCTATGGTGT	6.090e-09	1.353e-07	4.215e-09	1.806e+00	3.422e-01	5.083e-01	1.951e-01	1.536e-14
dis-assoc	0.0199203	14	1	TTCTATGGCAATTGAGCGGCGTCTCGTTCGGCCGTTTCGTGATCGCGCTCGGGCCGCTCGCGCTCGTGCTGGTGGCGCTGCTGCTCGCGATGGTCGTCTT	3.364e-05	1.334e-03	1.375e-09	2.872e+00	8.952e-01	5.284e-01	2.732e-01	7.615e-15
dis-assoc	0.0185923	13	1	TTCTATGCCGGGTTAGCTGACGATAAGCAATTCGATTTGGCAGAGAAGGTGGTCACCTTTATCGAAGAGAAAGGCGGTCGGGCGGGCAGCGACGCGAACA	6.892e-05	3.823e-03	1.672e-08	2.592e+00	8.962e-01	6.524e-01	1.639e-01	3.020e-14
dis-assoc	0.0717131	42	12	TTCTATGCATC	4.421e-08	9.598e-07	6.665e-08	1.694e+00	3.457e-01	4.075e-01	1.754e-01	2.581e-14
dis-assoc	0.0212483	15	1	TTCTATCGCACCGGCGACCGCGTGCGCCGCACCGAAGAAGGCGACCTCGTCGTCGAGGGCCGCGACAAGGACCAGATCAATCGCGGCGGCGAAAAAGTAT	1.641e-05	1.905e-03	2.507e-09	2.758e+00	8.883e-01	5.057e-01	2.136e-01	2.312e-14
dis-assoc	0.0677291	41	10	TTCTACTGGCGCAACGAGCTGCAGGCGCCGATCGGTCAAACCGGGCAGGCGGTCTATGCCGGTATCGACTACGGCCGCGTGTGGGGCCCGCAGCCGGTCG	1.188e-08	2.925e-07	6.305e-09	1.892e+00	3.684e-01	5.505e-01	1.808e-01	1.334e-14
dis-assoc	0.0836653	48	15	TTCTACTGAT	1.430e-08	1.115e-07	6.938e-09	1.667e+00	3.138e-01	6.224e-01	1.458e-01	1.067e-14
dis-assoc	0.0677291	41	10	TTCTACTGATCCGTACTTCGTTGAGAAGGTGCGCGATATTGTCGGGCTGTATCTGAGCCCGCCGACCAACGCCTTGGTGCTGTGTGTCGATGAGAAGAGC	1.188e-08	2.925e-07	6.305e-09	1.892e+00	3.684e-01	5.505e-01	1.808e-01	1.334e-14
dis-assoc	0.0756972	45	12	TTCTACGGCATCCATGCGCTCAACCGCTCGCTCGACACATACGGCACGACGGTTCGGCAGAACGTTGCGAACGAGCGGACGGTGTCCGCGACGCTCGTCG	6.090e-09	2.832e-07	1.133e-08	1.755e+00	3.414e-01	5.349e-01	2.311e-01	2.974e-14
dis-assoc	0.0677291	41	10	TTCTACGCCAC	1.188e-08	2.925e-07	6.305e-09	1.892e+00	3.684e-01	5.505e-01	1.808e-01	1.334e-14
dis-assoc	0.0677291	41	10	TTCTACGCCACCGGCCGCTCGTGCGCGCGACGGGCGGCCTGAAGCGCTCACCCGGCGCGGCCAGCAATGCCTTGTAGGCCTCGCAATCGTCGACTCGCAT	1.188e-08	2.925e-07	6.305e-09	1.892e+00	3.684e-01	5.505e-01	1.808e-01	1.334e-14
dis-assoc	0.0664011	40	10	TTCTACGATCTTGTCACGAAGTGCTTGCGCTACCGCATCATGGGCGCGCTCATCTATGGACCGCCGCGCATTGGCAAGACCCGTGCAATCGAGTATCTGC	2.328e-08	4.065e-07	1.072e-08	1.873e+00	3.693e-01	5.675e-01	1.824e-01	1.162e-14
dis-assoc	0.0239044	17	1	TTCTACGAAGGCCGCTGGTTCGATCCGAAGTTCAAGAAGGACGAATTCGACCCCGAAAAACGCGATTCGCGCCTCTGGAGCCTGCCTGCCGCGGAGACGA	3.900e-06	1.910e-03	2.021e-09	2.741e+00	8.830e-01	5.543e-01	3.378e-01	5.403e-14
dis-assoc	0.0199203	14	1	TTCTACCATCTGCGCGGCGATGGCCGGGTGGGAGGACTGCTGACGCCGAGCCCGGCGGACGGCGCGCAGGTAGCCTCGGTTGACTTGAGTAACGCAACTG	3.364e-05	3.439e-03	1.197e-08	2.619e+00	8.952e-01	5.756e-01	2.020e-01	3.960e-14
dis-assoc	0.0199203	14	1	TTCTACCACCAGTTGTTGAAGCGCTTCACGAGTTTGTCGCACGTAACCGTGGAAGTGCACTGCCGCGCCTGACGCGAAAGTAAAACGGCTGCCGTCGGTG	3.364e-05	2.935e-03	9.276e-09	2.675e+00	8.994e-01	6.816e-01	1.105e-01	4.289e-14
dis-assoc	0.0199203	14	1	TTCTAATCCGCGATTACATTTGGCACACCAGCAAGCGGGCTGCCCATGGGCGGTTCATGTTGATGTGGTTTACTAATTTTTGTTGAGAATCCTGATCCAC	3.364e-05	3.439e-03	1.197e-08	2.619e+00	8.952e-01	5.756e-01	2.020e-01	3.960e-14
dis-assoc	0.0185923	13	1	TTCGTTTTCGCGCGTCGCGAGCGGGTTGCCGCTGACGGGCGTCGACACCAGGTTCCGCCACGGCGCGATCGTGGGCGCGGCCGCGCCGGGGCCGCTGCAC	6.892e-05	3.458e-03	1.330e-08	2.625e+00	8.978e-01	5.789e-01	1.937e-01	2.402e-14
dis-assoc	0.0185923	13	1	TTCGTTTCGGCGAGCGTGCGAGCCGGGTTTCGCGCCTAAACGGGCGGTTCCCGGCGGCGGCCGCTGGAAGCCGGCCCTGCCGGTCGGCCCGGCTGCGCGG	6.892e-05	5.431e-03	3.579e-08	2.502e+00	9.000e-01	5.318e-01	1.150e-01	6.510e-14
dis-assoc	0.0664011	40	10	TTCGTTGGCGGTCAGGTCGCGGCGGGACCGAAGCACAGTCCGAATGAGCGTCCTTACATCGAGCGGTTCTTTGGCACGATCGCCACTCGGTTGTCCTCGC	2.328e-08	4.892e-07	1.379e-08	1.861e+00	3.694e-01	5.532e-01	1.773e-01	1.408e-14
dis-assoc	0.0703851	43	10	TTCGTTGCGGGT	3.054e-09	1.878e-07	2.986e-09	1.915e+00	3.670e-01	5.271e-01	1.727e-01	2.337e-14
dis-assoc	0.0677291	41	10	TTCGTTGCGGGTG	1.188e-08	2.925e-07	6.305e-09	1.892e+00	3.684e-01	5.505e-01	1.808e-01	1.334e-14
dis-assoc	0.0677291	41	10	TTCGTTGCGGGTGGTGCACCAGTAGTGGTGCATCTCCGGGATGTACAGGGGCAGGCTATGGTTGATCAGAGAGTGCTGCACCTTGGTGCGTGCGCGGGAA	1.188e-08	2.925e-07	6.305e-09	1.892e+00	3.684e-01	5.505e-01	1.808e-01	1.334e-14
dis-assoc	0.0371846	26	2	TTCGTTGCCGGCGAGTGTCGTCTCACCGGCCTGCTGCCGACCGAAGAAGCGCGGGTCGCTGCTCGAGACGAGCCGCCCGGCGGCGTCGTACGCGTGGCGG	2.754e-08	6.121e-05	9.096e-09	2.975e+00	7.422e-01	6.100e-01	2.291e-01	2.357e-14
dis-assoc	0.0212483	15	1	TTCGTTGATGCGTTGCATGGGACCTCCTTGGTCATGAGTTGCGCGATGGATGCAGCAAGGAGCGTGCCGTCGGCGTGCGCCCGAGGGCCGCGGCGCGCCC	1.641e-05	5.131e-03	2.694e-08	2.497e+00	8.924e-01	5.924e-01	2.049e-01	1.339e-13
dis-assoc	0.0677291	41	10	TTCGTTGAGAAGGTGCGCGATATTGTCGGGCTGTATCTGAGCCCGCCGACCAACGCCTTGGTGCTGTGTGTCGATGAGAAGAGCCAGTGCCAGGCGCTCG	1.188e-08	2.925e-07	6.305e-09	1.892e+00	3.684e-01	5.505e-01	1.808e-01	1.334e-14
dis-assoc	0.0677291	41	10	TTCGTTGAACAGGCCGAGCTGGTCGGCATGGCGCGCCTCGCTCGAGGCGCCGAACAGTTCGTGCTTGTAGGCCCGCAGCTTCTCTTCGGCCAGATCGCGC	1.188e-08	2.925e-07	6.305e-09	1.892e+00	3.684e-01	5.505e-01	1.808e-01	1.334e-14
dis-assoc	0.0185923	13	1	TTCGTTCTGCGCCTTCTTAGCTTCGTCCAACGTGCCGCCCAAACCGCCGAGAACGCCTGTGCCGGCGGACTTCGCCGCGTAACCGCCAATCGCCATGCCG	6.892e-05	5.011e-03	2.778e-08	2.514e+00	8.959e-01	5.881e-01	2.815e-01	3.338e-14
dis-assoc	0.0677291	41	10	TTCGTTCGCGCAAGTGCCGCAGCCAGCTGCGCGCCCTGATGACGAACTCAAGGGCATACCAATCCGTTTGGTGACATCAACCGGCCTCGCGGCCGCGCGA	1.188e-08	2.925e-07	6.305e-09	1.892e+00	3.684e-01	5.505e-01	1.808e-01	1.334e-14
dis-assoc	0.0411687	29	2	TTCGTTCCGGTTCGTGATGCGTCGTGCGTCATTGCTTGCGCGGCGCACGGGCGGCGGCGTTGCCGCGTTTGTCGCGCTTGCCGCTGCCGCCCTCGTTCGC	3.114e-09	8.141e-05	1.192e-08	2.911e+00	7.388e-01	4.517e-01	1.832e-01	2.158e-13
dis-assoc	0.0185923	13	1	TTCGTTCCACGAAGCATCCGGCGATCGCTTGACGAAGTGCTTGACGAAGCGCGCGATGTGGTTCGCGATAGCGATGACGACAGCGATAGCGATAGCGATG	6.892e-05	3.933e-03	1.759e-08	2.591e+00	8.984e-01	5.866e-01	2.123e-01	2.766e-14
dis-assoc	0.0199203	14	1	TTCGTGTTCGAGGGCGATGAACTGGTACCGGACACGGCCGGGCCGACGGAGGTGGACAACGAGCGTCTCACCCGCTACCACATGCGCCACGAGGGACGGT	3.364e-05	3.216e-03	1.005e-08	2.627e+00	8.917e-01	6.179e-01	1.558e-01	3.937e-14
dis-assoc	0.131474	75	24	TTCGTGTTCAGGCGGTCGTTGTTGAGCCGGTGCGCGAAGTACGTGCCGCCCCAGGTGCCCGTTGCCGACAGCGGCGACAGGTAGTCTTGGGTTGCGTCGT	7.979e-13	4.419e-09	3.314e-10	1.489e+00	2.536e-01	5.803e-01	2.814e-01	1.545e-12
dis-assoc	0.0358566	1	26	TTCGTGTCGACCACCGCGATGACCGGCACGCCCAGCTTGTTCGCTTCGGTGACGGCGATCTTGTGATAGCCGACGTCGACGACGAAGATCGCGTCCGGAA	1.771e-05	1.039e-02	8.713e-08	-2.255e+00	8.800e-01	7.314e-01	1.500e-01	1.252e-12
dis-assoc	0.0677291	41	10	TTCGTGTACGCTGAAAGCGTCGCGATCCAGTAGCCCCACGGGATCGAATAGAAGCCGTTCCAGCCGTGCGACCCAAGGCGCTTGTCGCCAAACTCGAGAT	1.188e-08	2.925e-07	6.305e-09	1.892e+00	3.684e-01	5.505e-01	1.808e-01	1.334e-14
dis-assoc	0.0557769	34	8	TTCGTGTAAATCTGCAAATGGTCCGAGTGCGCATAGATCAGGTCAACGGCACCGGATCCATCGAGATCGGCGAGGAACACCCGCCCCGGATCGAACGTCT	1.647e-07	2.342e-06	7.519e-08	1.933e+00	4.094e-01	5.007e-01	1.987e-01	1.184e-14
dis-assoc	0.0185923	13	1	TTCGTGGTCGGGGATGTAGTCGATCGTGCGGCGTTCGCGCAGCGCTCGGCGTTGGGCGTCGGTGGCGTTCGGCATGGCGGCGAATCCGGAAATGTCTGAG	6.892e-05	4.041e-03	1.890e-08	2.585e+00	8.991e-01	5.845e-01	2.052e-01	2.982e-14
dis-assoc	0.0199203	15	0	TTCGTGGCCGCGCAGGCGCTCAGCATCGGGCAGAACACGTTCCAGTTCGTCGTGAGCTTCGGCGTAATGCTGTACCTCGTGTTCTTCCTGTTGCGCGACG	3.196e-06	9.095e-03	2.092e-10	3.893e+00	1.492e+00	5.420e-01	1.763e-01	2.341e-14
dis-assoc	0.0677291	41	10	TTCGTGCTTGTAGGCCCGCAGCTTCTCTTCGGCCAGATCGCGCTGGGCCGTCACGAGTCGAAGCTCACCGCGCAGCGCATCGCGTTCGGCGCTCGCGGCA	1.188e-08	2.925e-07	6.305e-09	1.892e+00	3.684e-01	5.505e-01	1.808e-01	1.334e-14
dis-assoc	0.0292165	21	1	TTCGTGCTGCGTGGGCATGGGCGTCTTCAGCATCACGCCATTAAAAAACAAAAACCCCGCACTTGGCGAGGGTTTGTCAGCAATCTGACCGG	2.255e-07	7.029e-04	9.137e-11	2.945e+00	8.692e-01	5.858e-01	1.410e-01	1.001e-13
dis-assoc	0.0212483	15	1	TTCGTGCTGCGTGGGCATGGGCGTCTTCAGCATCACGCCATTAAAAAACAAAAACCCCGCACTTGGCGAGGGTTTGTCAGCAATCTGACCGGAGGTTT	1.641e-05	3.117e-03	7.941e-09	2.623e+00	8.872e-01	5.608e-01	1.495e-01	6.194e-14
dis-assoc	0.0185923	14	0	TTCGTGCTGCGGATCGAGGATACGGATCTCGAGCGCTCGACCGAGGCGTCGGTCGATGCGATCCTTGAAGGGATGGCATGGCTCGGGCTCGACTACGACG	6.580e-06	1.303e-02	1.165e-09	3.701e+00	1.491e+00	5.928e-01	2.967e-01	3.297e-14
dis-assoc	0.0677291	41	10	TTCGTGCGTTTTCTGCTCGAGTTTCCGACACCGACGCACGTACCTTCTCGAACTTCCACAAAATCGACACGAGCGATTCGCAGGGATCCAGCCAGCGCTT	1.188e-08	2.925e-07	6.305e-09	1.892e+00	3.684e-01	5.505e-01	1.808e-01	1.334e-14
dis-assoc	0.0743692	46	10	TTCGTGCGCGAAGGCGCGGCCGTCGCGATCGCGGAGCTCGACGCGGCGCTCGCCGAAGAGAGCGCCGACGCGATCGCGCGCGACACGGCCGGCGCGCGGG	3.860e-10	6.579e-07	1.622e-08	1.804e+00	3.628e-01	6.210e-01	2.149e-01	3.931e-13
dis-assoc	0.0677291	38	13	TTCGTGCCGGTCTC	1.329e-06	9.197e-07	9.773e-08	1.708e+00	3.481e-01	3.928e-01	2.136e-01	2.114e-15
dis-assoc	0.0146082	11	0	TTCGTGCCGGGCACCACCGCGGAATCTTCCGTGTACAGCTGCAGCTTCAGAATACCGCCCTCGGTGATTTGCGGCTTCACGTGCAGCGTCAGGCCGACAT	5.749e-05	2.237e-02	1.986e-08	3.488e+00	1.527e+00	4.627e-01	1.965e-01	4.723e-14
dis-assoc	0.0677291	41	10	TTCGTGCCGCACAACCTCGCGCGGCAAGTTCGGATCGAGTGGTTTGCGTCCGCGCTTGCCTCGCGTGTGGGCGGCGACCAACGTGCCGGGCACGTCCTCG	1.188e-08	2.925e-07	6.305e-09	1.892e+00	3.684e-01	5.505e-01	1.808e-01	1.334e-14
dis-assoc	0.0185923	13	1	TTCGTGCCGATCGAGAAGCGCTGATCGGCGACACCCGGCGGCCGGGCGTCGCGCCCGGCCGTTTCGCGACGATCGTTACCCAGTCTGTCCCCACGCAATG	6.892e-05	4.314e-03	2.299e-08	2.579e+00	9.037e-01	5.937e-01	2.912e-01	2.920e-14
dis-assoc	0.0703851	42	11	TTCGTGCCAAC	1.674e-08	8.954e-07	4.638e-08	1.748e+00	3.558e-01	4.877e-01	2.169e-01	4.204e-14
dis-assoc	0.0239044	17	1	TTCGTGCCAACTTAGCACGTCCCTCACCTTATTCCGAAACTCATCGAACGAAAACAGCGCAATCTCAATGAGTGTCTTGATATCAAGCGGTTCGATTGAC	3.900e-06	1.398e-03	9.352e-10	2.810e+00	8.793e-01	6.369e-01	1.961e-01	3.858e-14
dis-assoc	0.0159363	12	0	TTCGTGCAGTTCGCATTTCGCGTCATGCTTCATCGACTCGCGGCTTGCGGCTTGCAATGCCCCGTGTCCGATGTCCGATGTCCGATGTCCGCCGGCATCG	2.790e-05	1.487e-02	3.211e-09	3.676e+00	1.510e+00	6.206e-01	2.160e-01	2.151e-14
dis-assoc	0.0411687	29	2	TTCGTGATGCGTCGTGCGTCATTGCTTGCGCGGCGCACGGGCGGCGGCGTTGCCGCGTTTGTCGCGCTTGCCGCTGCCGCCCTCGTTCGCGTCGGCGCTC	3.114e-09	8.141e-05	1.192e-08	2.911e+00	7.388e-01	4.517e-01	1.832e-01	2.158e-13
dis-assoc	0.0252324	0	19	TTCGTGATGCCGTGCACGAGCGCGTGCGCGAGCCGCTTCTCGACCGGCTGGCTGCGCCATTCGAGGTTCTCTTCCTTTTTCGCGGCGCCGGTCTTGAACT	8.337e-05	1.514e-02	2.759e-09	-3.680e+00	1.515e+00	6.049e-01	1.538e-01	3.084e-14
dis-assoc	0.0358566	25	2	TTCGTGATGCATGGAGTCGGGGCGGCGCAGGCGCGCCGGCTGTCGCGGAATGGGCGGCCGCCGGATTATTACTTTTCGTTACAACCCGCTGTGTCAAGTT	5.677e-08	1.126e-04	5.707e-08	2.877e+00	7.449e-01	7.622e-01	2.678e-01	4.447e-14
dis-assoc	0.0212483	15	1	TTCGTGATCGGCCTGCTCGAGACAAAGCCGCTACGCGCGCTGCCCGGCCGCGCGGCGTTCGTGCTGTTCGCGGCGCTATCGGTGGCGGGGCTTGCGTCGC	1.641e-05	2.800e-03	6.725e-09	2.665e+00	8.915e-01	5.093e-01	1.674e-01	5.406e-14
dis-assoc	0.0199203	14	1	TTCGTGATCGCGCTCGGGCCGCTCGCGCTCGTGCTGGTGGCGCTGCTGCTCGCGATGGTCGTCTTTGCGTTCGACGGCCGGCCGCTCGATCTGTCGAGGG	3.364e-05	1.334e-03	1.375e-09	2.872e+00	8.952e-01	5.284e-01	2.732e-01	7.615e-15
dis-assoc	0.0677291	41	10	TTCGTGACGATACCGCATACCTTGCTCGAGATCGAGCGCGAGTTGTCGGTCGGCGATCCGGCGCTGGTCCGTGCGGCGGTTTTCGGGCTCGTGCATGCAG	1.188e-08	2.925e-07	6.305e-09	1.892e+00	3.684e-01	5.505e-01	1.808e-01	1.334e-14
dis-assoc	0.0451527	1	33	TTCGTGACCGCGCACTTCGGCAGCATCGACGCGTTCGCCGATGCGCTGCAGGGCCAGGCATTCGATGCGGTCGTCACCGAATGGATGTTCGACGGCCGCA	9.144e-07	3.508e-03	5.541e-09	-2.531e+00	8.669e-01	9.984e-01	3.309e-01	2.565e-12
dis-assoc	0.0690571	42	10	TTCGTGACAAGAT	6.035e-09	2.478e-07	4.734e-09	1.900e+00	3.678e-01	5.404e-01	1.770e-01	1.891e-14
dis-assoc	0.0677291	41	10	TTCGTGACAAGATCGTAGAATGCCTCAATGGCGGGCGTAATGATCCGGTAATTGCCGGTCGCCAAGGGATGCAACGCCGGATCGATGGGACGTGGAACCT	1.188e-08	2.925e-07	6.305e-09	1.892e+00	3.684e-01	5.505e-01	1.808e-01	1.334e-14
dis-assoc	0.0146082	11	0	TTCGTGAACGTCGGCCCGGGCGAATTGGCCGACGTCGTGTTCGTGCCGGGCACCACCGCGGAATCTTCCGTGTACAGCTGCAGCTTCAGAATACCGCCCT	5.749e-05	2.237e-02	1.986e-08	3.488e+00	1.527e+00	4.627e-01	1.965e-01	4.723e-14
dis-assoc	0.0199203	14	1	TTCGTCTTGTCGCGGTTCAGGAAGTGCTGCTGATCCGGTGCGCGCTCGTACGCGTAGCCCGGCGACACGGTGATGCCGTCGACGCCGATCGGCCCCAGCG	3.364e-05	4.877e-03	2.590e-08	2.525e+00	8.971e-01	4.804e-01	1.923e-01	7.463e-14
dis-assoc	0.0146082	11	0	TTCGTCTTCGTCTTCGGCGACGACTGCGGCGACTGCGGCGACGACTGCGGCGACGACTGCGGCGACGACTGCGGCGACGACTGCGGCGACGACTGCAGCG	5.749e-05	2.275e-02	2.028e-08	3.447e+00	1.514e+00	6.499e-01	2.087e-01	4.280e-14
dis-assoc	0.0146082	11	0	TTCGTCTTCGGCGACGACTGCGGCGACTGCGGCGACGACTGCGGCGACGACTGCGGCGACGACTGCGGCGACGACTGCGGCGACGACTGCAGCGACGACT	5.749e-05	2.275e-02	2.028e-08	3.447e+00	1.514e+00	6.499e-01	2.087e-01	4.280e-14
dis-assoc	0.0677291	41	10	TTCGTCTGGCCGAACGGCGGCGACACGATCACGCTCAGCACGGAGCAGTTGCACTGGCTGCTCGACGGCATCGACCTGACCGTGATCCAGAAGCATCCCC	1.188e-08	2.925e-07	6.305e-09	1.892e+00	3.684e-01	5.505e-01	1.808e-01	1.334e-14
dis-assoc	0.0199203	14	1	TTCGTCTCGTAGGTCACGGCAGTTGCGTTACTCAAGTCAACCGAGGCTACCTGCGCGCCGTCCGCCGGGCTCGGCGTCAGCAGTCCTCCCACCCGGCCAT	3.364e-05	3.439e-03	1.197e-08	2.619e+00	8.952e-01	5.756e-01	2.020e-01	3.960e-14
dis-assoc	0.0557769	37	5	TTCGTCTCGGCGATGCCCGAGATGAAGTAGATGACGAACACGGGCAGCAGCGGCAGCCAGTTCCACGACAGGAAATTGACGCCGTGGCCCGCGAAGAATC	6.041e-10	1.654e-06	2.114e-09	2.337e+00	4.877e-01	5.504e-01	1.393e-01	1.213e-13
dis-assoc	0.130146	73	25	TTCGTCTCCGGCCCTCGCGGGCGCGCAGGGGCGTTCGACAAATCGCTGCGCCGAAAACGGGTGCGCGGTGTTCGTCGGCGGCGATGCGCCGCCGCCTCGC	7.400e-12	2.075e-08	2.584e-09	1.409e+00	2.511e-01	5.918e-01	2.762e-01	1.232e-12
dis-assoc	0.0836653	47	16	TTCGTCGTTGTCGCCGCCGTGGCCGCCGCCGCGCTTATTGCCTCGCGCTTTCCCTTCGCTCGCCGCGAGCTTACGCCACAGCGTCGTCTTGCTGATGCCG	6.476e-08	5.730e-07	7.248e-08	1.546e+00	3.088e-01	5.541e-01	2.502e-01	1.543e-14
dis-assoc	0.0557769	34	8	TTCGTCGTGCCCGCTGGCAGTGTCCCATATGGTAAAGCGCGGAGAAAACCCGGCAAACGCTTGGGCGTCACCGTGCCAGAATTCATCCGCCAGCCGCTCG	1.647e-07	2.342e-06	7.519e-08	1.933e+00	4.094e-01	5.007e-01	1.987e-01	1.184e-14
dis-assoc	0.0199203	15	0	TTCGTCGTGAGCTTCGGCGTAATGCTGTACCTCGTGTTCTTCCTGTTGCGCGACGGCGGCGAGATCGGCCGCCGCGTGCGGCGCGCGCTGCCGCTCGACG	3.196e-06	9.095e-03	2.092e-10	3.893e+00	1.492e+00	5.420e-01	1.763e-01	2.341e-14
dis-assoc	0.0424967	1	31	TTCGTCGTCTGCGACCGCGGCGACCGCTATCTGTCGACGGGCGTGTTCCCCGCGTAACGCGCGGCGGCGTCTCGCGCGCATGTGAAACCGCGCCTGGTAA	2.140e-06	4.315e-03	1.065e-08	-2.501e+00	8.764e-01	8.444e-01	3.432e-01	1.466e-12
dis-assoc	0.0185923	13	1	TTCGTCGTCGAGAGCGAATGCCACGTCAACGCCGATCCCGCGCACGACCAATTGATCCGGATACCGAAGGATCGCGCGACGGGCACGCGCGGACGTGCCC	6.892e-05	4.806e-03	2.853e-08	2.542e+00	9.016e-01	5.870e-01	2.091e-01	3.975e-14
dis-assoc	0.0358566	1	26	TTCGTCGTCGACGTCGGCTATCACAAGATCGCCGTCACCGAAGCGAACAAGCTGGGCGTGCCGGTCATCGCGGTGGTCGACACGAACCACTCGCCGGAAG	1.771e-05	1.039e-02	8.713e-08	-2.255e+00	8.800e-01	7.314e-01	1.500e-01	1.252e-12
dis-assoc	0.0185923	14	0	TTCGTCGTAGTCGAGCCCGAGCCATGCCATCCCTTCAAGGATCGCATCGACCGACGCCTCGGTCGAGCGCTCGAGATCCGTATCCTCGATCCGCAGCACG	6.580e-06	1.303e-02	1.165e-09	3.701e+00	1.491e+00	5.928e-01	2.967e-01	3.297e-14
dis-assoc	0.0438247	29	4	TTCGTCGTAGCGGGGCGCTCCGCTACGTGTATCGCGGCTGATCGTGAGGAGCGGCACCTGCCATCCGAGGCTAAAGGCACTGTTGCCGCGATCGCTGCTG	5.022e-08	1.419e-05	5.122e-08	2.359e+00	5.434e-01	6.154e-01	2.240e-01	3.000e-14
dis-assoc	0.0212483	15	1	TTCGTCGGTCATCACTGCTTCGAACGACGAAATGAAGTTCACGGCGTTCTTTACCTGGTGCTTCAGGTATTGCGACAGCGACCAGTACTGGAAGCCGAAG	1.641e-05	2.181e-03	3.567e-09	2.723e+00	8.886e-01	5.614e-01	2.071e-01	2.961e-14
dis-assoc	0.0783533	45	14	TTCGTCGGGCGCCT	4.013e-08	8.206e-07	8.624e-08	1.597e+00	3.239e-01	5.398e-01	2.234e-01	3.005e-14
dis-assoc	0.0212483	15	1	TTCGTCGGCGGGCGACACCGGCCGGCCCTGCGTACGCGCGATGCGTGCGGGCGGATCGTCGAGCCGCGTGCAGCAGATGAGGCCTTCGGCCATTCCGAAT	1.641e-05	1.905e-03	2.507e-09	2.758e+00	8.883e-01	5.057e-01	2.136e-01	2.312e-14
dis-assoc	0.0305445	0	23	TTCGTCGGCGGCGCGTTTTCGCCGGCGCTCGTCGACGGCGGGATCGAGCTCGTCGCGCTGAGCCCCGGCCTGTCGCCGCTCGCGGAGGATCTCGCGCCGC	1.547e-05	2.959e-02	2.656e-08	-3.187e+00	1.465e+00	6.672e-01	3.220e-01	6.531e-13
dis-assoc	0.130146	73	25	TTCGTCGGCGGCGATGCGCCGCCGCCTCGCGTTCCCCGATGCGTTCGCGGCTTTCGCGGCAAACGGCGTGCGGCTCGCCGCGCACGCAATTCCAGCGTCC	7.400e-12	2.075e-08	2.584e-09	1.409e+00	2.511e-01	5.918e-01	2.762e-01	1.232e-12
dis-assoc	0.131474	74	25	TTCGTCGGCGCCTCGCTCGCCGGCCTGGGCTTCGGCCGCGGCTCCGCGACGCAGCAGCCGCCCGGGCCGCGGTCCTCACCGCCCCGATCGTTCGCCGGAC	3.801e-12	1.659e-08	1.954e-09	1.417e+00	2.508e-01	5.816e-01	2.712e-01	1.725e-12
dis-assoc	0.0172643	13	0	TTCGTCGGCGAGGCGCTGCGCGCGCCCGCCGCCATACAGCGCTTCGTCATGGTCGAATTCGACCGTCAGCGCATCGCCGTCATCGATTACATTGCACGCG	1.355e-05	1.406e-02	2.169e-09	3.686e+00	1.501e+00	6.019e-01	1.145e-01	4.153e-14
dis-assoc	0.0265604	0	20	TTCGTCGCTGCTCCTCACCACCGCGACGTTCGGCGTCGCGTTCTTCATGCGGCCGATCGGCGGCATCGTGCTCGGCCTCTACGCGGATCGCGCGGGGCGC	5.474e-05	3.655e-02	7.157e-08	-3.080e+00	1.473e+00	6.921e-01	3.429e-01	3.446e-13
dis-assoc	0.0185923	13	1	TTCGTCGCGTTCTTCCTCGCGGAAATGGGCGACAAGACGCAGATCGCGACCGTCGCGCTGGCCGCGCGGTTCCAGGATTACGTGGGCGTCGTTGCCGGCA	6.892e-05	4.715e-03	2.794e-08	2.550e+00	9.022e-01	6.100e-01	2.231e-01	3.815e-14
dis-assoc	0.0159363	12	0	TTCGTCGCGTTCGTCACGTCCGGCGTCCGCCCGGCCGGGCCGCGCCGCCCCCATCCCACTCCCGATCCCGCCCGGATTCGATCCGCGTCACGCCGTGATT	2.790e-05	1.679e-02	5.377e-09	3.617e+00	1.512e+00	4.732e-01	1.836e-01	3.673e-14
dis-assoc	0.0199203	14	1	TTCGTCGCGTGGCTGTGGTCCGGCGCGCTCCTCGTCGCGATCGCGGCCGCCGCGATCGCGCTCTTCTTCACGCTGCTCGGCAGCGGAATGGGCGCGCGCG	3.364e-05	3.594e-03	1.234e-08	2.595e+00	8.914e-01	6.042e-01	1.383e-01	4.811e-14
dis-assoc	0.0796813	48	12	TTCGTCGCGGATCTGGTCGCCGATCGCGGGCTGGATTGCGAACCATCTCGGCCCACGCTGAGCGAGCGGCGTCGGCGCGGCTTCCGATTTTGGCGCGGTA	8.054e-10	1.022e-06	6.509e-08	1.664e+00	3.404e-01	5.329e-01	1.958e-01	6.451e-13
dis-assoc	0.0199203	15	0	TTCGTCGCGCATTTCGTCGCGCATTTCGTGGCGCATTTTCGTCGCGCAGCCCACCCCCTCGCATCGCCGAGCGCTCCGCCGCGCATGCCCGCTCGTGCCG	3.196e-06	1.182e-02	7.746e-10	3.752e+00	1.491e+00	5.781e-01	2.176e-01	5.632e-14
dis-assoc	0.0185923	13	1	TTCGTCGCGCATCGGCGAAATCACCGCGCTGATAGACGGCATCGCGTTCCAGACCAACATCCTGGCGCTGAACGCGGCCGTCGAGGCCGCGCGCGCGGGC	6.892e-05	4.930e-03	2.893e-08	2.528e+00	8.993e-01	5.758e-01	2.581e-01	3.684e-14
dis-assoc	0.0172643	13	0	TTCGTCGCCGCCGCGCCGCTCGAGCGCCGAAGGCGAACCCGCGACGACCCGCGACGACCCGCGACGACCCGCGACGACCCGCGACGACCCGCGACGACAC	1.355e-05	1.201e-02	1.035e-09	3.761e+00	1.497e+00	5.222e-01	1.404e-01	2.368e-14
dis-assoc	0.131474	74	25	TTCGTCGCAGGCTGTCGTTCGTCGGCGCCTCGCTCGCCGGCCTGGGCTTCGGCCGCGGCTCCGCGACGCAGCAGCCGCCCGGGCCGCGGTCCTCACCGCC	3.801e-12	1.659e-08	1.954e-09	1.417e+00	2.508e-01	5.816e-01	2.712e-01	1.725e-12
dis-assoc	0.0677291	41	10	TTCGTCGCAACCGAGGCGGCATGATGGCACGTCGCAAGCCGGAATTTCAAACGCTGGACCTGTCGACCTGGCCGACCGTGGCGTGGACCGTGTTCGATGC	1.188e-08	2.925e-07	6.305e-09	1.892e+00	3.684e-01	5.505e-01	1.808e-01	1.334e-14
dis-assoc	0.062417	37	10	TTCGTCGATTCTA	1.705e-07	1.389e-06	7.550e-08	1.800e+00	3.730e-01	5.506e-01	2.123e-01	1.000e-14
dis-assoc	0.063745	41	7	TTCGTCGAGCGTCGCGAGGTCGCCCGTGCGCATCCAGCCATCGACCACCGCCTCGCGCGTCCTGGCCTCGTCGTCCCAATAGCCGAGCATCACCGAATAG	4.188e-10	3.308e-07	9.315e-10	2.155e+00	4.215e-01	6.110e-01	3.854e-01	3.994e-14
dis-assoc	0.0199203	15	0	TTCGTCGAGCGGCAGCGCGCGCCGCACGCGGCGGCCGATCTCGCCGCCGTCGCGCAACAGGAAGAACACGAGGTACAGCATTACGCCGAAGCTCACGACG	3.196e-06	9.095e-03	2.092e-10	3.893e+00	1.492e+00	5.420e-01	1.763e-01	2.341e-14
dis-assoc	0.0318725	1	23	TTCGTCGACTTCGCCGAGCCCACGTTGCCAATCACAACCGAGCGCCGAGCGCACGTGTTCATCGACGCCATGGGCGCCTCAAGCTACACGTTCGCGTGTG	6.252e-05	1.004e-02	8.716e-08	-2.273e+00	8.830e-01	8.325e-01	2.876e-01	2.427e-13
dis-assoc	0.0212483	15	1	TTCGTCGACGGCGGCTGGCAGGGGCTGCAGCATCCGACCGAATACGACGGCCAGGGCTTGCCGAAGCTGATCGCGACGCCGTGCATCGAAATGCTGAACG	1.641e-05	3.289e-03	1.005e-08	2.625e+00	8.931e-01	5.721e-01	1.920e-01	6.622e-14
dis-assoc	0.0159363	12	0	TTCGTCGACGATCTTCAGCGCGATTTCCTGAGAGTAGCCGATCGTCCGTTGCTGCTGATCGTAGTAAGAGAACGGAACGGACGATTCGCGCACGCCGAGC	2.790e-05	2.051e-02	1.129e-08	3.488e+00	1.505e+00	5.926e-01	2.541e-01	5.079e-14
dis-assoc	0.0677291	41	10	TTCGTCGAATTCGGCCTGACCGATCGCCACTATTTCGGCAACGCGCAGTTCGACGGGACGCTCGCATACCGGCAGGGCATCGGCGCGTTCGGCGCGCAGA	1.188e-08	2.925e-07	6.305e-09	1.892e+00	3.684e-01	5.505e-01	1.808e-01	1.334e-14
dis-assoc	0.0677291	41	10	TTCGTCGAACCGGAACACGGCAGCCTCCCGAGCATCTGGATCACCGTGGCCAGCTCATCGACACTCGCCTCGCCAAGACCGAATTCGACACCATTCGACA	1.188e-08	2.925e-07	6.305e-09	1.892e+00	3.684e-01	5.505e-01	1.808e-01	1.334e-14
dis-assoc	0.0677291	41	10	TTCGTCCGTGGCTGACACACGCTCGTGAACTGGTTGCCGGAGCCCCGCCGTCGCACCCTGTGCCTGATGCAGTCGGCGAAACGCTGTCGTGTCCACGCCT	1.188e-08	2.925e-07	6.305e-09	1.892e+00	3.684e-01	5.505e-01	1.808e-01	1.334e-14
dis-assoc	0.0159363	12	0	TTCGTCCGCTTCCTGCGCGACGGCGCGTGGCGCGCGCAGCCGTCGCGCACCCACGAGCGGTTCGCGTTGACGCCCGTGCAGGCCGCCTACGTGCTCGGCC	2.790e-05	1.376e-02	2.484e-09	3.728e+00	1.513e+00	5.099e-01	1.618e-01	2.151e-14
dis-assoc	0.0159363	12	0	TTCGTCCGAACCGCCTGCCACAGGCGATAGAGACCATACACGACGTAGCAGAAGAGCATCGCGGCGACGATCAGCACGCGGACCCACGCGGGCCCGAACG	2.790e-05	2.398e-02	1.971e-08	3.395e+00	1.504e+00	5.060e-01	1.911e-01	8.898e-14
dis-assoc	0.12085	65	26	TTCGTCCCGTTCGAGCCGGGTGAATTCGACTCGACCGTTATCCGTCAAAACGGCGATATCGACGGGCGCGTGGAAACCGGGCGCGGGCGCGACAGTCTTC	2.774e-09	2.856e-07	7.250e-08	1.303e+00	2.536e-01	7.674e-01	1.702e-01	1.813e-13
dis-assoc	0.0185923	14	0	TTCGTCCCCATGCTGCAGTCGCACCACGACACAAGACCATGCGCTCTCTTTCTCTGAACCAAAAGCTCACGTCGATGATCGTCATCCTCTGGATCGGCCT	6.580e-06	1.489e-02	2.293e-09	3.638e+00	1.494e+00	5.775e-01	1.801e-01	7.031e-14
dis-assoc	0.0185923	14	0	TTCGTCCCCATCCCGCTGCGATCGTCCCCTGGGCCGGTGCCAACCGCCCCGCGCCCGCTCAGCCGGGCTCCGCTTCGCCGGCCCGGGCCGCCTGCCGCCC	6.580e-06	1.314e-02	1.410e-09	3.720e+00	1.500e+00	4.421e-01	1.773e-01	5.354e-14
dis-assoc	0.131474	74	25	TTCGTCCAGACATAGCCGCGGGCGCGGTGGTGCGGGGCGGCGCTCGCGCCGAAGCGGCGGAGGCGGCCGCTCGGAGCGGCCCGGATACGGCGGCCGCGCG	3.801e-12	1.659e-08	1.954e-09	1.417e+00	2.508e-01	5.816e-01	2.712e-01	1.725e-12
dis-assoc	0.059761	36	9	TTCGTCCAACCA	1.217e-07	1.698e-06	6.832e-08	1.862e+00	3.890e-01	4.943e-01	2.110e-01	1.279e-14
dis-assoc	0.0557769	34	8	TTCGTCCAACCAGAACTGTACAGAGCTGCGGTAGTACAATGTTGTGTGCGCGCCCATATTGTTGCAAACGTCACTCATCAGCCAAGGCTTGTTTCGAGAC	1.647e-07	2.342e-06	7.519e-08	1.933e+00	4.094e-01	5.007e-01	1.987e-01	1.184e-14
dis-assoc	0.0172643	13	0	TTCGTCATGGTCGAATTCGACCGTCAGCGCATCGCCGTCATCGATTACATTGCACGCGAGATCGAACCGGCCGGCGCCGACGGCGGGCGAGCGCAGGCGC	1.355e-05	1.406e-02	2.169e-09	3.686e+00	1.501e+00	6.019e-01	1.145e-01	4.153e-14
dis-assoc	0.0677291	41	10	TTCGTCATGCAGACCGGCAAGCCCCTGCGTGACAAACCGCTTCTTCCAGGGCGTGATCGCAGGGGAAGTTACTTCACATTCCACCGCAATTTCCCGGTTC	1.188e-08	2.925e-07	6.305e-09	1.892e+00	3.684e-01	5.505e-01	1.808e-01	1.334e-14
dis-assoc	0.061089	38	8	TTCGTCATCTACTTCATCTCGGGCATCGCCGAGACGAACCGCCACCCGTTCGACGTGGTGGAAGGGGAATCGGAAATCGTCGCGGGTCACATGATCGACT	1.084e-08	2.973e-06	7.762e-08	1.877e+00	4.018e-01	5.136e-01	1.462e-01	1.147e-13
dis-assoc	0.0677291	41	10	TTCGTCATCAGGGCGCGCAGCTGGCTGCGGCACTTGCGCGAACGAATCGGACAGGATGGTCAACTCTTCGCGGTTGGCATAGCGAACCCAAAAGTCGGCG	1.188e-08	2.925e-07	6.305e-09	1.892e+00	3.684e-01	5.505e-01	1.808e-01	1.334e-14
dis-assoc	0.0199203	14	1	TTCGTCAGCCAGCGCACGACGCTCGCCATCGCCTCGCGCTCGGTACGATCCATTACCGACCAGCAGCCGTCCGACTGATTGGTGCCGACCGAATCGGCGT	3.364e-05	2.764e-03	7.022e-09	2.672e+00	8.927e-01	5.848e-01	2.113e-01	2.609e-14
dis-assoc	0.0159363	12	0	TTCGTCACGTCCGGCGTCCGCCCGGCCGGGCCGCGCCGCCCCCATCCCACTCCCGATCCCGCCCGGATTCGATCCGCGTCACGCCGTGATTCGATTCAGC	2.790e-05	1.679e-02	5.377e-09	3.617e+00	1.512e+00	4.732e-01	1.836e-01	3.673e-14
dis-assoc	0.061089	37	9	TTCGTCACGTAGCTT	6.236e-08	1.470e-06	5.245e-08	1.869e+00	3.881e-01	5.002e-01	2.183e-01	1.733e-14
dis-assoc	0.0557769	34	8	TTCGTCACGGGTGGCGTATCAACATTGGCGGCAGCTTTTTCGTCCAACCAGAACTGTACAGAGCTGCGGTAGTACAATGTTGTGTGCGCGCCCATATTGT	1.647e-07	2.342e-06	7.519e-08	1.933e+00	4.094e-01	5.007e-01	1.987e-01	1.184e-14
dis-assoc	0.0557769	34	8	TTCGTCACCAGCCTGTTGCCAGTGATTTCATCGAGCAGTTCTTTACGGCACAATGTATGAATAGGAAATGGTAGATTCGTCACGGGTGGCGTATCAACAT	1.647e-07	2.342e-06	7.519e-08	1.933e+00	4.094e-01	5.007e-01	1.987e-01	1.184e-14
dis-assoc	0.0956175	57	15	TTCGTCAAGGTCCG	3.540e-11	2.130e-08	5.867e-10	1.728e+00	3.082e-01	4.545e-01	2.465e-01	1.755e-13
dis-assoc	0.0677291	41	10	TTCGTATCCTTCGACGAGCTCGAAGAGTTGGTCGAATACTCAATCGCGAGCTACAACGGCACGCCGCACACCGGACTCAACAACGTCTCGCCGCTCGAGG	1.188e-08	2.925e-07	6.305e-09	1.892e+00	3.684e-01	5.505e-01	1.808e-01	1.334e-14
dis-assoc	0.0664011	40	10	TTCGTACTCTTCCGCGCTCAACATGACGGGGCTGTTCGGCATGGCCGATTAGACCATGCCACCTGCGTGGTGTTCAGCTCATCCGCGCGTAATATCGCTG	2.328e-08	6.203e-07	1.991e-08	1.837e+00	3.685e-01	5.669e-01	1.804e-01	1.816e-14
dis-assoc	0.0677291	41	10	TTCGTACGACCGTCAGCCGCCATCAGGACAATCTCGGCCCGGCGCACCAGCGAATAAGGCAGCGAACGCGAACGGCTCATCGACAGCAATTGCTCCCGCT	1.188e-08	2.925e-07	6.305e-09	1.892e+00	3.684e-01	5.505e-01	1.808e-01	1.334e-14
dis-assoc	0.0438247	30	3	TTCGTACCGAACGGTCCGATTGAATCGTTCGACATACGCGTTCAGTTGTAAGCCGTCAATAAACGACGCCCTACCAATGGTAGGCAGAAGGTCAGATGCT	6.399e-09	1.014e-05	3.090e-09	2.721e+00	6.164e-01	6.137e-01	2.417e-01	2.651e-14
dis-assoc	0.0185923	13	1	TTCGTACATCCATTCCGCGTATGACACGCTCGAGCGGTCGGACTCGCAAGGCAACCACGCGCTGAAGTTCAGCAAGCTCGCGCTCGCGTACGCGGCGGAG	6.892e-05	1.987e-03	3.738e-09	2.770e+00	8.957e-01	6.468e-01	1.605e-01	1.020e-14
dis-assoc	0.0717131	42	12	TTCGTAATAGCGGCGCGTCAACGCCTTGCGGTATTCGGGCGTCATCGGGCGAGCCCTGTCTGGCGACCAACCACCGCCTCCGTAACTGCCTCCACAGAAC	4.421e-08	4.200e-07	2.214e-08	1.741e+00	3.437e-01	5.612e-01	2.163e-01	1.040e-14
dis-assoc	0.0265604	0	20	TTCGGTTGTTCCGGCTGCCGCGGCTGCATCGGTCAAGTCGACTGCATCGACCGATTCGGCTGATTCGACCGATTCGACCGATTCGGCTGATTCGGCTGAT	5.474e-05	2.626e-02	2.925e-08	-3.384e+00	1.523e+00	6.533e-01	1.694e-01	2.488e-13
dis-assoc	0.0717131	41	13	TTCGGTTCTTG	2.110e-07	1.719e-07	9.246e-09	1.806e+00	3.451e-01	3.891e-01	1.891e-01	1.647e-15
dis-assoc	0.0199203	14	1	TTCGGTTCGCTCGATCCGAGCATCGCCGAGGTCACGCCGATCACGCTCGCAGACGGCCAGAAGATCGTGCTCGAGCCGCTCGAGCGCACGCCGCGCCGCC	3.364e-05	3.995e-03	1.651e-08	2.584e+00	8.975e-01	4.761e-01	1.403e-01	6.184e-14
dis-assoc	0.0185923	13	1	TTCGGTTCACGTT	6.892e-05	6.375e-03	5.290e-08	2.468e+00	9.048e-01	5.375e-01	2.151e-01	6.323e-14
dis-assoc	0.0146082	11	0	TTCGGTTACGACGCGATCGCCGTGCCGCGCAACCGCGCGTTGCCGGCCAATCGCGACCCGCGCCATTTCGACAACGGGCTGTGCGACACCGCGCGCCGGC	5.749e-05	2.087e-02	1.439e-08	3.503e+00	1.516e+00	6.035e-01	1.976e-01	3.411e-14
dis-assoc	0.0212483	15	1	TTCGGTGTTTCGGCGACGCCGCCGCGCGCCCGGTCGCGCGCTGCGCGCCGGCCGCGGCCGCGGCCGGCGCTTGCGCCAACGGCGCGGGCCGGGCGGCGGA	1.641e-05	1.642e-03	1.751e-09	2.790e+00	8.862e-01	6.513e-01	3.759e-01	1.338e-14
dis-assoc	0.106242	56	24	TTCGGTGTGGGCACGTCGGGCGGCGAGCCGGGGGCCGGCGCGCAAGGTGCCGGGAGGCGAGATGGCGGGGCGCCGAGCCTCGACGAGCCGCACGCCGGGC	1.390e-07	1.401e-07	2.969e-08	1.407e+00	2.669e-01	4.534e-01	1.829e-01	4.487e-15
dis-assoc	0.0212483	15	1	TTCGGTGCGGCGCACGCGGTCGCCGGTGCGATAGAAGCCGTCGGCCGTGAACGCGGCCGCATGATGCTCGGCGAGCCGGTAGTAGCCGCGGATCGTATAG	1.641e-05	1.905e-03	2.507e-09	2.758e+00	8.883e-01	5.057e-01	2.136e-01	2.312e-14
dis-assoc	0.0783533	46	13	TTCGGTGCGATGCAGCACGAACGACCTGCCGCACGCAGCGCAACGTACCGTTGCGCGATGGTGCGCCGCCGCGCGCGAGCTCATCCGCTGGTCGGGCTCA	8.274e-09	4.261e-07	2.466e-08	1.669e+00	3.296e-01	5.611e-01	1.797e-01	4.224e-14
dis-assoc	0.063745	38	10	TTCGGTGCCGTCGAGCAGGAATGCACGGACACTGCGCAAGTCGCCCGCGTTCAGGTAGACGAGAAGTTGCCTACCGATGAGCTCAGTACTGCAAGCCAGT	8.821e-08	1.678e-06	8.819e-08	1.775e+00	3.706e-01	5.695e-01	1.646e-01	1.991e-14
dis-assoc	0.0451527	1	33	TTCGGTGACGACCGCATCGAATGCCTGGCCCTGCAGCGCATCGGCGAACGCGTCGATGCTGCCGAAGTGCGCGGTCACGAAGCCTTGTTCGTCGAGATAG	9.144e-07	3.508e-03	5.541e-09	-2.531e+00	8.669e-01	9.984e-01	3.309e-01	2.565e-12
dis-assoc	0.0677291	41	10	TTCGGTCTTGGCGAGGCGAGTGTCGATGAGCTGGCCACGGTGATCCAGATGCTCGGGAGGCTGCCGTGTTCCGGTTCGACGAAGGGCTGAAGGTCTACCT	1.188e-08	2.925e-07	6.305e-09	1.892e+00	3.684e-01	5.505e-01	1.808e-01	1.334e-14
dis-assoc	0.0491368	33	4	TTCGGTCTGCCCGATCCAGAGGCCGAGCACGTCGCGAGTGCCGTCGCGGCGTACGCCCAGCGCCAAGTACATCGCCTTGTTGCGAACGGCGCCTTCGTTC	2.884e-09	2.946e-06	1.782e-09	2.527e+00	5.406e-01	6.153e-01	2.290e-01	2.776e-14
dis-assoc	0.0185923	13	1	TTCGGTCGGGCTGTAGCGGTACATCGTCCGCTTGCCGATCAGCTCGCGCGTCGGCGCGTGCAGCGGCCCCGGCGCGGCCGCGCCCACGATCGCGCCGTGG	6.892e-05	3.458e-03	1.330e-08	2.625e+00	8.978e-01	5.789e-01	1.937e-01	2.402e-14
dis-assoc	0.0371846	26	2	TTCGGTCGGCAGCAGGCCGGTGAGACGACACTCGCCGGCAACGAACGCTACCGCTATGGGCTGTCGGGCTCTGCCGTGACCCGCGAGAGCCGCGACGCCG	2.754e-08	6.121e-05	9.096e-09	2.975e+00	7.422e-01	6.100e-01	2.291e-01	2.357e-14
dis-assoc	0.0199203	14	1	TTCGGTCGGCACCAATCAGTCGGACGGCTGCTGGTCGGTAATGGATCGTACCGAGCGCGAGGCGATGGCGAGCGTCGTGCGCTGGCTGACGAACGATCCC	3.364e-05	2.764e-03	7.022e-09	2.672e+00	8.927e-01	5.848e-01	2.113e-01	2.609e-14
dis-assoc	0.0212483	15	1	TTCGGTCGGATGCTGCAGCCCCTGCCAGCCGCCGTCGACGAACTGGCGGAACGCGTCCTTGAAGCCGGGCGTCGCCGTGACGGCGCCGTCTTTCCAACTG	1.641e-05	3.289e-03	1.005e-08	2.625e+00	8.931e-01	5.721e-01	1.920e-01	6.622e-14
dis-assoc	0.0185923	13	1	TTCGGTCCGGCGTTCGGTTCGGCGTTCGCGGCGTTCGGTCTCGCGCTCGCCCCCCTGCTCGCCGCGCCGCCCGTTCGGCCGCGCGCCCGGCGAAACCCGC	6.892e-05	4.187e-03	1.925e-08	2.563e+00	8.951e-01	5.420e-01	2.692e-01	2.736e-14
dis-assoc	0.059761	36	9	TTCGGTCCGCTGG	1.217e-07	1.477e-06	5.660e-08	1.873e+00	3.891e-01	5.359e-01	1.944e-01	1.141e-14
dis-assoc	0.0677291	41	10	TTCGGTCCCGCCG	1.188e-08	2.527e-07	5.201e-09	1.903e+00	3.687e-01	5.565e-01	1.933e-01	1.135e-14
dis-assoc	0.0664011	40	10	TTCGGTCCCGCCGCGACCTGACCGCCAACGAACTCGCATAAAGCGGCCAGGGTCTCGGTAGCGAGATTCGCCTTCGCGTTGTCGAGCTTGATGTGCTCCC	2.328e-08	4.892e-07	1.379e-08	1.861e+00	3.694e-01	5.532e-01	1.773e-01	1.408e-14
dis-assoc	0.0239044	17	1	TTCGGTCAGATAGGCGGCCGGCGAGAACATGGAAGCCACCGAGCCTGGCGCGACATACTGGCTCGCGCGTTGCCCGAGCATACTTTCGTAGTCGTGCAAC	3.900e-06	1.398e-03	9.352e-10	2.810e+00	8.793e-01	6.369e-01	1.961e-01	3.858e-14
dis-assoc	0.0185923	13	1	TTCGGTATCGCCGAAGGCGACGTGAAGACGATATGGTGTACCGCAATGCCGTGATGCAGGTTGATCGCCTGACGCAGCCTGCCGAACAGCGCGTCGGGCG	6.892e-05	3.404e-03	1.287e-08	2.629e+00	8.976e-01	5.852e-01	2.123e-01	2.229e-14
dis-assoc	0.0438247	30	3	TTCGGTACGAATGGCTGTCGCAGTACCACTGGGAAGACTTGGACCATGTGCAGCGCTTCGCGACCGATTGGATGTGGACTTACAGTCATGACCGCCCGAG	6.399e-09	1.014e-05	3.090e-09	2.721e+00	6.164e-01	6.137e-01	2.417e-01	2.651e-14
dis-assoc	0.0185923	13	1	TTCGGGTTCGATGAACTCGATGAGTCAGATGAGTTCGATGGACTTGAGACTCGAAGGACTCGAAGGACTCGAAGGACTCGAAGGACCCGAAGGACTCGAA	6.892e-05	8.705e-03	8.778e-08	2.350e+00	8.958e-01	5.773e-01	1.677e-01	9.979e-14
dis-assoc	0.112882	63	22	TTCGGGTGGACA	3.970e-10	3.469e-08	3.788e-09	1.493e+00	2.705e-01	4.242e-01	1.354e-01	1.130e-13
dis-assoc	0.0438247	30	3	TTCGGGTGGACATCATGGTCCATGGCCGCCCGGGCGATCGATACGCCCGGCTTCAGGCAAAACTCGACCAGCTCCCGCACGGCATCTTCATCAAATTCCC	6.399e-09	1.014e-05	3.090e-09	2.721e+00	6.164e-01	6.137e-01	2.417e-01	2.651e-14
dis-assoc	0.0185923	13	1	TTCGGGTCCTTCGGGTCCTTCGGGTCCTTCGGGTCCTTCGAGTCCTTCGGGTCCTTCGAGTCCTTCGAGTCCTTCGAGTCCTTCGAGTCTCAAGTCCATC	6.892e-05	8.705e-03	8.778e-08	2.350e+00	8.958e-01	5.773e-01	1.677e-01	9.979e-14
dis-assoc	0.0185923	13	1	TTCGGGTCCTTCGGGTCCTTCGGGTCCTTCGAGTCCTTCGGGTCCTTCGAGTCCTTCGAGTCCTTCGAGTCCTTCGAGTCTCAAGTCCATCGAACTCATC	6.892e-05	8.705e-03	8.778e-08	2.350e+00	8.958e-01	5.773e-01	1.677e-01	9.979e-14
dis-assoc	0.0185923	13	1	TTCGGGTCCTTCGGGTCCTTCGAGTCCTTCGGGTCCTTCGAGTCCTTCGAGTCCTTCGAGTCCTTCGAGTCTCAAGTCCATCGAACTCATCTGACTCATC	6.892e-05	8.705e-03	8.778e-08	2.350e+00	8.958e-01	5.773e-01	1.677e-01	9.979e-14
dis-assoc	0.0185923	13	1	TTCGGGTCCTTCGAGTCCTTCGGGTCCTTCGAGTCCTTCGAGTCCTTCGAGTCCTTCGAGTCTCAAGTCCATCGAACTCATCTGACTCATCGAGTTCATC	6.892e-05	8.705e-03	8.778e-08	2.350e+00	8.958e-01	5.773e-01	1.677e-01	9.979e-14
dis-assoc	0.0557769	34	8	TTCGGGTCAATGACGGTGCGGTTCGCTGCGAGACGTCGCCGCACGCGCGCATATCGGTATCGAACTGCTCCACGCGGCCGAATCCGCGAAACTCGCGCTC	1.647e-07	2.342e-06	7.519e-08	1.933e+00	4.094e-01	5.007e-01	1.987e-01	1.184e-14
dis-assoc	0.0225764	16	1	TTCGGGGTGCGCGACCCAGGTCAGCGGATAGCGGCCGAGCAGCACGTCGCGCACCGTGCCGCCGCCGAGCGCGGTCACCGCGCCGACAAGCGCGAGGCCG	8.003e-06	1.251e-03	7.855e-10	2.855e+00	8.848e-01	5.502e-01	1.621e-01	2.010e-14
dis-assoc	0.11421	62	24	TTCGGGGTCCGAAAAAGTCGCGCTGGAACGCGTGTGGGACGGCAACAGCCCGCTCGCGAGCGGCTACACGAGCTTCGTCGCGTTGCCGCGCGCGGGCGGA	3.772e-09	2.551e-07	5.383e-08	1.370e+00	2.654e-01	3.764e-01	6.199e-02	2.403e-13
dis-assoc	0.0677291	41	10	TTCGGGGGCGCCGCGTTGGAACAGCGTCAGTCGGCGTCTTGAGTTTGAGGCTGAAGGCGTCCAGCCGGGGTGCGCCGCGCGGGCGCGGCGTCGTAACCGG	1.188e-08	2.925e-07	6.305e-09	1.892e+00	3.684e-01	5.505e-01	1.808e-01	1.334e-14
dis-assoc	0.0677291	41	10	TTCGGGCTCGTGCATGCAGGGCACGTGGACTCGGTCGACCTGCGTACTGAGCCGCTGTCGTTGCTGACGCGCTTCGTCGCAACCGAGGCGGCATGATGGC	1.188e-08	2.925e-07	6.305e-09	1.892e+00	3.684e-01	5.505e-01	1.808e-01	1.334e-14
dis-assoc	0.0730412	42	13	TTCGGGCGTCATC	1.115e-07	8.224e-07	7.433e-08	1.646e+00	3.339e-01	5.436e-01	2.064e-01	1.229e-14
dis-assoc	0.0717131	42	12	TTCGGGCGTCATCG	4.421e-08	4.200e-07	2.214e-08	1.741e+00	3.437e-01	5.612e-01	2.163e-01	1.040e-14
dis-assoc	0.0717131	42	12	TTCGGGCGTCATCGGGCGAGCCCTGTCTGGCGACCAACCACCGCCTCCGTAACTGCCTCCACAGAACGCGCACCGATACGGCGACTCGAGCAGCCGAACA	4.421e-08	4.200e-07	2.214e-08	1.741e+00	3.437e-01	5.612e-01	2.163e-01	1.040e-14
dis-assoc	0.0172643	13	0	TTCGGGCGGCTCAACATGCTATAGACGACAATTCGCGGAGATCGGACGGCAGCTCAGCGCGTGCTCGACAGCGGCGCGCCGAATCCGTGCGGCGGCGGCC	1.355e-05	1.292e-02	1.297e-09	3.710e+00	1.492e+00	6.881e-01	2.771e-01	1.851e-14
dis-assoc	0.0199203	14	1	TTCGGGCCGGCGGCCGGGCCGCTCCTCGGCGGCTTCATCACGACGTACCTGCACTGGCGGCTGATCTTCTTCATCAATGTGCCGATCGGCATCCTCGGCA	3.364e-05	4.438e-03	1.855e-08	2.531e+00	8.894e-01	6.006e-01	1.418e-01	6.316e-14
dis-assoc	0.0305445	0	23	TTCGGGCCGCGCACGGTGCGCGTGCTCAATCGCGACGATGCCGAGGTGATGCGCTTCGCGCCGCCCGCGGTCACGTTCGGCCTGAACGAGCCGGCCGCCG	1.547e-05	2.959e-02	2.656e-08	-3.187e+00	1.465e+00	6.672e-01	3.220e-01	6.531e-13
dis-assoc	0.0172643	13	0	TTCGGGCCGCGCAACGGCACGGCGGCGGCCGCTGCGGCGGCGCCGGCGGCGGGCGCGGGCGCCATGCTGATCGTCATCTGCATCGGCGCGCGGCCGAGCG	1.355e-05	1.477e-02	2.764e-09	3.672e+00	1.506e+00	5.492e-01	1.681e-01	4.307e-14
dis-assoc	0.0385126	0	29	TTCGGGCCGACTCGCCGAGCGCGGCGTGCAGGAGGAGATCGACGCGGTCGGCCCGCATCTGGAATTGCTCGCGAAGAACGGCGCGACGGTGATGGTCTAC	1.223e-06	1.559e-02	1.545e-09	-3.581e+00	1.481e+00	7.570e-01	1.732e-01	1.616e-12
dis-assoc	0.0159363	12	0	TTCGGGCCCGCGTGGGTCCGCGTGCTGATCGTCGCCGCGATGCTCTTCTGCTACGTCGTGTATGGTCTCTATCGCCTGTGGCAGGCGGTTCGGACGAACG	2.790e-05	2.398e-02	1.971e-08	3.395e+00	1.504e+00	5.060e-01	1.911e-01	8.898e-14
dis-assoc	0.0146082	11	0	TTCGGGCCAGCGCAGCCGGCGCGCGGTGTCGCACAGCCCGTTGTCGAAATGGCGCGGGTCGCGATTGGCCGGCAACGCGCGGTTGCGCGGCACGGCGATC	5.749e-05	2.087e-02	1.439e-08	3.503e+00	1.516e+00	6.035e-01	1.976e-01	3.411e-14
dis-assoc	0.0796813	47	13	TTCGGGCATTGAA	4.266e-09	7.368e-07	5.370e-08	1.638e+00	3.309e-01	4.733e-01	2.360e-01	1.208e-13
dis-assoc	0.0677291	41	10	TTCGGGCAAAGCTTCATCGAAGACACTGAGATCCCGCAGCAGCGCCGCAACAACACGTTCGTCGAATTCGGCCTGACCGATCGCCACTATTTCGGCAACG	1.188e-08	2.925e-07	6.305e-09	1.892e+00	3.684e-01	5.505e-01	1.808e-01	1.334e-14
dis-assoc	0.0159363	12	0	TTCGGGATGTCGGCGCGCCGAATCGGCTGGTTGTCGGAGTGCCCCGTGACCGTGACCCGGCCGCCGACGCGGGCCACCTCCCGCGCCACCTTGTCGAGCA	2.790e-05	2.398e-02	1.971e-08	3.395e+00	1.504e+00	5.060e-01	1.911e-01	8.898e-14
dis-assoc	0.0398406	27	3	TTCGGGATCCGACGTATCACCATCAGCAGGTTTTGGGAGAGGGAAATGCGCGAGTCTTTACTCGTTCTAGCCAATCAAAGAAAGTTTTCCACTAATTTGA	5.537e-08	3.403e-05	5.601e-08	2.565e+00	6.188e-01	6.409e-01	2.217e-01	3.673e-14
dis-assoc	0.13413	74	27	TTCGGGAGATG	2.066e-11	8.890e-09	1.178e-09	1.415e+00	2.459e-01	4.522e-01	1.625e-01	3.997e-13
dis-assoc	0.059761	36	9	TTCGGGAGATGAT	1.217e-07	1.477e-06	5.660e-08	1.873e+00	3.891e-01	5.359e-01	1.944e-01	1.141e-14
dis-assoc	0.0159363	12	0	TTCGGGAGATGATTCATTCATTGAGATAAAATGAAACCCAATCCGAAGAACATTTTTCCCTATACAATGCCCCCATCTTCGCCACCCCCCCTCATATAGC	2.790e-05	1.499e-02	3.219e-09	3.672e+00	1.510e+00	5.529e-01	1.810e-01	2.393e-14
dis-assoc	0.0929615	53	17	TTCGGGACGTCGCGGCGCCTTGCGTGCGCCATCATCGATCGGGACCGCCGCGCCCGCTTGCCGCAACGCAGCATGCGGGCGCCGTGCACCGCGTCAGGCG	3.366e-09	1.517e-07	1.335e-08	1.558e+00	2.965e-01	5.482e-01	3.298e-01	3.603e-14
dis-assoc	0.0212483	15	1	TTCGGGACCATTTCGGCCAACGACCCCGCCATTTGCAGGGCTGTCGCGGTAGCGGTGATGGCCGATGACGACGCTCGCAAACCCAGCACCGCCTGCTCGC	1.641e-05	2.121e-03	3.388e-09	2.724e+00	8.866e-01	6.546e-01	1.802e-01	3.038e-14
dis-assoc	0.0185923	14	0	TTCGGGACAGTACCGAGAGCGCCGTGCCGGCGGCCGCCGGCTACGCGGCCGAAAACGAAAAAGGCCCGCGCGACGCGCGGGCCTTCTCTGCTGCGATTCG	6.580e-06	1.000e-02	4.480e-10	3.865e+00	1.501e+00	4.686e-01	1.468e-01	2.481e-14
dis-assoc	0.0199203	14	1	TTCGGGAAGTTCGGGAAGCTCGGGAAGCTCGGGAAGCTCGGGAAGCTCGCCGCCGCGCTCGCGACTCGCGCGGCGGCGAGCTTCGTCGACGCGATCCGCG	3.364e-05	6.000e-03	3.446e-08	2.441e+00	8.882e-01	4.636e-01	1.845e-01	9.142e-14
dis-assoc	0.0185923	13	1	TTCGGCTTTCTCGTCGCATGGGTGCTGGTGCGCTACACGTTCCCGCTCAAGCGGCAGGTCGACGCGATCGTCGACCTGCCGTTCGCGCTGCCGACCTCGG	6.892e-05	5.119e-03	3.300e-08	2.526e+00	9.025e-01	5.846e-01	2.077e-01	4.452e-14
dis-assoc	0.0146082	11	0	TTCGGCTTGTGGGGCCGCGCGTATCTCGAAGTGATCGCCGCCGACCCCGACGCGCCGGCGCCCGCCGACGGCCAGCCGAGGCCGCGCCTGTTCGGCCTCG	5.749e-05	2.347e-02	2.230e-08	3.429e+00	1.513e+00	6.101e-01	1.776e-01	4.940e-14
dis-assoc	0.0185923	13	1	TTCGGCTTCGGCTTCGGCGCCGGCCGCGGCGTCGCGCCCGGCGGCGGCGTCGGGCGCATCGCATGCCGCGACGGCGAGCGGCGCGGCGGCGTTCGCGGCT	6.892e-05	6.084e-03	4.265e-08	2.458e+00	8.959e-01	6.181e-01	1.400e-01	6.400e-14
dis-assoc	0.0730412	42	13	TTCGGCTTCCATTATCGATCGCCGCGACCCAGGCCTTCGAGGTGTCGAACGCCTCGAGGATCGCGAGGCTTTTCTCGAAGCCCACGATCCAGTCCCGTCG	1.115e-07	8.699e-07	7.814e-08	1.649e+00	3.351e-01	5.182e-01	1.864e-01	1.251e-14
dis-assoc	0.0212483	15	1	TTCGGCTTCCAGTACTGGTCGCTGTCGCAATACCTGAAGCACCAGGTAAAGAACGCCGTGAACTTCATTTCGTCGTTCGAAGCAGTGATGACCGACGAAG	1.641e-05	2.181e-03	3.567e-09	2.723e+00	8.886e-01	5.614e-01	2.071e-01	2.961e-14
dis-assoc	0.0252324	18	1	TTCGGCTTCATGATTGCTTGCGTGCTCGCGATGTCTGGTCCGCTCACGTATACGTTCGAGAATACGTTCCGGCAGACTGTCGACATCGATAGGAAAAAGC	1.899e-06	1.042e-03	4.136e-10	2.886e+00	8.800e-01	6.411e-01	1.175e-01	5.038e-14
dis-assoc	0.0717131	42	12	TTCGGCTGCTCGAGTCGCCGTATCGGTGCGCGTTCTGTGGAGGCAGTTACGGAGGCGGTGGTTGGTCGCCAGACAGGGCTCGCCCGATGACGCCCGAATA	4.421e-08	4.200e-07	2.214e-08	1.741e+00	3.437e-01	5.612e-01	2.163e-01	1.040e-14
dis-assoc	0.0185923	13	1	TTCGGCTGCGTTGCGAAGCGGGCGGCCGCGCCGCGAGAGGCGACGAACGCGCCGCCGAGCCGGCGGTTCGCGGCCCGCATCGGCCGCGCGCGGCCGCCTG	6.892e-05	7.505e-03	6.615e-08	2.396e+00	8.963e-01	5.734e-01	1.974e-01	7.440e-14
dis-assoc	0.0199203	14	1	TTCGGCTGCGCCCG	3.364e-05	4.683e-03	2.293e-08	2.528e+00	8.940e-01	6.168e-01	2.245e-01	5.903e-14
dis-assoc	0.0185923	13	1	TTCGGCTGCGCCCGCCCGACCACGGGCCAGCCGAGCATGCTGCGCGCCCAGTAGCGGCGGCGCGCATGATCGGAATCGAGAAACTCGCGATACTGAATCG	6.892e-05	6.331e-03	4.916e-08	2.456e+00	8.997e-01	6.235e-01	2.196e-01	5.672e-14
dis-assoc	0.0185923	13	1	TTCGGCTCTCGGCT	6.892e-05	4.121e-03	2.128e-08	2.592e+00	9.035e-01	5.177e-01	1.802e-01	3.699e-14
dis-assoc	0.0185923	13	1	TTCGGCTCTATTCGGCTCGAATCAAATCGAGTCGAATCGAGCCTGCCGCGCACGCCGCTGGATCGCGCCGTTCATCGATTCCGCACCCCTCCCTGCACGC	6.892e-05	4.806e-03	2.853e-08	2.542e+00	9.016e-01	5.870e-01	2.091e-01	3.975e-14
dis-assoc	0.0199203	14	1	TTCGGCTCGGTGCGGCAGCCGTCACCGACGGCAGCCGTTTTACTTTCGCGTCAGGCGCGGCAGTGCACTTCCACGGTTACGTGCGACAAACTCGTGAAGC	3.364e-05	2.935e-03	9.276e-09	2.675e+00	8.994e-01	6.816e-01	1.105e-01	4.289e-14
dis-assoc	0.0265604	0	20	TTCGGCTCGATCACGCTCTCCGGCAACGATTCGGTCGGCGTGCCGGCGAGCCCGCTCGGGCTGTCGCTGACGGCTGTGCTCGGCGACGCCGGCCGCTATC	5.474e-05	2.865e-02	3.261e-08	-3.284e+00	1.501e+00	8.293e-01	2.110e-01	2.275e-13
dis-assoc	0.0185923	13	1	TTCGGCGTTCGGTCCGGCGTTCGGTTCGGCGTTCGCGGCGTTCGGTCTCGCGCTCGCCCCCCTGCTCGCCGCGCCGCCCGTTCGGCCGCGCGCCCGGCGA	6.892e-05	4.187e-03	1.925e-08	2.563e+00	8.951e-01	5.420e-01	2.692e-01	2.736e-14
dis-assoc	0.0185923	13	1	TTCGGCGTGGGCTGAGTGCCGCCGCCGAGCGCGCCGAGCGTGGGCGCGCAGGGGCGGCCGGAACCGGTTGTAAGCATGAGTTCGCCCTTGCGGCCCGCGG	6.892e-05	5.972e-03	4.318e-08	2.473e+00	8.997e-01	5.545e-01	2.519e-01	5.050e-14
dis-assoc	0.0172643	13	0	TTCGGCGTGCCGATCGCGCGGCTGCTGTCGCCCGCCGGCGATGCGGGGCCGCCGCCGCACGGATTCGGCGCGCCGCTGTCGAGCACGCGCTGAGCTGCCG	1.355e-05	1.292e-02	1.297e-09	3.710e+00	1.492e+00	6.881e-01	2.771e-01	1.851e-14
dis-assoc	0.0265604	0	20	TTCGGCGTCGCGTTCTTCATGCGGCCGATCGGCGGCATCGTGCTCGGCCTCTACGCGGATCGCGCGGGGCGCAAGGCGGCGCTGTCGCTCGTGATCCTGC	5.474e-05	3.655e-02	7.157e-08	-3.080e+00	1.473e+00	6.921e-01	3.429e-01	3.446e-13
dis-assoc	0.0199203	14	1	TTCGGCGTCGCACCGCGGCGCCGGCAAGCGCGCCGCTTAGTCCGTCGCGTCCGCCGCGTCAACGCGCGGACGCGCGCGCCTTGCGCGCGGACAACACCGC	3.364e-05	2.315e-03	4.880e-09	2.721e+00	8.931e-01	6.422e-01	2.568e-01	1.851e-14
dis-assoc	0.0278884	21	0	TTCGGCGTAATGCTG	4.287e-08	3.484e-03	4.313e-13	4.302e+00	1.473e+00	4.498e-01	1.288e-01	1.662e-14
dis-assoc	0.0199203	15	0	TTCGGCGTAATGCTGTACCTCGTGTTCTTCCTGTTGCGCGACGGCGGCGAGATCGGCCGCCGCGTGCGGCGCGCGCTGCCGCTCGACGAAGAGCACAAGC	3.196e-06	9.095e-03	2.092e-10	3.893e+00	1.492e+00	5.420e-01	1.763e-01	2.341e-14
dis-assoc	0.0212483	15	1	TTCGGCGGCGGCAATCGCGATTTCCGCAGCCGGCCCTCCCGTCGAGCCGTGCGCATCGGCCTCGGCCGTCTCGGCCGTCTCGGCCGTCTCGGCCGTCTCG	1.641e-05	3.227e-03	9.395e-09	2.629e+00	8.926e-01	5.454e-01	2.210e-01	5.960e-14
dis-assoc	0.0159363	12	0	TTCGGCGCTCGGTGTTCGGTGTTCGGTGTTCGGCGTTCGGCGTTCGGCGATCGGCGTTCGGCGTTCGGCGTTCGGCGTTCGGCGTTCGGCGTTCGGCGTT	2.790e-05	1.552e-02	3.726e-09	3.644e+00	1.506e+00	6.372e-01	2.053e-01	2.429e-14
dis-assoc	0.0677291	41	10	TTCGGCGCTCGCGGCAATCAGCGCTTCGTACTCTTCCGCGCTCAACATGACGGGGCTGTTCGGCATGGCCGATTAGACCATGCCACCTGCGTGGTGTTCA	1.188e-08	2.925e-07	6.305e-09	1.892e+00	3.684e-01	5.505e-01	1.808e-01	1.334e-14
dis-assoc	0.0146082	11	0	TTCGGCGCGGCGGGGCGCGTCGCGCTTGTCGGGCTGGCGCGGGGGGCGGGCGGCGGCTTTGCGCTGAGTCATGTCGATCGATCGGTGAAGGAGTTCGTCA	5.749e-05	2.088e-02	1.397e-08	3.498e+00	1.514e+00	5.989e-01	1.736e-01	3.552e-14
dis-assoc	0.0146082	11	0	TTCGGCGCGCGGCCTGCGAGCGGCGTCGCCGGGCCGCTCTATGCGACGGGCGACCTGGGCCGGCTGGACGCGGACGGCACGCTGACGATCGTCGGTCGGA	5.749e-05	1.632e-02	5.183e-09	3.628e+00	1.511e+00	5.417e-01	1.424e-01	2.018e-14
dis-assoc	0.0172643	13	0	TTCGGCGCGCCGCTGTCGAGCACGCGCTGAGCTGCCGTCCGATCTCCGCGAATTGTCGTCTATAGCATGTTGAGCCGCCCGAACGGCGTCTCGATAATGC	1.355e-05	1.292e-02	1.297e-09	3.710e+00	1.492e+00	6.881e-01	2.771e-01	1.851e-14
dis-assoc	0.0159363	12	0	TTCGGCGCGCCGACATCCCGAACAATCTCGTGTTGTCGGAAAAACGCGCGGCTTACGTTGCGCAAATCCTGGTCCAGCGAGGCACTCCGGCCGATCGTAT	2.790e-05	2.398e-02	1.971e-08	3.395e+00	1.504e+00	5.060e-01	1.911e-01	8.898e-14
dis-assoc	0.0942895	55	16	TTCGGCGCGCAGAACG	3.622e-10	3.079e-08	1.265e-09	1.665e+00	3.005e-01	4.836e-01	1.641e-01	5.084e-14
dis-assoc	0.0677291	41	10	TTCGGCGCGCAGAACGACATCCTCGCGGCCGACGGCGGCTCGACCTACCGCTACAAGATGGCCGTGCTCGATGCGAACTTGTCGGTGCCGTTCGCGATTG	1.188e-08	2.925e-07	6.305e-09	1.892e+00	3.684e-01	5.505e-01	1.808e-01	1.334e-14
dis-assoc	0.0185923	13	1	TTCGGCGCGCAAGTGAGCTCCGCAGTAACGATGATTACGGCTGACCAGCTCAGCCAGTCCGAAATGTACCGCCGCCGTCGCGAAGAGTGGGACATTCAGG	6.892e-05	3.823e-03	1.672e-08	2.592e+00	8.962e-01	6.524e-01	1.639e-01	3.020e-14
dis-assoc	0.0185923	13	1	TTCGGCGCGACGTTCGTCGCGTTCTTCCTCGCGGAAATGGGCGACAAGACGCAGATCGCGACCGTCGCGCTGGCCGCGCGGTTCCAGGATTACGTGGGCG	6.892e-05	4.715e-03	2.794e-08	2.550e+00	9.022e-01	6.100e-01	2.231e-01	3.815e-14
dis-assoc	0.0677291	41	10	TTCGGCGCCTCGAGCGAGGCGCGCCATGCCGACCAGCTCGGCCTGTTCAACGAAGCCGAGGCGCTGGCGAGGACTACCGACGCGCCCGCGCGCGAGGACG	1.188e-08	2.925e-07	6.305e-09	1.892e+00	3.684e-01	5.505e-01	1.808e-01	1.334e-14
dis-assoc	0.0146082	11	0	TTCGGCGATTCGTCTTCGTCTTCGGCGACGACTGCGGCGACTGCGGCGACGACTGCGGCGACGACTGCGGCGACGACTGCGGCGACGACTGCGGCGACGA	5.749e-05	2.275e-02	2.028e-08	3.447e+00	1.514e+00	6.499e-01	2.087e-01	4.280e-14
dis-assoc	0.0159363	12	0	TTCGGCGATCACCGCCCGTTCGGGCCCGCGTGGGTCCGCGTGCTGATCGTCGCCGCGATGCTCTTCTGCTACGTCGTGTATGGTCTCTATCGCCTGTGGC	2.790e-05	2.398e-02	1.971e-08	3.395e+00	1.504e+00	5.060e-01	1.911e-01	8.898e-14
dis-assoc	0.160691	86	35	TTCGGCGATAGTCTTTCATTTTCATGACGCAGATCCGGGTCGGATCGGTAAAAAATGCCGAGCTCACCGCGTTTGCGCGGAACTGCTTGTTGTTTATACG	5.054e-12	2.965e-08	8.044e-09	1.235e+00	2.225e-01	6.111e-01	2.400e-01	3.750e-12
dis-assoc	0.0185923	13	1	TTCGGCGAGCGTGCGAGCCGGGTTTCGCGCCTAAACGGGCGGTTCCCGGCGGCGGCCGCTGGAAGCCGGCCCTGCCGGTCGGCCCGGCTGCGCGGGACGA	6.892e-05	5.431e-03	3.579e-08	2.502e+00	9.000e-01	5.318e-01	1.150e-01	6.510e-14
dis-assoc	0.0345286	24	2	TTCGGCGAGCGTGCGAGCAGCGTGTTCGCGGGCATCGACAGCCTGCTGATCCTCGCATGCGGCACGAGCTACTACTCAGGCCTCACCGCGAAATACTGGC	1.168e-07	1.072e-04	5.998e-08	2.895e+00	7.474e-01	6.726e-01	1.636e-01	3.160e-14
dis-assoc	0.0199203	14	1	TTCGGCGAGCCGTGCTTTCCTCGGGATGCGCCGCCGCTCGCCACTCGCCACTCGCCGCGACGCCCGCGGCATTCACGGCCGTTCACGGCATTCCCTGCGT	3.364e-05	3.071e-03	9.058e-09	2.647e+00	8.939e-01	6.145e-01	2.578e-01	2.828e-14
dis-assoc	0.0185923	13	1	TTCGGCGAGCCACGACGACGGATAGCGGCCGCGCCCCACCGCAACGAGGCAGCCCATCAGATTGCGCACCATGTGGTGCAGGAACGCGTTCGCGCGGAAG	6.892e-05	4.762e-03	2.776e-08	2.544e+00	9.012e-01	5.705e-01	2.043e-01	3.962e-14
dis-assoc	0.0185923	13	1	TTCGGCGACGGCGGCCAAGAAGCCGGCCACACGCCCGACGCGCTGTTCGGCAGGCTGCGTCAGGCGATCAACCTGCATCACGGCATTGCGGTACACCATA	6.892e-05	3.404e-03	1.287e-08	2.629e+00	8.976e-01	5.852e-01	2.123e-01	2.229e-14
dis-assoc	0.0199203	14	1	TTCGGCGACGCGCCGCCGGGCAAAACGGCGAGTGGGCGACGCTGCCGCCCGGCCGCGGCGGACCTATGCGGCGCGCTCGTCGACGACCGACGACCGACGA	3.364e-05	3.693e-03	1.433e-08	2.602e+00	8.964e-01	5.875e-01	2.063e-01	4.452e-14
dis-assoc	0.0212483	15	1	TTCGGCGACGCCGCCGCGCGCCCGGTCGCGCGCTGCGCGCCGGCCGCGGCCGCGGCCGGCGCTTGCGCCAACGGCGCGGGCCGGGCGGCGGACAGCGCCG	1.641e-05	1.642e-03	1.751e-09	2.790e+00	8.862e-01	6.513e-01	3.759e-01	1.338e-14
dis-assoc	0.0146082	11	0	TTCGGCGACGACTGCGGCGACTGCGGCGACGACTGCGGCGACGACTGCGGCGACGACTGCGGCGACGACTGCGGCGACGACTGCAGCGACGACTGCAGCG	5.749e-05	2.275e-02	2.028e-08	3.447e+00	1.514e+00	6.499e-01	2.087e-01	4.280e-14
dis-assoc	0.0318725	0	24	TTCGGCGACACGGAAGCGACGATGAAGCCGCCCAGCGCGGGCCCGGCGGTGCGCGCGAAGTTCATCGAAAAGCTGTCGAGCGCGATCGCCGCGGACAGCT	1.015e-05	3.697e-02	7.111e-08	-3.056e+00	1.465e+00	8.073e-01	2.668e-01	2.530e-12
dis-assoc	0.0199203	14	1	TTCGGCGAATAGTCGGGGAGACGCGCGTCGGGCGTCCGCCGACGGATGCTTCGACGTCGATGTCGATGTCGGTGTCGGTGTCGGTGTCGGTGTCGGTGTC	3.364e-05	4.180e-03	1.761e-08	2.567e+00	8.961e-01	5.459e-01	1.860e-01	5.400e-14
dis-assoc	0.0172643	13	0	TTCGGCGAAGGCGTCGCGGCGCGCCTGCGCTCGCCCGCCGTCGGCGCCGGCCGGTTCGATCTCGCGTGCAATGTAATCGATGACGGCGATGCGCTGACGG	1.355e-05	1.406e-02	2.169e-09	3.686e+00	1.501e+00	6.019e-01	1.145e-01	4.153e-14
dis-assoc	0.0677291	41	10	TTCGGCCTGACCGATCGCCACTATTTCGGCAACGCGCAGTTCGACGGGACGCTCGCATACCGGCAGGGCATCGGCGCGTTCGGCGCGCAGAACGACATCC	1.188e-08	2.925e-07	6.305e-09	1.892e+00	3.684e-01	5.505e-01	1.808e-01	1.334e-14
dis-assoc	0.0225764	16	1	TTCGGCCTCGCGCTTGTCGGCGCGGTGACCGCGCTCGGCGGCGGCACGGTGCGCGACGTGCTGCTCGGCCGCTATCCGCTGACCTGGGTCGCGCACCCCG	8.003e-06	1.251e-03	7.855e-10	2.855e+00	8.848e-01	5.502e-01	1.621e-01	2.010e-14
dis-assoc	0.0199203	14	1	TTCGGCCGTTTCGTGATCGCGCTCGGGCCGCTCGCGCTCGTGCTGGTGGCGCTGCTGCTCGCGATGGTCGTCTTTGCGTTCGACGGCCGGCCGCTCGATC	3.364e-05	1.334e-03	1.375e-09	2.872e+00	8.952e-01	5.284e-01	2.732e-01	7.615e-15
dis-assoc	0.0159363	12	0	TTCGGCCGGTTCAGCGTCTTCTTGATTTCGTCGACGATCTTCAGCGCGATTTCCTGAGAGTAGCCGATCGTCCGTTGCTGCTGATCGTAGTAAGAGAACG	2.790e-05	2.051e-02	1.129e-08	3.488e+00	1.505e+00	5.926e-01	2.541e-01	5.079e-14
dis-assoc	0.0185923	13	1	TTCGGCCGCTGCGTCGGCTGCGTCGGCTGCGTCGACCTCGGCGGTGACGGGCGCGGCGCCGCATCCGTCGGCTTCGGCTTCGGCTTCGGCGCCGGCCGCG	6.892e-05	5.886e-03	4.000e-08	2.467e+00	8.958e-01	6.348e-01	1.621e-01	5.661e-14
dis-assoc	0.0185923	14	0	TTCGGCCGCTCGGTCTTGCGCTGTCTCGCGAGAGTGTTCGAATATTTCGATCGCCAGCACGATGGCGGCAATGATCAGAACGATGGTCAGCACATGCGAC	6.580e-06	1.374e-02	1.666e-09	3.688e+00	1.497e+00	5.745e-01	1.879e-01	5.234e-14
dis-assoc	0.0557769	34	8	TTCGGCCGCGTGGAGCAGTTCGATACCGATATGCGCGCGTGCGGCGACGTCTCGCAGCGAACCGCACCGTCATTGACCCGAAGCTGGTTCGCGACCGGGA	1.647e-07	2.342e-06	7.519e-08	1.933e+00	4.094e-01	5.007e-01	1.987e-01	1.184e-14
dis-assoc	0.131474	74	25	TTCGGCCGCGGCTCCGCGACGCAGCAGCCGCCCGGGCCGCGGTCCTCACCGCCCCGATCGTTCGCCGGACCACCGCGCGCCGGCGCAGCCCCGTCCCGCG	3.801e-12	1.659e-08	1.954e-09	1.417e+00	2.508e-01	5.816e-01	2.712e-01	1.725e-12
dis-assoc	0.0185923	13	1	TTCGGCCGCGCTCGGCGGCGCGCTCGTGAACGCGGTGTTCGGCTTTCTCGTCGCATGGGTGCTGGTGCGCTACACGTTCCCGCTCAAGCGGCAGGTCGAC	6.892e-05	5.119e-03	3.300e-08	2.526e+00	9.025e-01	5.846e-01	2.077e-01	4.452e-14
dis-assoc	0.0239044	17	1	TTCGGCCGACATCGAATTCGCGCTTGGGCGCAGGTGCGCCGGGCACGGCCGTGCCGCCCGGGCTTACGCGAGCGGCGCGGCGCGCGGGCCGAACCATGCC	3.900e-06	1.889e-03	2.438e-09	2.763e+00	8.891e-01	6.273e-01	1.877e-01	8.408e-14
dis-assoc	0.0199203	14	1	TTCGGCCGAACCAGATGCGCCTCCGGCACGATCACATGCTGGAACACATCGCGCAGAAAGTAGCCGCGGCTGCCCGACACCGCGCCGCTGTCACGCGTCT	3.364e-05	6.289e-03	4.223e-08	2.441e+00	8.934e-01	5.620e-01	2.656e-01	8.815e-14
dis-assoc	0.0239044	17	1	TTCGGCCCGCGCGCCGCGCCGCTCGCGTAAGCCCGGGCGGCACGGCCGTGCCCGGCGCACCTGCGCCCAAGCGCGAATTCGATGTCGGCCGAACAACGAG	3.900e-06	1.889e-03	2.438e-09	2.763e+00	8.891e-01	6.273e-01	1.877e-01	8.408e-14
dis-assoc	0.0743692	43	13	TTCGGCCCGCGATTCGAGACGTATGCTCGTTCTTTCTTTCGACGATCGCCCATCGTTGTCTGTCCGTGCGGTATGAGCCAGTGAACCACCGCATCCTCCC	5.865e-08	4.927e-07	3.417e-08	1.683e+00	3.342e-01	5.018e-01	1.831e-01	1.146e-14
dis-assoc	0.0199203	15	0	TTCGGCCATTCGCCGTGCATTTCGCCGTGCATTTCGTCGCGCATTTCGTCGCGCATTTCGTGGCGCATTTTCGTCGCGCAGCCCACCCCCTCGCATCGCC	3.196e-06	1.182e-02	7.746e-10	3.752e+00	1.491e+00	5.781e-01	2.176e-01	5.632e-14
dis-assoc	0.0159363	12	0	TTCGGCCAGTTGAGCGACGACACCTATTGCATCGATCCCGCCTCCGAGGACGATTACCAGCGCCTGATCGAGGCGCTCGTCGCGCGCGGACGTCTGCCGC	2.790e-05	1.502e-02	3.401e-09	3.673e+00	1.510e+00	4.340e-01	1.977e-01	2.577e-14
dis-assoc	0.0557769	34	8	TTCGGCCAGCAGGTGACCCCATCGGCGCTGATCTCAACCAGATGCGGCTGGCCTGAGCCGAGCACGTCACTGAATGCCACCAATTTGCACGCGTCTGCGC	1.647e-07	2.342e-06	7.519e-08	1.933e+00	4.094e-01	5.007e-01	1.987e-01	1.184e-14
dis-assoc	0.0677291	41	10	TTCGGCCAGATCGCGCTGGGCCGTCACGAGTCGAAGCTCACCGCGCAGCGCATCGCGTTCGGCGCTCGCGGCAATCAGCGCTTCGTACTCTTCCGCGCTC	1.188e-08	2.925e-07	6.305e-09	1.892e+00	3.684e-01	5.505e-01	1.808e-01	1.334e-14
dis-assoc	0.0677291	41	10	TTCGGCCAGACGAAGCGGTCGGCTTCGAGTCGCTTGAGCAGCAACCAGAAGCCGTTGCCGCCCCTGCCGAGAATCTTGATGCGATCACGACGTCGATTGC	1.188e-08	2.925e-07	6.305e-09	1.892e+00	3.684e-01	5.505e-01	1.808e-01	1.334e-14
dis-assoc	0.0185923	13	1	TTCGGCCAACGCGCCGCCGCGACCGATGCCGCCGCGACAACCGACGCGGCCGACGCGGCCGACGCGGCCGATGCAGCCGACGCGGCCGAGTCCGGCGAGG	6.892e-05	4.806e-03	2.853e-08	2.542e+00	9.016e-01	5.870e-01	2.091e-01	3.975e-14
dis-assoc	0.0212483	15	1	TTCGGCCAACGACCCCGCCATTTGCAGGGCTGTCGCGGTAGCGGTGATGGCCGATGACGACGCTCGCAAACCCAGCACCGCCTGCTCGCCACTATTGATG	1.641e-05	2.121e-03	3.388e-09	2.724e+00	8.866e-01	6.546e-01	1.802e-01	3.038e-14
dis-assoc	0.062417	38	9	TTCGGCCAACACT	3.182e-08	7.688e-07	1.971e-08	1.912e+00	3.868e-01	5.300e-01	2.572e-01	1.296e-14
dis-assoc	0.0185923	13	1	TTCGGCATGGCGGCGAATCCGGAAATGTCTGAGGTTCGGAGTGCTCACCCTAGCCGCTCAAAATTGTATAGACAACTGTTTGCGGGATGCGGGTTTGTAC	6.892e-05	4.041e-03	1.890e-08	2.585e+00	8.991e-01	5.845e-01	2.052e-01	2.982e-14
dis-assoc	0.0664011	40	10	TTCGGCATGGCCGATTAGACCATGCCACCTGCGTGGTGTTCAGCTCATCCGCGCGTAATATCGCTGGGGATGCTTCTGGATCACGGTCAGGTCGATGCCG	2.328e-08	6.203e-07	1.991e-08	1.837e+00	3.685e-01	5.669e-01	1.804e-01	1.816e-14
dis-assoc	0.0172643	13	0	TTCGGCATGCCGTTCGGCGCGGCGCGCGCCCCCCCTTTTGCCATGCATCGCGCGCCACGTGCCGCGGCCCGATCGACCGCCGTTGCCGGCGCCTGCGTCG	1.355e-05	1.150e-02	9.692e-10	3.813e+00	1.509e+00	5.251e-01	1.772e-01	1.991e-14
dis-assoc	0.0239044	17	1	TTCGGCATCGCGAGCGCCGTGCTCGGCGCGCTGTTGCTGCATTATTTTTGAGCAGCGGCGCGCACTGGAACGGGGCAGGGCAACGGGCGTTCGACGCTCG	3.900e-06	7.857e-04	2.485e-10	2.974e+00	8.857e-01	5.682e-01	3.418e-01	1.199e-14
dis-assoc	0.0172643	13	0	TTCGGCATCGAGATCGTGACCTGCCTGATTTCTTCGGGCCATTTCAATCTTGGAGAACGGCCTCGGTTGCTTCAGTTGAACAATACCGCTGCTTGAACTC	1.355e-05	1.618e-02	3.850e-09	3.601e+00	1.498e+00	6.225e-01	1.262e-01	6.049e-14
dis-assoc	0.0185923	13	1	TTCGGCAGGCTGCGTCAGGCGATCAACCTGCATCACGGCATTGCGGTACACCATATCGTCTTCACGTCGCCTTCGGCGATACCGAAGACGACGAGCGGAA	6.892e-05	3.404e-03	1.287e-08	2.629e+00	8.976e-01	5.852e-01	2.123e-01	2.229e-14
dis-assoc	0.059761	36	9	TTCGGCAGCGCTGC	1.217e-07	1.751e-06	7.117e-08	1.859e+00	3.889e-01	5.607e-01	1.936e-01	1.316e-14
dis-assoc	0.0146082	11	0	TTCGGCAGCCGCCACG	5.749e-05	1.978e-02	9.837e-09	3.507e+00	1.505e+00	5.278e-01	2.333e-01	2.500e-14
dis-assoc	0.0451527	1	33	TTCGGCAGCATCGACGCGTTCGCCGATGCGCTGCAGGGCCAGGCATTCGATGCGGTCGTCACCGAATGGATGTTCGACGGCCGCAACGCCGCCGATGCGA	9.144e-07	3.508e-03	5.541e-09	-2.531e+00	8.669e-01	9.984e-01	3.309e-01	2.565e-12
dis-assoc	0.0677291	41	10	TTCGGCAGCATCGAACACGGTCCACGCCACGGTCGGCCAGGTCGACAGGTCCAGCGTTTGAAATTCCGGCTTGCGACGTGCCATCATGCCGCCTCGGTTG	1.188e-08	2.925e-07	6.305e-09	1.892e+00	3.684e-01	5.505e-01	1.808e-01	1.334e-14
dis-assoc	0.0823373	47	15	TTCGGCAGAACGTTGCGAACGAGCGGACGGTGTCCGCGACGCTCGTCGCGTTCAAGCTGCAAGTGCAGGAATGGAAGGACACGCTGCTGCGCGGCAAGGA	2.719e-08	3.425e-07	3.117e-08	1.604e+00	3.142e-01	4.846e-01	1.761e-01	2.126e-14
dis-assoc	0.063745	39	9	TTCGGCACTGGT	1.616e-08	7.462e-07	1.823e-08	1.913e+00	3.866e-01	4.895e-01	2.271e-01	2.360e-14
dis-assoc	0.0664011	40	10	TTCGGCACCGCTGCGCGTGCCGCTGGTGCGACGCATCTGAAAGGCATGCCGCGCAGCGATGATGTCGCTGCGCCCGCCGCGACGCGTCCCTACCAGGTCG	2.328e-08	4.065e-07	1.072e-08	1.873e+00	3.693e-01	5.675e-01	1.824e-01	1.162e-14
dis-assoc	0.0199203	15	0	TTCGGCACCGCATTCACGCTGGCGACCGATCTCGACGTGCTGCCGATGACGATCTACACCGAGTTCACGCTGAACGCGAACATCGCGACGGCGGCCGGTC	3.196e-06	1.014e-02	3.402e-10	3.835e+00	1.492e+00	5.538e-01	1.783e-01	3.264e-14
dis-assoc	0.0345286	24	2	TTCGGCACCGATTCGCGGTAGCGGTATTCGCTCGCGATCTCGACCTGCGTCGGGATCTTCGCGATCGATTCGAGCCAGTATTTCGCGGTGAGGCCTGAGT	1.168e-07	1.072e-04	5.998e-08	2.895e+00	7.474e-01	6.726e-01	1.636e-01	3.160e-14
dis-assoc	0.0677291	41	10	TTCGGCAATCGACGTCGTGATCGCATCAAGATTCTCGGCAGGGGCGGCAACGGCTTCTGGTTGCTGCTCAAGCGACTCGAAGCCGACCGCTTCGTCTGGC	1.188e-08	2.925e-07	6.305e-09	1.892e+00	3.684e-01	5.505e-01	1.808e-01	1.334e-14
dis-assoc	0.0212483	15	1	TTCGGCAAGCCCTGGCCGTCGTATTCGGTCGGATGCTGCAGCCCCTGCCAGCCGCCGTCGACGAACTGGCGGAACGCGTCCTTGAAGCCGGGCGTCGCCG	1.641e-05	3.289e-03	1.005e-08	2.625e+00	8.931e-01	5.721e-01	1.920e-01	6.622e-14
dis-assoc	0.0677291	41	10	TTCGGCAACGCGCAGTTCGACGGGACGCTCGCATACCGGCAGGGCATCGGCGCGTTCGGCGCGCAGAACGACATCCTCGCGGCCGACGGCGGCTCGACCT	1.188e-08	2.925e-07	6.305e-09	1.892e+00	3.684e-01	5.505e-01	1.808e-01	1.334e-14
dis-assoc	0.0318725	0	24	TTCGGATCGCGCGGTTCGAGCACCGCTGCGCCGCCCGCGGCGCGCACCTTCAGATCGCGCCATGCCGCGCCGTTCAGATGAAAGCGGAATTTCTCGCGCC	1.015e-05	3.277e-02	4.773e-08	-3.145e+00	1.473e+00	9.025e-01	2.929e-01	1.781e-12
dis-assoc	0.0677291	41	10	TTCGGATCGAGTGGTTTGCGTCCGCGCTTGCCTCGCGTGTGGGCGGCGACCAACGTGCCGGGCACGTCCTCGCGCGCGGGCGCGTCGGTAGTCCTCGCCA	1.188e-08	2.925e-07	6.305e-09	1.892e+00	3.684e-01	5.505e-01	1.808e-01	1.334e-14
dis-assoc	0.0557769	34	8	TTCGGAGACGGGCTTGCCGGCGTGCTTTACAAGGATGACCACGCGTGGTGCTATTGTGCCCCACAGCGCCAAGAGGGCGGTGCGCCCGACGCGATCACTT	1.647e-07	2.342e-06	7.519e-08	1.933e+00	4.094e-01	5.007e-01	1.987e-01	1.184e-14
dis-assoc	0.0664011	40	10	TTCGGACTGTGCTTCGGTCCCGCCGCGACCTGACCGCCAACGAACTCGCATAAAGCGGCCAGGGTCTCGGTAGCGAGATTCGCCTTCGCGTTGTCGAGCT	2.328e-08	4.892e-07	1.379e-08	1.861e+00	3.694e-01	5.532e-01	1.773e-01	1.408e-14
dis-assoc	0.0185923	13	1	TTCGGACTGGCTGAGCTGGTCAGCCGTAATCATCGTTACTGCGGAGCTCACTTGCGCGCCGAATGCTGATGCGTTCAGCGCTGCCCCCCATCGTGAGCCC	6.892e-05	3.823e-03	1.672e-08	2.592e+00	8.962e-01	6.524e-01	1.639e-01	3.020e-14
dis-assoc	0.0677291	41	10	TTCGGACGCCGCCGGGACCGGTGTCGACATCGATGTCCACGTCGGCCGCCGTAGCCTACCCGGTTATCAGTCTAGCGGCGCCCGCAGTCCCACAGGCACG	1.188e-08	2.925e-07	6.305e-09	1.892e+00	3.684e-01	5.505e-01	1.808e-01	1.334e-14
dis-assoc	0.0239044	17	1	TTCGGAATGGTTCGAACAACTGACGGATAAACTGGCCGAGTCGTGACATATCGGTCTGCTGCTAGGCGCGCATTTATGCGCGCCCCGATGTCGGAATGGA	3.900e-06	1.486e-03	1.240e-09	2.813e+00	8.853e-01	5.113e-01	1.660e-01	5.545e-14
dis-assoc	0.0212483	15	1	TTCGGAATGGCCGAAGGCCTCATCTGCTGCACGCGGCTCGACGATCCGCCCGCACGCATCGCGCGTACGCAGGGCCGGCCGGTGTCGCCCGCCGACGAAG	1.641e-05	1.905e-03	2.507e-09	2.758e+00	8.883e-01	5.057e-01	2.136e-01	2.312e-14
dis-assoc	0.0185923	13	1	TTCGGAATGAACTGCGCCGAACCGACGGACGTAACGTTCTCGTTTACCGGCTTCGCGGCCCGCGGCGGGCTCACCGATCATCATGCCGACGGCTGGGGCA	6.892e-05	4.747e-03	2.491e-08	2.527e+00	8.950e-01	6.254e-01	1.120e-01	4.806e-14
dis-assoc	0.0677291	41	10	TTCGGAACTGGAGCGGGAGCAATTGCTGTCGATGAGCCGTTCGCGTTCGCTGCCTTATTCGCTGGTGCGCCGGGCCGAGATTGTCCTGATGGCGGCTGAC	1.188e-08	2.925e-07	6.305e-09	1.892e+00	3.684e-01	5.505e-01	1.808e-01	1.334e-14
dis-assoc	0.0491368	33	4	TTCGGAACGAAGGCGCCGTTCGCAACAAGGCGATGTACTTGGCGCTGGGCGTACGCCGCGACGGCACTCGCGACGTGCTCGGCCTCTGGATCGGGCAGAC	2.884e-09	2.946e-06	1.782e-09	2.527e+00	5.406e-01	6.153e-01	2.290e-01	2.776e-14
dis-assoc	0.0199203	14	1	TTCGCTTTCGGCGAATAGTCGGGGAGACGCGCGTCGGGCGTCCGCCGACGGATGCTTCGACGTCGATGTCGATGTCGGTGTCGGTGTCGGTGTCGGTGTC	3.364e-05	4.180e-03	1.761e-08	2.567e+00	8.961e-01	5.459e-01	1.860e-01	5.400e-14
dis-assoc	0.0677291	41	10	TTCGCTTGGTCATAGAGCAACACAATTTAATGTAAAGTTATTTTTGGGACAGAACACTAGCGAAGTTGTGACATGTTTACTTTGTTCTACGCCACCGGCC	1.188e-08	2.925e-07	6.305e-09	1.892e+00	3.684e-01	5.505e-01	1.808e-01	1.334e-14
dis-assoc	0.0849934	48	16	TTCGCTTCGCGCGCGCTGCCGCCTTCACACATTTCGCTCCGGTCGCGGCCCGCATGCCGCCGCCCGTGTTTCACCGCGCCGCCGCGCATCGTTTGCGGCG	3.448e-08	3.073e-07	3.235e-08	1.578e+00	3.079e-01	5.881e-01	2.326e-01	1.412e-14
dis-assoc	0.062417	38	9	TTCGCTGTCGCGA	3.182e-08	6.095e-07	1.450e-08	1.934e+00	3.878e-01	4.980e-01	1.809e-01	1.303e-14
dis-assoc	0.062417	38	9	TTCGCTGTCGCGATG	3.182e-08	6.095e-07	1.450e-08	1.934e+00	3.878e-01	4.980e-01	1.809e-01	1.303e-14
dis-assoc	0.059761	36	9	TTCGCTGTCGCGATGC	1.217e-07	1.788e-06	7.521e-08	1.863e+00	3.900e-01	4.700e-01	1.912e-01	1.500e-14
dis-assoc	0.0146082	11	0	TTCGCTGTCGACCTCCACGTCGACCGGCATCGGTTCGCTTTCCACCGGCCTGTCCACGACCAACAGCAACGTCGCTTCGCTGTCCACGTCGACTTCGACC	5.749e-05	2.803e-02	4.241e-08	3.326e+00	1.514e+00	6.389e-01	1.857e-01	7.593e-14
[truncated: 36,798 more rows]
