# Supplementary material for: Genetic variation associated with infection and the environment in the accidental pathogen Burkholderia pseudomallei
Source: Commun Biol. 2019 Nov 22;2:428. doi: 10.1038/s42003-019-0678-x (PMC6874650; doi:10.1038/s42003-019-0678-x)
Supplement: Supplementary file 11 — Supplementary Data 9 [file 42003_2019_678_MOESM11_ESM.txt]

Search.type	Gene	Non-unique_gene_name	Annotation	Odds_ratio	Naive_p	Bonferroni_p	Benjamini_H_p	Max_Pairwise_comparisons	Max_supporting_pairs	Max_opposing_pairs	Best_pairwise_comp_p	Worst_pairwise_comp_p
Search.for.clin.enrichment	group_3144	-	hypothetical_protein	0.186894686328	1.68095670272e-23	1.79627033253e-19	1.79627033253e-19	29	15	20	0.0614283457398	1.0
Search.for.clin.enrichment	group_9193	-	transposase	14.0406976744	7.47775436949e-19	7.99072831923e-15	3.99536415962e-15	16	14	3	0.00418090820312	0.0212707519531
Search.for.clin.enrichment	group_2829	-	putative_lipoprotein	8.56085686465	6.22049447039e-18	6.64722039106e-14	5.11324645466e-15	11	7	7	0.548828125	0.548828125
Search.for.clin.enrichment	kpsD	-	capsular_polysaccharide_biosynthesis/export_protein	8.56085686465	6.22049447039e-18	6.64722039106e-14	5.11324645466e-15	11	7	7	0.548828125	0.548828125
Search.for.clin.enrichment	group_14956	-	putative_glycosyl_transferase	8.56085686465	6.22049447039e-18	6.64722039106e-14	5.11324645466e-15	11	7	7	0.548828125	0.548828125
Search.for.clin.enrichment	maa	-	putative_acetyltransferase	8.56085686465	6.22049447039e-18	6.64722039106e-14	5.11324645466e-15	11	7	7	0.548828125	0.548828125
Search.for.clin.enrichment	group_4865	-	Polysaccharide_biosynthesis_protein	8.56085686465	6.22049447039e-18	6.64722039106e-14	5.11324645466e-15	11	7	7	0.548828125	0.548828125
Search.for.clin.enrichment	arnB_3	-	perosamine_synthetase	8.56085686465	6.22049447039e-18	6.64722039106e-14	5.11324645466e-15	11	7	7	0.548828125	0.548828125
Search.for.clin.enrichment	rfbF	-	glucose-1-phosphate_cytidylyltransferase	8.56085686465	6.22049447039e-18	6.64722039106e-14	5.11324645466e-15	11	7	7	0.548828125	0.548828125
Search.for.clin.enrichment	rfbG	-	CDP-glucose_4,6-dehydratase	8.56085686465	6.22049447039e-18	6.64722039106e-14	5.11324645466e-15	11	7	7	0.548828125	0.548828125
Search.for.clin.enrichment	rfbH	-	CDP-6deoxy-D-xylo-4-hexulose-3-dehydrase	8.56085686465	6.22049447039e-18	6.64722039106e-14	5.11324645466e-15	11	7	7	0.548828125	0.548828125
Search.for.clin.enrichment	group_8478	-	lipoprotein	8.56085686465	6.22049447039e-18	6.64722039106e-14	5.11324645466e-15	11	7	7	0.548828125	0.548828125
Search.for.clin.enrichment	group_8477	-	transport-related_membrane_protein	8.56085686465	6.22049447039e-18	6.64722039106e-14	5.11324645466e-15	11	7	7	0.548828125	0.548828125
Search.for.clin.enrichment	group_3489	-	hypothetical_protein	7.92405063291	2.42909640544e-17	2.59573241886e-13	1.8540945849e-14	12	7	8	0.3876953125	0.7744140625
Search.for.clin.enrichment	group_1126	-	HlyB_family_hemolysin_activator_protein	6.00691562932	1.16090761199e-15	1.24054587417e-11	6.20272937086e-13	18	14	6	0.0308837890625	0.237884521484
Search.for.clin.enrichment	group_1127	fhaC_2	outer_membrane_hemolysin_activator_protein	6.00691562932	1.16090761199e-15	1.24054587417e-11	6.20272937086e-13	18	14	6	0.0308837890625	0.237884521484
Search.for.clin.enrichment	group_9038	-	IS66_Orf2_family_protein	6.00691562932	1.16090761199e-15	1.24054587417e-11	6.20272937086e-13	18	14	6	0.0308837890625	0.237884521484
Search.for.clin.enrichment	group_9036	-	integrase_catalytic_region	6.00691562932	1.16090761199e-15	1.24054587417e-11	6.20272937086e-13	18	14	6	0.0308837890625	0.237884521484
Search.for.clin.enrichment	group_9037	-	hypothetical_protein	6.00691562932	1.16090761199e-15	1.24054587417e-11	6.20272937086e-13	18	14	6	0.0308837890625	0.237884521484
Search.for.clin.enrichment	tISRso5	-	ISRSO5-transposase_protein	6.00691562932	1.16090761199e-15	1.24054587417e-11	6.20272937086e-13	18	14	6	0.0308837890625	0.237884521484
Search.for.clin.enrichment	group_431	-	transposase_IS3/IS911_family_protein	5.91253443526	2.32987679269e-15	2.48970634066e-11	1.18557444793e-12	18	14	6	0.0308837890625	0.237884521484
Search.for.clin.enrichment	group_2804	-	hypothetical_protein	5.46846428018	5.2568455936e-15	5.61746520133e-11	2.44237617449e-12	19	15	7	0.0192108154297	0.359283447266
Search.for.clin.enrichment	group_846	-	shikimate_transporter	5.46846428018	5.2568455936e-15	5.61746520133e-11	2.44237617449e-12	19	15	7	0.0192108154297	0.359283447266
Search.for.clin.enrichment	group_5114	-	hypothetical_protein	5.34213685474	7.99222969652e-15	8.5404966537e-11	3.55854027237e-12	21	16	8	0.0266036987305	0.383310317993
Search.for.clin.enrichment	group_5197	-	Isrso8-transposase_orfb_protein	0.317390617041	3.22618604963e-14	3.44750241263e-10	1.27685274542e-11	24	13	17	0.0639146566391	0.838819742203
Search.for.clin.enrichment	group_3716	-	transposase	0.317390617041	3.22618604963e-14	3.44750241263e-10	1.27685274542e-11	24	13	17	0.0639146566391	0.838819742203
Search.for.clin.enrichment	group_9359	-	hypothetical_protein	0.317390617041	3.22618604963e-14	3.44750241263e-10	1.27685274542e-11	24	13	17	0.0639146566391	0.838819742203
Search.for.clin.enrichment	group_5120	-	putative_transposase	6.29623465779	3.550303026e-14	3.79385381359e-10	1.35494779057e-11	17	13	5	0.0490417480469	0.143463134766
Search.for.clin.enrichment	group_9199	-	hypothetical_protein	6.1866970576	7.17845335266e-14	7.67089525265e-10	1.91772381316e-11	16	12	5	0.0768127441406	0.210113525391
Search.for.clin.enrichment	group_9198	-	hypothetical_protein	6.1866970576	7.17845335266e-14	7.67089525265e-10	1.91772381316e-11	16	12	5	0.0768127441406	0.210113525391
Search.for.clin.enrichment	group_9197	-	hypothetical_protein	6.1866970576	7.17845335266e-14	7.67089525265e-10	1.91772381316e-11	16	12	5	0.0768127441406	0.210113525391
Search.for.clin.enrichment	group_9196	-	IS1478_transposase	6.1866970576	7.17845335266e-14	7.67089525265e-10	1.91772381316e-11	16	12	5	0.0768127441406	0.210113525391
Search.for.clin.enrichment	group_9194	-	toxin_complex_protein	6.1866970576	7.17845335266e-14	7.67089525265e-10	1.91772381316e-11	16	12	5	0.0768127441406	0.210113525391
Search.for.clin.enrichment	tccC3	-	TccC3	6.1866970576	7.17845335266e-14	7.67089525265e-10	1.91772381316e-11	16	12	5	0.0768127441406	0.210113525391
Search.for.clin.enrichment	tccC4	-	TccC4	6.1866970576	7.17845335266e-14	7.67089525265e-10	1.91772381316e-11	16	12	5	0.0768127441406	0.210113525391
Search.for.clin.enrichment	group_9206	-	Transposase_and_inactivated_derivatives	6.1866970576	7.17845335266e-14	7.67089525265e-10	1.91772381316e-11	16	12	5	0.0768127441406	0.210113525391
Search.for.clin.enrichment	group_9205	-	hypothetical_protein	6.1866970576	7.17845335266e-14	7.67089525265e-10	1.91772381316e-11	16	12	5	0.0768127441406	0.210113525391
Search.for.clin.enrichment	group_9200	-	integrase_catalytic_subunit	6.1866970576	7.17845335266e-14	7.67089525265e-10	1.91772381316e-11	16	12	5	0.0768127441406	0.210113525391
Search.for.clin.enrichment	spvB	-	insecticidal_toxin_complex_protein_TcaC	6.1866970576	7.17845335266e-14	7.67089525265e-10	1.91772381316e-11	16	12	5	0.0768127441406	0.210113525391
Search.for.clin.enrichment	tcdB1	-	TcdB1	6.1866970576	7.17845335266e-14	7.67089525265e-10	1.91772381316e-11	16	12	5	0.0768127441406	0.210113525391
Search.for.clin.enrichment	tcdA4	-	TcdA4	6.07801857585	1.45020145106e-13	1.5496852706e-09	3.7797201722e-11	16	12	5	0.0768127441406	0.210113525391
Search.for.clin.enrichment	tnp_2	-	transposase	6.31727430556	1.52021863267e-13	1.62450563087e-09	3.8678705497e-11	16	13	5	0.0212707519531	0.210113525391
Search.for.clin.enrichment	group_1849	-	transposase,_IS111A/IS1328/IS1533	5.27309236948	4.66059972708e-13	4.98031686835e-09	1.1582132252e-10	16	12	6	0.0768127441406	0.454498291016
Search.for.clin.enrichment	group_1100	-	hypothetical_protein	0.287896791716	5.06558590514e-13	5.41308509824e-09	1.23024661324e-10	47	25	28	0.242960217283	0.770866994573
Search.for.clin.enrichment	group_9367	-	Uncharacterized_protein_conserved_in_bacteria	5.86319885316	5.88927727281e-13	6.29328169372e-09	1.39850704305e-10	16	12	5	0.0768127441406	0.210113525391
Search.for.clin.enrichment	group_9322	hcpA	hcp_protein	0.208391043398	6.39808861436e-13	6.8369974933e-09	1.48630380289e-10	14	9	10	0.179565429688	0.423950195312
Search.for.clin.enrichment	group_1276	pcaK_2	4-hydroxybenzoate_transporter	0.318129708483	1.94097008685e-12	2.07412063481e-08	4.41302262724e-10	26	13	19	0.028959274292	1.0
Search.for.clin.enrichment	group_3486	-	hypothetical_protein	4.49128205128	2.27349392242e-12	2.4294556055e-08	5.06136584479e-10	19	11	11	0.647605895996	0.647605895996
Search.for.clin.enrichment	hcpA	-	hcp_protein	4.58359872611	2.76624483686e-12	2.95600923267e-08	6.03267190341e-10	15	10	10	0.3017578125	0.3017578125
Search.for.clin.enrichment	tcdB2_1	-	hypothetical_protein	5.65169680959	3.7909596463e-12	4.05101947804e-08	8.10203895608e-10	18	12	7	0.237884521484	0.480682373047
Search.for.clin.enrichment	group_5192	-	hypothetical_protein	5.75989782886	4.21751416675e-12	4.50683563859e-08	8.83693262469e-10	13	10	6	0.09228515625	1.0
Search.for.clin.enrichment	tnp17	-	IS4_family_transposase	5.65097540288	8.22262050398e-12	8.78669227055e-08	1.68974851357e-09	17	12	5	0.143463134766	0.143463134766
Search.for.clin.enrichment	tcdB2	-	insecticidal_toxin_complex_protein_TcdB2	5.90507518797	1.90010435413e-11	2.03045151282e-07	3.83104059023e-09	16	15	3	0.000518798828125	0.0212707519531
Search.for.clin.enrichment	group_4441	-	hypothetical_protein	21.9827586207	3.47471082758e-11	3.71307599035e-07	6.8760666488e-09	6	4	2	0.6875	0.6875
Search.for.clin.enrichment	group_3439	-	hypothetical_protein	0.379383992806	1.13618539342e-10	1.21412771141e-06	2.20750492983e-08	42	23	25	0.279956238529	0.64396895637
Search.for.clin.enrichment	group_1121	-	HlyB_family_hemolysin_activator_protein	0.306635257165	1.19418793924e-10	1.27610923188e-06	2.27876648549e-08	14	6	13	0.0018310546875	0.79052734375
Search.for.clin.enrichment	group_2447	-	hypothetical_protein	0.202861163227	6.45726391068e-10	6.90023221496e-06	1.21056705526e-07	24	9	16	0.151589632034	0.307456254959
Search.for.clin.enrichment	group_1365	-	transposase	3.8775308642	7.38261267423e-10	7.88905990368e-06	1.36018274201e-07	25	14	15	0.424356222153	0.690037965775
Search.for.clin.enrichment	group_10011	-	hypothetical_protein	7.73684210526	1.23969576986e-09	1.32473889967e-05	2.24532016894e-07	12	12	2	0.00048828125	0.03857421875
Search.for.clin.enrichment	tnp17_2	-	IS4_family_transposase	38.43	1.38178372163e-09	1.47657408494e-05	2.46095680823e-07	8	7	1	0.0703125	0.0703125
Search.for.clin.enrichment	group_2166	-	hypothetical_protein	0.269102990033	1.6306258776e-09	1.74248681281e-05	2.8565357587e-07	26	16	14	0.326939582825	0.845018982887
Search.for.clin.enrichment	group_1564	-	phenylalanine/histidine_ammonia-lyase	0.18835978836	3.81704319665e-09	4.07889235994e-05	6.57885864507e-07	13	7	8	0.5810546875	1.0
Search.for.clin.enrichment	group_3822	-	hypothetical_protein	0.126762956669	4.37233460977e-09	4.672276764e-05	7.41631232382e-07	10	4	8	0.109375	0.75390625
Search.for.clin.enrichment	group_1566	proP_3	major_facilitator_transporter	0.223794212219	4.87463226243e-09	5.20903203563e-05	8.13911255568e-07	13	10	6	0.09228515625	1.0
Search.for.clin.enrichment	group_1125	-	chaperone_ClpB	0.245318634854	5.87600674756e-09	6.27910081044e-05	9.66015509298e-07	7	4	6	0.125	1.0
Search.for.clin.enrichment	rfaQ_5	-	ADP-heptose--LPS_heptosyltransferase_II	2.76656173008	7.43637434093e-09	7.94650962072e-05	1.2040166092e-06	16	8	10	0.454498291016	1.0
Search.for.clin.enrichment	group_13023	-	hypothetical_protein	0.0	8.70510139307e-09	9.30227134863e-05	1.38839870875e-06	1	0	1	1.0	1.0
Search.for.clin.enrichment	group_980	-	gp33	4.67647058824	9.68830996247e-09	0.000103529280259	1.52248941557e-06	10	9	4	0.021484375	0.75390625
Search.for.clin.enrichment	group_2130	-	gp66	0.261401189689	1.11880442539e-08	0.000119555440897	1.73268754923e-06	26	15	13	0.557197093964	1.0
Search.for.clin.enrichment	group_9437	-	hypothetical_protein	0.417208848406	1.22803544414e-08	0.000131227867561	1.87468382229e-06	25	18	14	0.0432852506638	0.690037965775
Search.for.clin.enrichment	group_2107	-	rmpB-like_protein	5.35851648352	1.53107312745e-08	0.000163610474399	2.30437287886e-06	14	11	5	0.057373046875	0.423950195312
Search.for.clin.enrichment	group_809	-	transposase	0.422745754604	1.63593117248e-08	0.000174815605091	2.42799451516e-06	31	20	22	0.0294493734837	0.149612784386
Search.for.clin.enrichment	group_1851	-	transposase_IS3/family_protein	4.40592051906	2.55812478814e-08	0.00027336121486	3.74467417617e-06	16	13	6	0.0212707519531	0.454498291016
Search.for.clin.enrichment	group_4864	-	hypothetical_protein	2.64472123369	3.33904674222e-08	0.000356810534874	4.76858284164e-06	18	8	12	0.237884521484	0.814529418945
Search.for.clin.enrichment	group_1291	-	transposase	0.438086918541	3.36873792447e-08	0.000359983334609	4.76858284164e-06	28	16	18	0.18493334204	0.57158818841
Search.for.clin.enrichment	group_9299	-	hypothetical_protein	5.99230769231	3.43609282057e-08	0.000367180878806	4.76858284164e-06	10	8	4	0.109375	0.75390625
Search.for.clin.enrichment	group_3698	-	hypothetical_protein	5.99230769231	3.43609282057e-08	0.000367180878806	4.76858284164e-06	10	8	4	0.109375	0.75390625
Search.for.clin.enrichment	group_3868	-	transposase	inf	3.84369192871e-08	0.000410736919502	5.26585794234e-06	9	9	0	0.00390625	0.00390625
Search.for.clin.enrichment	group_558	wapA_3	YD_repeat/RHS_repeat_protein	0.423708500662	4.49495528472e-08	0.000480330921725	6.08013824969e-06	36	25	22	0.0288167196559	0.242984954035
Search.for.clin.enrichment	group_4445	-	hypothetical_protein	2.50096432015	7.27849185995e-08	0.000777779640154	9.61063893901e-06	27	18	17	0.122078120708	0.247788563371
Search.for.clin.enrichment	group_9023	-	hypothetical_protein	6.12149173395	7.28487510818e-08	0.00077846175406	9.61063893901e-06	13	11	5	0.0224609375	0.5810546875
Search.for.clin.enrichment	group_2135	-	hypothetical_protein	4.20893719807	8.37736182024e-08	0.000895204884111	1.07856010134e-05	11	8	6	0.2265625	1.0
Search.for.clin.enrichment	group_2555	-	hypothetical_protein	4.20893719807	8.37736182024e-08	0.000895204884111	1.07856010134e-05	11	8	6	0.2265625	1.0
Search.for.clin.enrichment	group_1229	-	ATP-dependen_tDNA_ligase	12.75	9.81998708921e-08	0.00104936382035	1.24924264328e-05	13	12	1	0.00341796875	0.00341796875
Search.for.clin.enrichment	group_9159	-	hypothetical_protein	2.21211317418	1.13302314914e-07	0.00121074853717	1.41797180709e-05	20	13	13	0.263175964355	0.263175964355
Search.for.clin.enrichment	group_4598	ubiX	3-octaprenyl-4-hydroxybenzoate_carboxy-lyase	0.45212	1.14117139631e-07	0.0012194557541	1.41797180709e-05	52	29	35	0.0175332352991	0.48845566938
Search.for.clin.enrichment	group_2244	-	hypothetical_protein	0.438623789765	1.4156232339e-07	0.00151273498774	1.71901703153e-05	37	25	24	0.0470310274395	0.0988717495929
Search.for.clin.enrichment	group_2245	-	hypothetical_protein	2.27985810012	1.4156232339e-07	0.00151273498774	1.71901703153e-05	39	24	25	0.108129021406	0.19959086692
Search.for.clin.enrichment	group_5363	-	hypothetical_protein	0.209431417306	1.53282146983e-07	0.00163797302266	1.84041912659e-05	9	4	7	0.1796875	1.0
Search.for.clin.enrichment	ubiX	-	3-octaprenyl-4-hydroxybenzoate_carboxy-lyase	2.19064795671	1.69515909727e-07	0.00181144701134	2.01271890149e-05	52	35	29	0.0175332352991	0.48845566938
Search.for.clin.enrichment	group_2387	-	transposase_IS3/IS911	4.32232142857	2.03880452693e-07	0.00217866651748	2.3941390302e-05	11	9	4	0.0654296875	0.548828125
Search.for.clin.enrichment	group_3674	frc_4	CAIB/BAIF_family_CoA_transferase	0.287810945274	2.08817025221e-07	0.00223141873151	2.42545514294e-05	36	15	29	0.000312551157549	0.405032246141
Search.for.clin.enrichment	group_9428	-	hypothetical_protein	0.300872093023	2.19461916978e-07	0.00234517004483	2.52168822024e-05	13	9	9	0.266845703125	0.266845703125
Search.for.clin.enrichment	group_496	-	portal_protein	2.19888715166	2.65999697319e-07	0.00284247276555	3.01165209296e-05	51	34	27	0.0240929076984	0.779767930553
Search.for.clin.enrichment	hutH_1	-	phenylalanine/histidine_ammonia-lyase	3.86572128852	2.68907841868e-07	0.00287354919821	3.01165209296e-05	15	6	10	0.3017578125	0.607238769531
Search.for.clin.enrichment	group_6899	-	hypothetical_protein	4.01478816946	2.70558301445e-07	0.00289118600924	3.01165209296e-05	21	16	7	0.0266036987305	0.189247131348
Search.for.clin.enrichment	group_1524	-	Putative_transposase	0.445500759226	2.79783783025e-07	0.00298976950541	3.08223660351e-05	29	19	19	0.136045947671	0.136045947671
Search.for.clin.enrichment	group_491	-	portal_protein	0.458578523434	2.94854874157e-07	0.00315081918525	3.2151216176e-05	61	27	42	0.00444401947107	0.442626004946
Search.for.clin.enrichment	group_5691	-	hypothetical_protein	0.135516657256	3.2423040294e-07	0.00346472608581	3.499723319e-05	5	3	4	0.375	1.0
Search.for.clin.enrichment	group_10659	-	hypothetical_protein	0.217710791676	4.21248908169e-07	0.00450146583269	4.50146583269e-05	5	2	4	0.375	1.0
Search.for.clin.enrichment	group_5191	-	hypothetical_protein	5.33310344828	4.45290702411e-07	0.00475837644596	4.57838476082e-05	11	8	5	0.2265625	1.0
Search.for.clin.enrichment	group_9335	-	hypothetical_protein	5.33310344828	4.45290702411e-07	0.00475837644596	4.57838476082e-05	11	8	5	0.2265625	1.0
Search.for.clin.enrichment	group_9334	-	hypothetical_protein	5.33310344828	4.45290702411e-07	0.00475837644596	4.57838476082e-05	11	8	5	0.2265625	1.0
Search.for.clin.enrichment	group_1727	cpnA_1	short_chain_dehydrogenase	0.196016771488	4.45584891564e-07	0.00476152015126	4.57838476082e-05	8	5	5	0.7265625	0.7265625
Search.for.clin.enrichment	group_10431	-	hypothetical_protein	0.181335905474	4.53723474701e-07	0.00484848905066	4.61760861968e-05	10	5	6	0.75390625	1.0
Search.for.clin.enrichment	group_3860	-	hypothetical_protein	inf	5.21530060754e-07	0.00557307022922	5.20847684974e-05	3	3	0	0.25	0.25
Search.for.clin.enrichment	group_1426	-	hypothetical_protein	inf	5.21530060754e-07	0.00557307022922	5.20847684974e-05	11	11	0	0.0009765625	0.0009765625
Search.for.clin.enrichment	group_9983	-	hypothetical_protein	0.472873900293	5.5501539557e-07	0.00593089451706	5.49156899727e-05	30	17	21	0.0427739452571	0.584664711729
Search.for.clin.enrichment	hisP_2	-	histidine_transport_ATP-binding_protein	2.15399981418	6.44271713948e-07	0.00688468753525	6.31622709656e-05	66	35	41	0.0640175041372	0.712230882637
Search.for.clin.enrichment	group_2161	-	putative_bacteriophage_protein	0.155221454693	6.9167839687e-07	0.00739127534895	6.71584961842e-05	11	3	9	0.0654296875	0.2265625
Search.for.clin.enrichment	group_5905	-	bacteriophage_protein	0.0736596736597	6.97603694221e-07	0.00745459307644	6.71584961842e-05	2	1	2	0.5	1.0
Search.for.clin.enrichment	group_2656	-	hypothetical_protein	0.477352129942	8.04007207222e-07	0.00859162101638	7.67109019319e-05	52	30	35	0.0175332352991	0.331749763369
Search.for.clin.enrichment	group_1148	-	gene_11-1_protein	2.35912624954	8.37308994448e-07	0.00894748391467	7.87182086358e-05	27	23	14	0.000310748815536	1.0
Search.for.clin.enrichment	group_2021	fnr_4	Crp/Fnr_family_transcriptional_regulator	2.55013172168	8.397787558e-07	0.00897387578448	7.87182086358e-05	32	22	17	0.0501024597324	0.860050065909
Search.for.clin.enrichment	group_7810	-	hypothetical_protein	3.00032970656	8.88242124975e-07	0.00949175534748	8.25370030216e-05	6	5	2	0.21875	0.6875
Search.for.clin.enrichment	group_9323	-	putative_lipoprotein	3.40379901961	9.6008956466e-07	0.010259517088	8.38307016942e-05	11	9	6	0.0654296875	1.0
Search.for.clin.enrichment	frc_3	-	CAIB/BAIF_family_CoA_transferase	3.21027287319	9.81506145299e-07	0.0104883746687	8.38307016942e-05	37	29	16	0.000752897060011	0.511375781585
Search.for.clin.enrichment	group_1367	intA_2	phage_integrase	4.44920932726	1.07711872323e-06	0.0115100906764	8.38307016942e-05	7	6	2	0.125	0.453125
Search.for.clin.enrichment	group_5270	-	bacteriophage_GP29_protein	4.44920932726	1.07711872323e-06	0.0115100906764	8.38307016942e-05	7	6	2	0.125	0.453125
Search.for.clin.enrichment	group_5271	pinR	transposon_Tn2501_resolvase	4.44920932726	1.07711872323e-06	0.0115100906764	8.38307016942e-05	7	6	2	0.125	0.453125
Search.for.clin.enrichment	group_9540	-	DNA-binding_protein	4.44920932726	1.07711872323e-06	0.0115100906764	8.38307016942e-05	7	6	2	0.125	0.453125
Search.for.clin.enrichment	group_3771	-	hypothetical_protein	4.44920932726	1.07711872323e-06	0.0115100906764	8.38307016942e-05	7	6	2	0.125	0.453125
Search.for.clin.enrichment	group_9535	-	CopG_family_transcriptional_regulator	4.44920932726	1.07711872323e-06	0.0115100906764	8.38307016942e-05	7	6	2	0.125	0.453125
Search.for.clin.enrichment	group_9537	-	gp31	4.44920932726	1.07711872323e-06	0.0115100906764	8.38307016942e-05	7	6	2	0.125	0.453125
Search.for.clin.enrichment	group_9536	-	gp30	4.44920932726	1.07711872323e-06	0.0115100906764	8.38307016942e-05	7	6	2	0.125	0.453125
Search.for.clin.enrichment	prkC_1	-	serine/threonine_protein_kinase	0.238256658596	1.08259749521e-06	0.0115686368338	8.38307016942e-05	6	3	4	0.6875	1.0
Search.for.clin.enrichment	group_10657	-	hypothetical_protein	0.238256658596	1.08259749521e-06	0.0115686368338	8.38307016942e-05	6	3	4	0.6875	1.0
Search.for.clin.enrichment	group_10658	-	DNA-binding_protein	0.238256658596	1.08259749521e-06	0.0115686368338	8.38307016942e-05	6	3	4	0.6875	1.0
Search.for.clin.enrichment	group_10666	-	Site-specific_recombinase_XerD	0.238256658596	1.08259749521e-06	0.0115686368338	8.38307016942e-05	6	3	4	0.6875	1.0
Search.for.clin.enrichment	group_10664	-	hypothetical_protein	0.238256658596	1.08259749521e-06	0.0115686368338	8.38307016942e-05	6	3	4	0.6875	1.0
Search.for.clin.enrichment	group_10662	-	hypothetical_protein	0.238256658596	1.08259749521e-06	0.0115686368338	8.38307016942e-05	6	3	4	0.6875	1.0
Search.for.clin.enrichment	group_10663	-	hypothetical_protein	0.238256658596	1.08259749521e-06	0.0115686368338	8.38307016942e-05	6	3	4	0.6875	1.0
Search.for.clin.enrichment	group_10660	-	Uncharacterized_conserved_protein	0.238256658596	1.08259749521e-06	0.0115686368338	8.38307016942e-05	6	3	4	0.6875	1.0
Search.for.clin.enrichment	group_10665	-	Uncharacterized_protein_conserved_in_bacteria	0.238256658596	1.08259749521e-06	0.0115686368338	8.38307016942e-05	6	3	4	0.6875	1.0
Search.for.clin.enrichment	group_10661	-	hypothetical_protein	0.238256658596	1.08259749521e-06	0.0115686368338	8.38307016942e-05	6	3	4	0.6875	1.0
Search.for.clin.enrichment	group_5523	-	ATP-dependent_OLD_family_endonuclease	0.238256658596	1.08259749521e-06	0.0115686368338	8.38307016942e-05	6	3	4	0.6875	1.0
Search.for.clin.enrichment	group_5524	-	hypothetical_protein	0.238256658596	1.08259749521e-06	0.0115686368338	8.38307016942e-05	6	3	4	0.6875	1.0
Search.for.clin.enrichment	group_5525	-	phage_integrase	0.238256658596	1.08259749521e-06	0.0115686368338	8.38307016942e-05	6	3	4	0.6875	1.0
Search.for.clin.enrichment	group_3672	-	hypothetical_protein	0.483436213992	1.18231813263e-06	0.0126342515653	9.08459056734e-05	32	17	23	0.0200616070069	0.860050065909
Search.for.clin.enrichment	group_5903	-	Fic_family_protein	0.0761538461538	1.25380710064e-06	0.0133981826775	9.08459056734e-05	1	1	1	1.0	1.0
Search.for.clin.enrichment	group_13009	-	transposase	0.0761538461538	1.25380710064e-06	0.0133981826775	9.08459056734e-05	1	1	1	1.0	1.0
Search.for.clin.enrichment	group_13008	-	hypothetical_protein	0.0761538461538	1.25380710064e-06	0.0133981826775	9.08459056734e-05	1	1	1	1.0	1.0
Search.for.clin.enrichment	group_13010	-	Predicted_NTPase_(NACHT_family)	0.0761538461538	1.25380710064e-06	0.0133981826775	9.08459056734e-05	1	1	1	1.0	1.0
Search.for.clin.enrichment	group_4099	-	secreted_protein_hcp	13.1313131313	1.25380710064e-06	0.0133981826775	9.08459056734e-05	1	1	1	1.0	1.0
Search.for.clin.enrichment	group_12996	-	secreted_protein_hcp	0.0761538461538	1.25380710064e-06	0.0133981826775	9.08459056734e-05	1	1	1	1.0	1.0
Search.for.clin.enrichment	group_13004	-	hypothetical_protein	0.193973514171	1.28371062668e-06	0.0137177317567	9.08459056734e-05	6	4	4	0.6875	0.6875
Search.for.clin.enrichment	hepT	-	Octaprenyl-diphosphate_synthase	0.193973514171	1.28371062668e-06	0.0137177317567	9.08459056734e-05	6	4	4	0.6875	0.6875
Search.for.clin.enrichment	group_10164	-	hypothetical_protein	0.193973514171	1.28371062668e-06	0.0137177317567	9.08459056734e-05	6	4	4	0.6875	0.6875
Search.for.clin.enrichment	group_10161	-	hypothetical_protein	0.193973514171	1.28371062668e-06	0.0137177317567	9.08459056734e-05	6	4	4	0.6875	0.6875
Search.for.clin.enrichment	group_10160	-	hypothetical_protein	0.193973514171	1.28371062668e-06	0.0137177317567	9.08459056734e-05	6	4	4	0.6875	0.6875
Search.for.clin.enrichment	group_10162	-	hypothetical_protein	0.193973514171	1.28371062668e-06	0.0137177317567	9.08459056734e-05	6	4	4	0.6875	0.6875
Search.for.clin.enrichment	wapA_4	-	YD_repeat-/RHS_repeat-containing_protein	0.398303522036	1.30001472718e-06	0.0138919573747	9.13944564125e-05	19	10	13	0.167068481445	1.0
Search.for.clin.enrichment	group_3730	-	hypothetical_protein	4.83667711599	1.33083501975e-06	0.0142213030211	9.29496929482e-05	6	4	4	0.6875	0.6875
Search.for.clin.enrichment	group_2385	-	Transposase_mutator_family	2.06076373957	1.37649804497e-06	0.0147092581085	9.55146630423e-05	31	21	17	0.0707555459812	0.720100131817
Search.for.clin.enrichment	group_403	-	bacteriophage/transposase_fusion_protein	0.127097930585	1.44088545893e-06	0.0153973020141	9.93374323491e-05	14	4	10	0.179565429688	0.179565429688
Search.for.clin.enrichment	group_2685	-	hypothetical_protein	2.05743589744	1.45831722252e-06	0.0155835778399	9.98947297428e-05	62	39	31	0.0558972266997	1.0
Search.for.clin.enrichment	group_506	-	portal_protein	2.953125	1.5233530713e-06	0.0162785509199	0.000103685037707	32	28	7	1.93011946976e-05	0.00210240157321
Search.for.clin.enrichment	group_1584	yehT	DNA-binding_response_regulator	0.285320243104	1.5441054457e-06	0.0165003107928	0.00010443234679	6	5	4	0.21875	0.6875
Search.for.clin.enrichment	glpC	-	ferredoxin	0.259205190592	1.58994901586e-06	0.0169901951835	0.000106738530251	24	9	18	0.0226558446884	0.307456254959
Search.for.clin.enrichment	group_2690	-	transposase	0.451886276654	1.59818125025e-06	0.0170781648402	0.000106738530251	26	12	17	0.168637543917	0.845018982887
Search.for.clin.enrichment	group_3770	-	YcfA_family_protein	4.32291666667	1.95421861089e-06	0.020882780076	0.000129706708547	6	5	2	0.21875	0.6875
Search.for.clin.enrichment	group_9128	-	Integrase	2.47149223913	2.00540324491e-06	0.0214297390751	0.000131470791872	18	12	10	0.237884521484	0.814529418945
Search.for.clin.enrichment	group_9127	wapA_4	RhsD_protein	2.47149223913	2.00540324491e-06	0.0214297390751	0.000131470791872	18	12	10	0.237884521484	0.814529418945
Search.for.clin.enrichment	group_9181	-	hypothetical_protein	2.23541666667	2.08888833608e-06	0.0223218607593	0.000134916210025	27	24	13	4.92334365845e-05	1.0
Search.for.clin.enrichment	group_1643	-	phage_P2_GpU_family_protein	0.334047526295	2.0958348179e-06	0.0223960908641	0.000134916210025	25	15	12	0.424356222153	1.0
Search.for.clin.enrichment	group_1823	-	tail_tape_measure_protein	0.334047526295	2.0958348179e-06	0.0223960908641	0.000134916210025	25	15	12	0.424356222153	1.0
Search.for.clin.enrichment	group_3855	ampD_2	N-acetylmuramoyl-L-alanine_amidase	3.72874654013	2.2269475434e-06	0.0237971614487	0.000142497972747	26	19	10	0.028959274292	0.326939582825
Search.for.clin.enrichment	group_1699	-	hypothetical_protein	0.264042048851	2.28675827243e-06	0.0244362988992	0.000145454160114	14	8	9	0.423950195312	0.79052734375
Search.for.clin.enrichment	group_5240	-	type_I_restriction-modification_system_methyltransferase_subunit	4.68978444236	2.42287977713e-06	0.0258908932985	0.000152623233643	4	3	3	0.625	0.625
Search.for.clin.enrichment	group_5154	-	hypothetical_protein	0.473188936716	2.42803197823e-06	0.0259459497193	0.000152623233643	40	29	24	0.00642657609569	0.268187251055
Search.for.clin.enrichment	group_6006	-	DNA_binding_protein	2.98127340824	2.47342134216e-06	0.0264309804623	0.000154567137207	28	25	6	2.74404883385e-05	0.00371916592121
Search.for.clin.enrichment	group_1790	-	XRE_family_transcriptional_regulator	0.307117504203	2.63412876832e-06	0.0281483000183	0.000163652907083	22	7	18	0.00434350967407	0.133800506592
Search.for.clin.enrichment	group_2873	-	hypothetical_protein	3.75888588651	2.7543380338e-06	0.0294328562292	0.000170132116932	23	17	9	0.0346896648407	0.404872894287
Search.for.clin.enrichment	group_1198	nemR_2	TetR_family_transcriptional_regulator	0.206163805235	2.93799591626e-06	0.0313954243612	0.00018043347334	24	6	19	0.00661075115204	0.0226558446884
Search.for.clin.enrichment	group_9862	-	hypothetical_protein	0.360387934213	3.07483830391e-06	0.0328577221156	0.000186691602929	8	7	4	0.0703125	1.0
Search.for.clin.enrichment	group_4318	-	hypothetical_protein	2.77478768034	3.07483830391e-06	0.0328577221156	0.000186691602929	8	4	7	0.0703125	1.0
Search.for.clin.enrichment	group_12697	-	phage_recombination_protein_Bet	0.0	3.11708613713e-06	0.0333091824613	0.000188187471533	4	0	4	0.125	0.125
Search.for.clin.enrichment	group_2412	-	hypothetical_protein	2.57706949978	3.30915810391e-06	0.0353616634984	0.00019866103089	17	12	7	0.143463134766	0.629058837891
Search.for.clin.enrichment	group_9125	-	hypothetical_protein	3.18857142857	3.40170304576e-06	0.036350598747	0.000203075970653	17	14	6	0.0127258300781	0.332305908203
Search.for.clin.enrichment	group_9534	-	hypothetical_protein	4.19749800373	3.52794823459e-06	0.0376996548348	0.000207140960631	7	5	3	0.453125	1.0
Search.for.clin.enrichment	group_9539	-	hypothetical_protein	4.19749800373	3.52794823459e-06	0.0376996548348	0.000207140960631	5	4	2	0.375	1.0
Search.for.clin.enrichment	group_9538	-	Predicted_type_IV_restriction_endonuclease	4.19749800373	3.52794823459e-06	0.0376996548348	0.000207140960631	5	4	2	0.375	1.0
Search.for.clin.enrichment	group_5088	-	dienelactone_hydrolase-like	2.40803571429	3.6941306568e-06	0.0394754801986	0.00021571300655	12	9	9	0.14599609375	0.14599609375
Search.for.clin.enrichment	group_3403	glpC	ferredoxin	3.63475177305	3.76956772636e-06	0.0402816007239	0.000217123110013	25	18	10	0.0432852506638	0.424356222153
Search.for.clin.enrichment	ampD_2	-	N-acetylmuramoyl-L-alanine_amidase	0.27512195122	3.76956772636e-06	0.0402816007239	0.000217123110013	25	10	18	0.0432852506638	0.424356222153
Search.for.clin.enrichment	group_10103	-	Manganese_catalase	4.42298850575	3.7995528329e-06	0.0406020215724	0.000217123110013	5	4	2	0.375	1.0
Search.for.clin.enrichment	group_4354	-	Manganese_catalase	0.226091476091	3.7995528329e-06	0.0406020215724	0.000217123110013	5	2	4	0.375	1.0
Search.for.clin.enrichment	group_2020	fnr_4	Crp/Fnr_family_transcriptional_regulator	0.408857142857	3.95789073494e-06	0.0422940203936	0.000224968193583	28	16	19	0.0871585533023	0.57158818841
Search.for.clin.enrichment	group_593	-	hypothetical_protein	0.500316442344	4.12095233022e-06	0.0440364966007	0.000232997336512	43	18	31	0.00540157265459	0.360377652936
Search.for.clin.enrichment	group_2371	-	carboxymuconolactone_decarboxylase	1.98730305062	4.37167866384e-06	0.0467157582018	0.000244585121475	18	16	10	0.00131225585938	0.814529418945
Search.for.clin.enrichment	group_2273	-	carboxymuconolactone_decarboxylase	0.503194517659	4.37167866384e-06	0.0467157582018	0.000244585121475	18	10	16	0.00131225585938	0.814529418945
Search.for.clin.enrichment	mntH_5	-	manganese_transport_protein_MntH	1.98938992042	4.6584187173e-06	0.0497798624131	0.000259270116735	16	12	10	0.0768127441406	0.454498291016
Search.for.clin.enrichment	group_1990	-	hypothetical_protein	2.66756112105	5.01506694263e-06	0.053591005349	0.000277673602844	17	11	10	0.332305908203	0.629058837891
Search.for.clin.enrichment	group_2028	-	hypothetical_protein	0.502136204392	5.1336854868e-06	0.054858563112	0.000282776098515	51	26	36	0.00460130971177	1.0
Search.for.clin.enrichment	group_569	-	insertion_element_protein	3.33435739887	5.41153955285e-06	0.0578277116617	0.000296552367496	20	12	10	0.503444671631	1.0
Search.for.clin.enrichment	lysA_4	-	diaminopimelate_decarboxylase	2.37048014226	5.56083267784e-06	0.0594230579954	0.000303178867324	11	8	9	0.0654296875	0.2265625
Search.for.clin.enrichment	group_9620	-	hypothetical_protein	23.4161290323	5.66333591719e-06	0.0605184076111	0.000307200038635	3	2	1	1.0	1.0
Search.for.clin.enrichment	group_13414	-	hypothetical_protein	0.0	5.84114300337e-06	0.062418454134	0.000315244717849	2	0	2	0.5	0.5
Search.for.clin.enrichment	group_623	-	hypothetical_protein	2.36312808597	6.11808827398e-06	0.0653778912957	0.00032132611441	36	23	18	0.132498163963	1.0
Search.for.clin.enrichment	group_2525	-	hypothetical_protein	0.114583333333	6.25452290823e-06	0.0668358317973	0.00032132611441	3	3	1	0.25	1.0
Search.for.clin.enrichment	group_11665	-	Ricin-type_beta-trefoil_lectin_domain	0.114583333333	6.25452290823e-06	0.0668358317973	0.00032132611441	4	2	3	0.625	1.0
Search.for.clin.enrichment	group_13006	-	hypothetical_protein	0.114583333333	6.25452290823e-06	0.0668358317973	0.00032132611441	2	2	1	0.5	1.0
Search.for.clin.enrichment	group_13005	-	hypothetical_protein	0.114583333333	6.25452290823e-06	0.0668358317973	0.00032132611441	2	2	1	0.5	1.0
Search.for.clin.enrichment	group_988	-	hypothetical_protein	0.114583333333	6.25452290823e-06	0.0668358317973	0.00032132611441	2	2	1	0.5	1.0
Search.for.clin.enrichment	group_5902	-	hypothetical_protein	0.114583333333	6.25452290823e-06	0.0668358317973	0.00032132611441	2	2	1	0.5	1.0
Search.for.clin.enrichment	group_3560	-	phage_Tail_Protein_X	0.114583333333	6.25452290823e-06	0.0668358317973	0.00032132611441	4	2	3	0.625	1.0
Search.for.clin.enrichment	group_3562	-	oxidoreductase	8.72727272727	6.25452290823e-06	0.0668358317973	0.00032132611441	2	1	2	0.5	1.0
Search.for.clin.enrichment	group_3019	-	hypothetical_protein	0.114583333333	6.25452290823e-06	0.0668358317973	0.00032132611441	2	2	1	0.5	1.0
Search.for.clin.enrichment	group_7130	-	hypothetical_protein	0.408399470899	6.3328758613e-06	0.0676731114538	0.000323794791645	17	8	12	0.143463134766	1.0
Search.for.clin.enrichment	group_3708	-	hypothetical_protein	2.12839829676	6.4923648646e-06	0.0693774109431	0.000325192766404	24	16	15	0.151589632034	0.307456254959
Search.for.clin.enrichment	group_3405	-	extracellular_nuclease	0.260593220339	6.91180705044e-06	0.073859570141	0.000325192766404	24	8	18	0.0226558446884	0.151589632034
Search.for.clin.enrichment	group_2556	-	hypothetical_protein	0.0	6.95848013141e-06	0.0743583186842	0.000325192766404	5	0	5	0.0625	0.0625
Search.for.clin.enrichment	group_5663	hsdR_1	type_I_site-specific_deoxyribonuclease_HsdR	inf	6.95848013141e-06	0.0743583186842	0.000325192766404	5	5	0	0.0625	0.0625
Search.for.clin.enrichment	group_5662	-	type_I_restriction-modification_system_M_subunit	inf	6.95848013141e-06	0.0743583186842	0.000325192766404	5	5	0	0.0625	0.0625
Search.for.clin.enrichment	group_1290	-	transposase	2.75348234532	7.21230447667e-06	0.0770706856377	0.000325192766404	14	7	12	0.012939453125	1.0
Search.for.clin.enrichment	group_5330	-	hypothetical_protein	0.363176470588	7.21230447667e-06	0.0770706856377	0.000325192766404	30	14	17	0.584664711729	0.855535551906
Search.for.clin.enrichment	group_5329	-	replication_protein_A	0.363176470588	7.21230447667e-06	0.0770706856377	0.000325192766404	30	14	17	0.584664711729	0.855535551906
Search.for.clin.enrichment	group_2913	-	hypothetical_protein	0.363176470588	7.21230447667e-06	0.0770706856377	0.000325192766404	30	14	17	0.584664711729	0.855535551906
Search.for.clin.enrichment	group_9817	-	hypothetical_protein	0.363176470588	7.21230447667e-06	0.0770706856377	0.000325192766404	30	14	17	0.584664711729	0.855535551906
Search.for.clin.enrichment	group_9818	-	hypothetical_protein	0.363176470588	7.21230447667e-06	0.0770706856377	0.000325192766404	30	14	17	0.584664711729	0.855535551906
Search.for.clin.enrichment	group_9819	-	hypothetical_protein	0.363176470588	7.21230447667e-06	0.0770706856377	0.000325192766404	30	14	17	0.584664711729	0.855535551906
Search.for.clin.enrichment	group_9816	-	hypothetical_protein	0.363176470588	7.21230447667e-06	0.0770706856377	0.000325192766404	30	14	17	0.584664711729	0.855535551906
Search.for.clin.enrichment	group_9815	-	hypothetical_protein	0.363176470588	7.21230447667e-06	0.0770706856377	0.000325192766404	30	14	17	0.584664711729	0.855535551906
Search.for.clin.enrichment	group_9826	-	glycoside_hydrolase	0.363176470588	7.21230447667e-06	0.0770706856377	0.000325192766404	30	14	17	0.584664711729	0.855535551906
Search.for.clin.enrichment	group_3799	-	hypothetical_protein	0.363176470588	7.21230447667e-06	0.0770706856377	0.000325192766404	30	14	17	0.584664711729	0.855535551906
Search.for.clin.enrichment	group_9827	-	Protein_of_unknown_function_(DUF3154)	0.363176470588	7.21230447667e-06	0.0770706856377	0.000325192766404	30	14	17	0.584664711729	0.855535551906
Search.for.clin.enrichment	group_9825	-	hypothetical_protein	0.363176470588	7.21230447667e-06	0.0770706856377	0.000325192766404	30	14	17	0.584664711729	0.855535551906
Search.for.clin.enrichment	group_9823	-	hypothetical_protein	0.363176470588	7.21230447667e-06	0.0770706856377	0.000325192766404	30	14	17	0.584664711729	0.855535551906
Search.for.clin.enrichment	group_9822	-	hypothetical_protein	0.363176470588	7.21230447667e-06	0.0770706856377	0.000325192766404	30	14	17	0.584664711729	0.855535551906
Search.for.clin.enrichment	group_9821	-	hypothetical_protein	0.363176470588	7.21230447667e-06	0.0770706856377	0.000325192766404	30	14	17	0.584664711729	0.855535551906
Search.for.clin.enrichment	group_9820	-	hypothetical_protein	0.363176470588	7.21230447667e-06	0.0770706856377	0.000325192766404	30	14	17	0.584664711729	0.855535551906
Search.for.clin.enrichment	group_9828	-	hypothetical_protein	0.363176470588	7.21230447667e-06	0.0770706856377	0.000325192766404	30	14	17	0.584664711729	0.855535551906
Search.for.clin.enrichment	group_9978	-	hypothetical_protein	0.363176470588	7.21230447667e-06	0.0770706856377	0.000325192766404	30	14	17	0.584664711729	0.855535551906
Search.for.clin.enrichment	group_2774	-	hypothetical_protein	0.363176470588	7.21230447667e-06	0.0770706856377	0.000325192766404	27	17	12	0.247788563371	0.701108038425
Search.for.clin.enrichment	group_3800	-	hypothetical_protein	0.363176470588	7.21230447667e-06	0.0770706856377	0.000325192766404	30	14	17	0.584664711729	0.855535551906
Search.for.clin.enrichment	group_2160	-	hypothetical_protein	0.363176470588	7.21230447667e-06	0.0770706856377	0.000325192766404	30	14	17	0.584664711729	0.855535551906
Search.for.clin.enrichment	group_9824	-	hypothetical_protein	0.363176470588	7.21230447667e-06	0.0770706856377	0.000325192766404	30	14	17	0.584664711729	0.855535551906
Search.for.clin.enrichment	group_9900	-	filamentous_hemagglutinin_family_outer_membrane_protein	0.258354978355	7.41610188501e-06	0.0792484647432	0.000332976742619	8	4	6	0.2890625	1.0
Search.for.clin.enrichment	group_1143	-	chromosome_segregation_ATPase	2.23273657289	7.85845151562e-06	0.0839754128959	0.000351361560234	29	23	14	0.00231570005417	1.0
Search.for.clin.enrichment	group_2216	wapA_1	FG-GAP/YD_repeat-containing_protein	0.327568013947	8.50693599641e-06	0.0909051180576	0.00037877132524	13	9	6	0.266845703125	1.0
Search.for.clin.enrichment	group_2044	-	transposase	1.98622881356	9.47891373827e-06	0.101291672207	0.00042029739505	63	34	43	0.00515239704209	0.614655015765
Search.for.clin.enrichment	group_9425	-	hypothetical_protein	3.10369096028	9.66591435481e-06	0.103289960795	0.000426129747717	24	17	10	0.0639146566391	0.541256189346
Search.for.clin.enrichment	panE-1_2	-	2-dehydropantoate_2-reductase	0.213444792755	9.69020481894e-06	0.103549528695	0.000426129747717	12	6	7	0.7744140625	1.0
Search.for.clin.enrichment	group_2071	-	phage_major_tail_tube_protein	0.375991458206	1.0476041004e-05	0.111946974169	0.000451538436322	32	19	15	0.377085587475	0.860050065909
Search.for.clin.enrichment	group_3789	-	Integrase	0.0	1.07536664697e-05	0.114913679895	0.000451538436322	1	0	1	1.0	1.0
Search.for.clin.enrichment	group_11667	-	hypothetical_protein	0.118578255675	1.07954403854e-05	0.115360075958	0.000451538436322	3	2	2	1.0	1.0
Search.for.clin.enrichment	group_11666	-	hypothetical_protein	0.118578255675	1.07954403854e-05	0.115360075958	0.000451538436322	3	2	2	1.0	1.0
Search.for.clin.enrichment	group_1114	-	Prophage_minor_tail_protein_Z_(GPZ)	0.118578255675	1.07954403854e-05	0.115360075958	0.000451538436322	3	2	2	1.0	1.0
Search.for.clin.enrichment	group_1639	-	hypothetical_protein	0.118578255675	1.07954403854e-05	0.115360075958	0.000451538436322	3	2	2	1.0	1.0
Search.for.clin.enrichment	group_5289	-	bacteriophage-acquired_protein	0.368571428571	1.08366130097e-05	0.115800046622	0.000451538436322	26	17	11	0.168637543917	0.557197093964
Search.for.clin.enrichment	group_1820	-	GPW/gp25_family_protein	0.368571428571	1.08366130097e-05	0.115800046622	0.000451538436322	26	17	11	0.168637543917	0.557197093964
Search.for.clin.enrichment	group_2446	-	hypothetical_protein	0.368571428571	1.08366130097e-05	0.115800046622	0.000451538436322	30	14	17	0.584664711729	0.855535551906
Search.for.clin.enrichment	group_9569	-	Phage-related_tail_fiber_protein	0.368571428571	1.08366130097e-05	0.115800046622	0.000451538436322	26	17	11	0.168637543917	0.557197093964
Search.for.clin.enrichment	group_2772	-	phage_tail_sheath_protein	0.368571428571	1.08366130097e-05	0.115800046622	0.000451538436322	26	17	11	0.168637543917	0.557197093964
Search.for.clin.enrichment	group_2355	-	baseplate_J_family_protein	0.368571428571	1.08366130097e-05	0.115800046622	0.000451538436322	26	17	11	0.168637543917	0.557197093964
Search.for.clin.enrichment	group_2766	-	phage_tail_protein_I	0.368571428571	1.08366130097e-05	0.115800046622	0.000451538436322	26	17	11	0.168637543917	0.557197093964
Search.for.clin.enrichment	proP7_2	-	putative_sugar_transporter	2.20578616352	1.08595712273e-05	0.116045378135	0.000451538436322	10	5	7	0.34375	1.0
Search.for.clin.enrichment	group_1979	katE	hydroperoxidase_II	2.39707835325	1.16964426218e-05	0.124988185857	0.000482119949706	45	25	23	0.551484329803	1.0
Search.for.clin.enrichment	katE	-	Protein_of_unknown_function_(DUF3022)	0.240659340659	1.17300128647e-05	0.125346917472	0.000482119949706	8	2	6	0.2890625	0.2890625
Search.for.clin.enrichment	group_9325	-	helix-turn-helix_domain-containing_protein	2.44610673666	1.19157401419e-05	0.127331599156	0.000482119949706	15	11	8	0.118469238281	1.0
Search.for.clin.enrichment	group_1178	-	gp74	0.384746339803	1.23380570074e-05	0.131844477181	0.000482119949706	29	20	13	0.0614283457398	0.711071103811
Search.for.clin.enrichment	group_3370	-	tryptophan_halogenase	0.519741058839	1.24096625435e-05	0.13260965394	0.000482119949706	23	13	19	0.00259947776794	0.677639484406
Search.for.clin.enrichment	prnB	-	PrnB	0.519741058839	1.24096625435e-05	0.13260965394	0.000482119949706	23	13	19	0.00259947776794	0.677639484406
Search.for.clin.enrichment	group_7811	kshA_3	Rieske_(2Fe-2S)_domain-containing_protein	0.519741058839	1.24096625435e-05	0.13260965394	0.000482119949706	23	13	19	0.00259947776794	0.677639484406
Search.for.clin.enrichment	group_7812	-	FAD_dependent_oxidoreductase	0.519741058839	1.24096625435e-05	0.13260965394	0.000482119949706	23	13	19	0.00259947776794	0.677639484406
Search.for.clin.enrichment	group_9277	-	hypothetical_protein	0.517683294564	1.25340937538e-05	0.133939325853	0.000482119949706	18	16	10	0.00131225585938	0.814529418945
Search.for.clin.enrichment	group_5076	xerC_2	phage_integrase_site_specific_recombinase	21.9678456592	1.27229857587e-05	0.135957825817	0.000482119949706	3	3	1	0.25	1.0
Search.for.clin.enrichment	group_5283	-	bacteriophage_replication_protein	21.9678456592	1.27229857587e-05	0.135957825817	0.000482119949706	9	9	1	0.00390625	0.0390625
Search.for.clin.enrichment	group_5282	-	Uncharacterized_protein_conserved_in_bacteria	21.9678456592	1.27229857587e-05	0.135957825817	0.000482119949706	9	9	1	0.00390625	0.0390625
Search.for.clin.enrichment	group_9558	-	bacteriophage_gp29_protein	21.9678456592	1.27229857587e-05	0.135957825817	0.000482119949706	9	9	1	0.00390625	0.0390625
Search.for.clin.enrichment	group_14980	-	bacteriophage_gp31_protein	21.9678456592	1.27229857587e-05	0.135957825817	0.000482119949706	9	9	1	0.00390625	0.0390625
Search.for.clin.enrichment	group_14978	-	partition_protein	21.9678456592	1.27229857587e-05	0.135957825817	0.000482119949706	9	9	1	0.00390625	0.0390625
Search.for.clin.enrichment	group_9549	-	helix-turn-helix_domain-containing_protein	21.9678456592	1.27229857587e-05	0.135957825817	0.000482119949706	9	9	1	0.00390625	0.0390625
Search.for.clin.enrichment	group_9553	-	hypothetical_protein	21.9678456592	1.27229857587e-05	0.135957825817	0.000482119949706	9	9	1	0.00390625	0.0390625
Search.for.clin.enrichment	group_9552	-	hypothetical_protein	21.9678456592	1.27229857587e-05	0.135957825817	0.000482119949706	9	9	1	0.00390625	0.0390625
Search.for.clin.enrichment	group_9550	-	hypothetical_protein	21.9678456592	1.27229857587e-05	0.135957825817	0.000482119949706	9	9	1	0.00390625	0.0390625
Search.for.clin.enrichment	group_9557	-	bacteriophage-acquired_protein	21.9678456592	1.27229857587e-05	0.135957825817	0.000482119949706	9	9	1	0.00390625	0.0390625
Search.for.clin.enrichment	group_9556	-	bacteriophage-acquired_protein	21.9678456592	1.27229857587e-05	0.135957825817	0.000482119949706	9	9	1	0.00390625	0.0390625
Search.for.clin.enrichment	group_9555	-	DNA_methyltransferase	21.9678456592	1.27229857587e-05	0.135957825817	0.000482119949706	9	9	1	0.00390625	0.0390625
Search.for.clin.enrichment	group_9554	-	gp43	21.9678456592	1.27229857587e-05	0.135957825817	0.000482119949706	9	9	1	0.00390625	0.0390625
Search.for.clin.enrichment	group_9559	-	bacteriophage_gp30_protein	21.9678456592	1.27229857587e-05	0.135957825817	0.000482119949706	9	9	1	0.00390625	0.0390625
Search.for.clin.enrichment	group_2432	-	addiction_module_killer_protein	21.9678456592	1.27229857587e-05	0.135957825817	0.000482119949706	9	9	1	0.00390625	0.0390625
Search.for.clin.enrichment	group_2113	-	hypothetical_protein	1.92995049505	1.3153604193e-05	0.140559414406	0.000496676375995	18	13	10	0.0962524414062	0.814529418945
Search.for.clin.enrichment	group_2698	-	Domain_of_unknown_function_(DUF2760)	0.348092034066	1.42709393729e-05	0.152499258139	0.0005369692188	27	13	19	0.0522389858961	1.0
Search.for.clin.enrichment	group_2862	-	hypothetical_protein	2.06786171575	1.4829915577e-05	0.158472477856	0.000556043781949	23	15	15	0.210039615631	0.210039615631
Search.for.clin.enrichment	group_9847	-	hypothetical_protein	0.169082125604	1.52160752006e-05	0.162598979594	0.00056576959891	4	4	3	0.125	0.625
Search.for.clin.enrichment	group_2660	poxB_1	pyruvate_dehydrogenase	0.186436616343	1.5929745102e-05	0.17022525616	0.00056576959891	7	5	4	0.453125	1.0
Search.for.clin.enrichment	group_3798	-	hypothetical_protein	0.374096385542	1.62452331019e-05	0.173596560927	0.00056576959891	29	14	16	0.711071103811	1.0
Search.for.clin.enrichment	hsdS_1	-	restriction_modification_system_DNA_specificity_domain-containing_protein	inf	1.64432874443e-05	0.17571296963	0.00056576959891	4	4	0	0.125	0.125
Search.for.clin.enrichment	group_1924	-	hypothetical_protein	inf	1.64432874443e-05	0.17571296963	0.00056576959891	3	3	0	0.25	0.25
Search.for.clin.enrichment	group_11307	-	hypothetical_protein	inf	1.64432874443e-05	0.17571296963	0.00056576959891	4	4	0	0.125	0.125
Search.for.clin.enrichment	group_5480	-	hypothetical_protein	inf	1.64432874443e-05	0.17571296963	0.00056576959891	5	5	0	0.0625	0.0625
Search.for.clin.enrichment	group_9975	-	hypothetical_protein	inf	1.64432874443e-05	0.17571296963	0.00056576959891	1	1	0	1.0	1.0
Search.for.clin.enrichment	group_9974	-	Phage_transcriptional_regulator,_AlpA	inf	1.64432874443e-05	0.17571296963	0.00056576959891	1	1	0	1.0	1.0
Search.for.clin.enrichment	group_9973	-	phage/plasmid_replication_protein,_gene_II/X_family	inf	1.64432874443e-05	0.17571296963	0.00056576959891	1	1	0	1.0	1.0
Search.for.clin.enrichment	group_11306	-	integral_membrane_protein	inf	1.64432874443e-05	0.17571296963	0.00056576959891	4	4	0	0.125	0.125
Search.for.clin.enrichment	group_2739	-	hypothetical_protein	0.0	1.64432874443e-05	0.17571296963	0.00056576959891	5	0	5	0.0625	0.0625
Search.for.clin.enrichment	group_2136	-	Protein_of_unknown_function_(DUF2778)	0.0	1.64432874443e-05	0.17571296963	0.00056576959891	4	0	4	0.125	0.125
Search.for.clin.enrichment	group_9968	-	hypothetical_protein	inf	1.64432874443e-05	0.17571296963	0.00056576959891	1	1	0	1.0	1.0
Search.for.clin.enrichment	group_9969	-	hypothetical_protein	inf	1.64432874443e-05	0.17571296963	0.00056576959891	1	1	0	1.0	1.0
Search.for.clin.enrichment	group_9966	-	hypothetical_protein	inf	1.64432874443e-05	0.17571296963	0.00056576959891	1	1	0	1.0	1.0
Search.for.clin.enrichment	group_9964	-	hypothetical_protein	inf	1.64432874443e-05	0.17571296963	0.00056576959891	1	1	0	1.0	1.0
Search.for.clin.enrichment	group_9965	-	restriction_endonuclease_S_subunits	inf	1.64432874443e-05	0.17571296963	0.00056576959891	1	1	0	1.0	1.0
Search.for.clin.enrichment	group_9963	-	Domain_of_unknown_function_(DUF955)	inf	1.64432874443e-05	0.17571296963	0.00056576959891	1	1	0	1.0	1.0
Search.for.clin.enrichment	group_9971	-	hypothetical_protein	inf	1.64432874443e-05	0.17571296963	0.00056576959891	1	1	0	1.0	1.0
Search.for.clin.enrichment	group_9970	-	lipolytic_protein	inf	1.64432874443e-05	0.17571296963	0.00056576959891	1	1	0	1.0	1.0
Search.for.clin.enrichment	group_11304	-	anticodon_nuclease	inf	1.64432874443e-05	0.17571296963	0.00056576959891	4	4	0	0.125	0.125
Search.for.clin.enrichment	group_9972	-	inner_membrane_protein	inf	1.64432874443e-05	0.17571296963	0.00056576959891	1	1	0	1.0	1.0
Search.for.clin.enrichment	pinR_3	-	recombinase,_transposition_resolvase,_TnpR	inf	1.64432874443e-05	0.17571296963	0.00056576959891	1	1	0	1.0	1.0
Search.for.clin.enrichment	group_9976	intA_3	phage_integrase	inf	1.64432874443e-05	0.17571296963	0.00056576959891	1	1	0	1.0	1.0
Search.for.clin.enrichment	group_1409	-	hypothetical_protein	0.206478658537	1.64986388455e-05	0.176304454703	0.00056576959891	11	6	6	1.0	1.0
Search.for.clin.enrichment	group_1534	-	terminase,_large_subunit	9.22909880565	1.65188204061e-05	0.17652011486	0.00056576959891	12	11	2	0.00634765625	0.03857421875
Search.for.clin.enrichment	group_10695	-	hypothetical_protein	0.280775911986	1.66696041348e-05	0.178131389785	0.000569109871516	5	4	4	0.375	0.375
Search.for.clin.enrichment	group_1550	-	hypothetical_protein	0.428737348598	1.69728426724e-05	0.181371796797	0.000577617187251	30	20	16	0.0987371467054	0.855535551906
Search.for.clin.enrichment	group_3211	-	cytochrome_P460	3.23075613079	1.71127113439e-05	0.182866433421	0.000580528360068	13	7	9	0.266845703125	1.0
Search.for.clin.enrichment	group_1601	-	DNA-binding_protein	1.90599736017	1.78516106156e-05	0.190762311039	0.00060367819949	19	10	16	0.00442504882813	1.0
Search.for.clin.enrichment	group_11302	-	hypothetical_protein	0.122839506173	1.86527295637e-05	0.199323068118	0.000615194654684	1	1	1	1.0	1.0
Search.for.clin.enrichment	group_11298	-	Methylase_of_polypeptide_chain_release_factors	0.122839506173	1.86527295637e-05	0.199323068118	0.000615194654684	1	1	1	1.0	1.0
Search.for.clin.enrichment	group_11292	-	hypothetical_protein	0.122839506173	1.86527295637e-05	0.199323068118	0.000615194654684	1	1	1	1.0	1.0
Search.for.clin.enrichment	group_11295	-	Predicted_nucleotide-binding_protein	0.122839506173	1.86527295637e-05	0.199323068118	0.000615194654684	1	1	1	1.0	1.0
Search.for.clin.enrichment	group_11296	-	hypothetical_protein	0.122839506173	1.86527295637e-05	0.199323068118	0.000615194654684	1	1	1	1.0	1.0
Search.for.clin.enrichment	group_11297	-	hypothetical_protein	0.122839506173	1.86527295637e-05	0.199323068118	0.000615194654684	1	1	1	1.0	1.0
Search.for.clin.enrichment	rapA_1	-	helicase,_C-terminal:dead/deah_box_helicase,_n-terminal	0.122839506173	1.86527295637e-05	0.199323068118	0.000615194654684	1	1	1	1.0	1.0
Search.for.clin.enrichment	group_11301	-	Nuclease-related_domain	0.122839506173	1.86527295637e-05	0.199323068118	0.000615194654684	1	1	1	1.0	1.0
Search.for.clin.enrichment	group_5927	-	hypothetical_protein	0.0	1.98689117656e-05	0.212319191128	0.000653289818854	2	0	2	0.5	0.5
Search.for.clin.enrichment	group_621	traC_2	inner_membrane_protein	3.62029988466	2.01992115927e-05	0.215848775079	0.000662112806992	6	4	3	0.6875	1.0
Search.for.clin.enrichment	group_1265	-	gp20	0.14823154142	2.27165081403e-05	0.242748605987	0.000731170499962	10	4	7	0.34375	0.75390625
Search.for.clin.enrichment	group_11524	-	bacteriophage_protein	0.14823154142	2.27165081403e-05	0.242748605987	0.000731170499962	10	4	7	0.34375	0.75390625
Search.for.clin.enrichment	group_11522	-	bacteriophage_lysis_protein	0.14823154142	2.27165081403e-05	0.242748605987	0.000731170499962	10	4	7	0.34375	0.75390625
Search.for.clin.enrichment	group_11523	-	gp22	0.14823154142	2.27165081403e-05	0.242748605987	0.000731170499962	10	4	7	0.34375	0.75390625
Search.for.clin.enrichment	group_11521	-	GP28	0.14823154142	2.27165081403e-05	0.242748605987	0.000731170499962	10	4	7	0.34375	0.75390625
Search.for.clin.enrichment	group_3714	-	Glycoside_hydrolase_family_protein_gp24	0.14823154142	2.27165081403e-05	0.242748605987	0.000731170499962	10	4	7	0.34375	0.75390625
Search.for.clin.enrichment	tnp_1	-	hypothetical_protein	6.40065789474	2.36424819309e-05	0.252643561913	0.000758689375115	5	5	1	0.0625	0.375
Search.for.clin.enrichment	group_4740	-	hypothetical_protein	0.330092592593	2.39326718363e-05	0.255744531243	0.00076570218935	8	3	7	0.0703125	0.7265625
Search.for.clin.enrichment	group_9261	-	hypothetical_protein	0.434199946395	2.42328379447e-05	0.258952106277	0.00077299136202	40	24	22	0.268187251055	0.635828002629
Search.for.clin.enrichment	group_2850	-	voltage_gated_chloride_channel_family_protein	12.4077669903	2.47774313169e-05	0.264771631052	0.000788010806703	5	5	1	0.0625	0.375
Search.for.clin.enrichment	group_603	-	hypothetical_protein	0.484990294876	2.52077067326e-05	0.269369554145	0.000789479863303	74	41	46	0.0473929755041	0.415985197507
Search.for.clin.enrichment	group_1492	-	phage_tail_formation_protein	0.174356699201	2.54783792595e-05	0.272261960768	0.000789479863303	5	3	4	0.375	1.0
Search.for.clin.enrichment	group_1124	-	chaperone_ClpB	0.054014403841	2.56363010075e-05	0.273949512566	0.000789479863303	3	1	2	1.0	1.0
Search.for.clin.enrichment	group_12702	-	hypothetical_protein	0.054014403841	2.56363010075e-05	0.273949512566	0.000789479863303	5	1	4	0.375	0.375
Search.for.clin.enrichment	group_12701	-	hypothetical_protein	0.054014403841	2.56363010075e-05	0.273949512566	0.000789479863303	5	1	4	0.375	0.375
Search.for.clin.enrichment	group_12695	-	hypothetical_protein	0.054014403841	2.56363010075e-05	0.273949512566	0.000789479863303	5	1	4	0.375	0.375
Search.for.clin.enrichment	group_12696	-	hypothetical_protein	0.054014403841	2.56363010075e-05	0.273949512566	0.000789479863303	5	1	4	0.375	0.375
Search.for.clin.enrichment	group_12698	-	hypothetical_protein	0.054014403841	2.56363010075e-05	0.273949512566	0.000789479863303	5	1	4	0.375	0.375
Search.for.clin.enrichment	group_12700	-	hypothetical_protein	0.054014403841	2.56363010075e-05	0.273949512566	0.000789479863303	5	1	4	0.375	0.375
Search.for.clin.enrichment	group_12899	-	Uncharacterized_conserved_protein	0.054014403841	2.56363010075e-05	0.273949512566	0.000789479863303	6	1	6	0.03125	0.21875
Search.for.clin.enrichment	group_12699	-	hypothetical_protein	0.054014403841	2.56363010075e-05	0.273949512566	0.000789479863303	5	1	4	0.375	0.375
Search.for.clin.enrichment	group_1239	recB	exodeoxyribonuclease_V_subunit_beta	2.18865836791	2.69411307168e-05	0.28789292284	0.000827278513908	60	43	24	0.00106576577914	0.155001904003
Search.for.clin.enrichment	group_9598	-	hypothetical_protein	20.5288461538	2.84394912881e-05	0.303904403904	0.00086829829687	8	8	1	0.0078125	0.0703125
Search.for.clin.enrichment	group_9551	-	hypothetical_protein	20.5288461538	2.84394912881e-05	0.303904403904	0.00086829829687	8	8	1	0.0078125	0.0703125
Search.for.clin.enrichment	recC	-	exodeoxyribonuclease_V_subunit_gamma	0.497193724385	3.13535737798e-05	0.33504428941	0.000954542135072	70	34	51	0.000166041820603	0.904974526459
Search.for.clin.enrichment	mdtP_3	-	RND_efflux_system_outer_membrane_lipoprotein	0.533465608466	3.17495532814e-05	0.339275726365	0.000963851495356	78	51	56	0.000149481538724	0.00877171445706
Search.for.clin.enrichment	group_3552	-	hypothetical_protein	4.53057419836	3.1854931739e-05	0.340401800563	0.000964311049753	22	18	5	0.00434350967407	0.0169005393982
Search.for.clin.enrichment	group_2391	tcdB2	insecticidal_toxin_complex_protein_TcdB2	8.73917748918	3.39240542519e-05	0.362512443735	0.00102116181334	13	11	3	0.0224609375	0.09228515625
Search.for.clin.enrichment	group_9476	-	hypothetical_protein	8.73917748918	3.39240542519e-05	0.362512443735	0.00102116181334	3	3	1	0.25	1.0
Search.for.clin.enrichment	mauG_1	-	di-heme_cytochrome_c_peroxidase_family_protein	0.28466723382	3.43109353309e-05	0.366646654946	0.00102990633412	8	3	5	0.7265625	0.7265625
Search.for.clin.enrichment	group_5878	-	hypothetical_protein	0.0	3.6868727541e-05	0.393979222503	0.00110358325631	3	0	3	0.25	0.25
Search.for.clin.enrichment	ssb	-	single-strand_binding_protein	0.137466307278	3.73794914134e-05	0.399437245244	0.00110647436356	21	2	19	0.000221252441406	0.000221252441406
Search.for.clin.enrichment	group_10451	-	hypothetical_protein	7.27450980392	3.73794914134e-05	0.399437245244	0.00110647436356	17	15	2	0.00234985351562	0.00234985351562
Search.for.clin.enrichment	group_10453	-	hypothetical_protein	7.27450980392	3.73794914134e-05	0.399437245244	0.00110647436356	17	15	2	0.00234985351562	0.00234985351562
Search.for.clin.enrichment	group_10452	-	hypothetical_protein	7.27450980392	3.73794914134e-05	0.399437245244	0.00110647436356	17	15	2	0.00234985351562	0.00234985351562
Search.for.clin.enrichment	fabH_2	-	3-oxoacyl-ACP_synthase	0.0	3.87852780035e-05	0.414459480745	0.0011081804298	4	0	4	0.125	0.125
Search.for.clin.enrichment	ytfQ_2	-	Ribose_transport_ATP-binding_protein_rbsA	0.0	3.87852780035e-05	0.414459480745	0.0011081804298	8	0	8	0.0078125	0.0078125
Search.for.clin.enrichment	speG_2	-	acetyltransferase	inf	3.87852780035e-05	0.414459480745	0.0011081804298	4	4	0	0.125	0.125
Search.for.clin.enrichment	group_8519	-	acyl_carrier_protein	0.0	3.87852780035e-05	0.414459480745	0.0011081804298	4	0	4	0.125	0.125
Search.for.clin.enrichment	antA	-	Rieske_family_iron-sulfur_cluster-binding_protein	0.0	3.87852780035e-05	0.414459480745	0.0011081804298	4	0	4	0.125	0.125
Search.for.clin.enrichment	group_10524	-	type_12_methyltransferase	inf	3.87852780035e-05	0.414459480745	0.0011081804298	4	4	0	0.125	0.125
Search.for.clin.enrichment	group_10525	-	phytanoyl-CoA_dioxygenase	inf	3.87852780035e-05	0.414459480745	0.0011081804298	4	4	0	0.125	0.125
Search.for.clin.enrichment	group_10527	-	hypothetical_protein	inf	3.87852780035e-05	0.414459480745	0.0011081804298	4	4	0	0.125	0.125
Search.for.clin.enrichment	group_10523	-	hypothetical_protein	inf	3.87852780035e-05	0.414459480745	0.0011081804298	4	4	0	0.125	0.125
Search.for.clin.enrichment	group_10528	-	WbnG	inf	3.87852780035e-05	0.414459480745	0.0011081804298	4	4	0	0.125	0.125
Search.for.clin.enrichment	group_5560	-	hypothetical_protein	inf	3.87852780035e-05	0.414459480745	0.0011081804298	6	6	0	0.03125	0.03125
Search.for.clin.enrichment	lpxD_1	-	hexapeptide_transferase_family_protein	0.0	3.87852780035e-05	0.414459480745	0.0011081804298	4	0	4	0.125	0.125
Search.for.clin.enrichment	fabG_6	-	short_chain_dehydrogenase/reductase_family_oxidoreductase	0.0	3.87852780035e-05	0.414459480745	0.0011081804298	4	0	4	0.125	0.125
Search.for.clin.enrichment	group_11139	-	Protein_of_unknown_function_DUF262	0.153250773994	3.95080165032e-05	0.422182664354	0.00112582043828	5	3	5	0.0625	1.0
Search.for.clin.enrichment	group_1348	-	Rhs_element_Vgr_protein	0.514353711141	4.0700127336e-05	0.434921560712	0.00115445882444	37	27	21	0.00763207860291	0.511375781585
Search.for.clin.enrichment	group_3339	-	SAM-dependent_methyltransferase	5.57095709571	4.07290826142e-05	0.435230976815	0.00115445882444	15	12	3	0.03515625	0.03515625
Search.for.clin.enrichment	group_3644	-	transposase	1.86207912458	4.34583922759e-05	0.46439637986	0.00122856185148	17	13	10	0.0490417480469	0.629058837891
Search.for.clin.enrichment	group_2036	-	transposase	0.218189102564	4.42376177417e-05	0.472723183188	0.00124729072081	13	6	8	0.5810546875	1.0
Search.for.clin.enrichment	group_11294	-	methionine_sulfoxide_reductase_A	0.0951479289941	4.47226026367e-05	0.477905731775	0.00125764666257	3	2	2	1.0	1.0
Search.for.clin.enrichment	group_6900	-	hypothetical_protein	0.512224225037	4.59762515463e-05	0.491302224024	0.00128950714967	28	15	17	0.344928450882	0.850554019213
Search.for.clin.enrichment	group_1313	-	N-formylglutamate_amidohydrolase	0.288	4.76423660793e-05	0.509106323923	0.00133152274757	6	4	4	0.6875	0.6875
Search.for.clin.enrichment	group_3335	-	putative_phage_integrase	0.528251184499	4.77234898298e-05	0.509973212321	0.00133152274757	13	8	8	0.5810546875	0.5810546875
Search.for.clin.enrichment	group_2233	atrA	GntR_family_transcriptional_regulator	11.6806451613	4.98345305875e-05	0.532531793858	0.0013868015465	6	6	1	0.03125	0.21875
Search.for.clin.enrichment	group_3751	hsdR	HsdR_family_type_I_site-specific_deoxyribonuclease	3.70438435285	5.05365889583e-05	0.540033989608	0.00139905178655	6	3	3	1.0	1.0
Search.for.clin.enrichment	group_5201	-	hypothetical_protein	3.70438435285	5.05365889583e-05	0.540033989608	0.00139905178655	8	6	3	0.2890625	0.7265625
Search.for.clin.enrichment	group_1077	-	hypothetical_protein	0.544288213568	5.07164070124e-05	0.541955525334	0.00140040187425	46	29	27	0.103805355504	0.30199561319
Search.for.clin.enrichment	group_7190	-	hypothetical_protein	0.404537025057	5.60564540014e-05	0.599019267459	0.00154386409139	19	8	15	0.0192108154297	0.647605895996
Search.for.clin.enrichment	group_3739	-	hypothetical_protein	3.40618556701	5.79802038194e-05	0.619576458014	0.00158865758465	6	5	3	0.21875	1.0
Search.for.clin.enrichment	group_5219	-	hypothetical_protein	3.40618556701	5.79802038194e-05	0.619576458014	0.00158865758465	6	5	3	0.21875	1.0
Search.for.clin.enrichment	group_3776	-	hypothetical_protein	2.93443997317	6.5102124012e-05	0.695681297192	0.0017792360542	25	21	7	0.000910520553589	0.0432852506638
Search.for.clin.enrichment	group_1630	polX	DNA_polymerase_X_family/PHP_domain-containing_protein	1.90425232329	6.57281558749e-05	0.702371073679	0.00179176294306	61	40	32	0.0204147137996	0.798152627306
Search.for.clin.enrichment	group_2131	gatA_4	amidase	0.549107142857	6.75115765774e-05	0.721428707306	0.00183061930475	82	47	58	0.000221964034993	0.224244528306
Search.for.clin.enrichment	group_2069	-	phage_protein_Gp20	0.158593828024	6.8669511073e-05	0.733802395326	0.00183061930475	4	3	2	0.625	1.0
Search.for.clin.enrichment	group_1817	-	baseplate_assembly_protein_V	0.158593828024	6.8669511073e-05	0.733802395326	0.00183061930475	4	3	2	0.625	1.0
Search.for.clin.enrichment	group_5527	-	hypothetical_protein	0.158593828024	6.8669511073e-05	0.733802395326	0.00183061930475	4	3	2	0.625	1.0
Search.for.clin.enrichment	group_541	-	gp43	0.0	6.87560247328e-05	0.734726880294	0.00183061930475	3	0	3	0.25	0.25
Search.for.clin.enrichment	group_3935	-	hypothetical_protein	0.164293085655	6.97231945567e-05	0.745062057033	0.00183061930475	2	2	1	0.5	1.0
Search.for.clin.enrichment	group_3930	-	putative_Phage_integrase	0.164293085655	6.97231945567e-05	0.745062057033	0.00183061930475	2	2	1	0.5	1.0
Search.for.clin.enrichment	group_11289	-	alpha/beta_fold_family_hydrolase	0.164293085655	6.97231945567e-05	0.745062057033	0.00183061930475	2	2	1	0.5	1.0
Search.for.clin.enrichment	group_11288	-	integrase_family_protein	0.164293085655	6.97231945567e-05	0.745062057033	0.00183061930475	2	2	1	0.5	1.0
Search.for.clin.enrichment	group_11300	-	EcsC_protein_family	0.164293085655	6.97231945567e-05	0.745062057033	0.00183061930475	2	2	1	0.5	1.0
Search.for.clin.enrichment	group_11290	-	hypothetical_protein	0.164293085655	6.97231945567e-05	0.745062057033	0.00183061930475	2	2	1	0.5	1.0
Search.for.clin.enrichment	group_11291	-	phosphoesterase	0.164293085655	6.97231945567e-05	0.745062057033	0.00183061930475	2	2	1	0.5	1.0
Search.for.clin.enrichment	group_11293	-	RNA_2'-phosphotransferase	0.164293085655	6.97231945567e-05	0.745062057033	0.00183061930475	2	2	1	0.5	1.0
Search.for.clin.enrichment	group_1561	-	CysZ-like_protein	0.164293085655	6.97231945567e-05	0.745062057033	0.00183061930475	13	4	11	0.0224609375	0.266845703125
Search.for.clin.enrichment	group_5660	-	hypothetical_protein	0.164293085655	6.97231945567e-05	0.745062057033	0.00183061930475	2	2	1	0.5	1.0
Search.for.clin.enrichment	group_6898	-	phage_transcriptional_regulator,_AlpA	0.49932580482	7.07423697068e-05	0.755952962686	0.00185282588894	21	10	18	0.00148963928223	1.0
Search.for.clin.enrichment	group_9348	-	putative_class_II_holin_gp23	0.185864859778	7.14001162594e-05	0.762981642348	0.00186548078814	11	5	7	0.548828125	1.0
Search.for.clin.enrichment	group_9255	-	Probable_DNA_double-strand_break_repair_Rad50_ATPase	0.53305785124	7.49584241801e-05	0.801005720789	0.00195367248973	12	8	7	0.3876953125	0.7744140625
Search.for.clin.enrichment	group_2078	-	putative_bacteriophage_protein	0.203530633437	7.64367969592e-05	0.816803612306	0.00198735672094	7	4	5	0.453125	1.0
Search.for.clin.enrichment	group_9240	-	hypothetical_protein	0.540706605223	7.73342821876e-05	0.826394139457	0.0020058110181	69	44	38	0.0294934935313	0.470368531858
Search.for.clin.enrichment	group_12694	-	hypothetical_protein	0.10358974359	7.83571070642e-05	0.837324046088	0.00202741899779	6	2	4	0.6875	0.6875
Search.for.clin.enrichment	group_3166	-	efflux_transporter,_RND_family,_MFP_subunit	2.23529411765	7.98821494853e-05	0.8536206494	0.00206188562657	37	27	15	0.00763207860291	0.324008600088
Search.for.clin.enrichment	group_1700	-	mobilization_protein_MobB	6.10229508197	8.16103346842e-05	0.872088036435	0.00209970759347	10	9	1	0.021484375	0.021484375
Search.for.clin.enrichment	group_5328	-	hypothetical_protein	0.396008591373	8.17404415951e-05	0.873478358885	0.00209970759347	27	14	14	1.0	1.0
Search.for.clin.enrichment	group_2704	dnaK_3	heat_shock_protein_70	2.68083968445	8.32124630106e-05	0.889208379732	0.002132394196	26	18	13	0.0755186975002	1.0
Search.for.clin.enrichment	group_3944	fadK	feruloyl-CoA_synthetase	1.82525879917	8.38362490407e-05	0.895874157249	0.00214021910128	74	58	33	9.6748911376e-07	0.415985197507
Search.for.clin.enrichment	group_4121	-	gp57	0.419861263235	8.39183795095e-05	0.896751803438	0.00214021910128	27	20	11	0.0191572904587	0.442068338394
Search.for.clin.enrichment	group_5080	-	TPR_repeat_protein	1.8645074224	8.59918288388e-05	0.918908682971	0.0021878778166	18	14	9	0.0308837890625	1.0
Search.for.clin.enrichment	group_2484	-	prophage_CP4-57_regulatory_protein_(AlpA)	0.0594507741747	8.6409476732e-05	0.923371668358	0.00219328187258	3	1	2	1.0	1.0
Search.for.clin.enrichment	group_3733	-	Phage-related_tail_protein	inf	9.13172368183e-05	0.975815992641	0.00229603762974	8	8	0	0.0078125	0.0078125
Search.for.clin.enrichment	group_3389	epsE_1	type_II/IV_secretion_system_protein	0.0	9.13172368183e-05	0.975815992641	0.00229603762974	5	0	5	0.0625	0.0625
Search.for.clin.enrichment	group_2441	-	hypothetical_protein	inf	9.13172368183e-05	0.975815992641	0.00229603762974	2	2	0	0.5	0.5
Search.for.clin.enrichment	group_10760	-	hypothetical_protein	inf	9.13172368183e-05	0.975815992641	0.00229603762974	5	5	0	0.0625	0.0625
Search.for.clin.enrichment	group_535	-	hypothetical_protein	0.428518119247	9.56033992589e-05	1.0	0.00239816414197	33	14	23	0.0350820333697	0.486850241665
Search.for.clin.enrichment	group_3926	-	bacteriophage_protein	0.137517146776	9.67752229079e-05	1.0	0.00241308465059	7	3	4	1.0	1.0
Search.for.clin.enrichment	group_11267	-	gp38	0.137517146776	9.67752229079e-05	1.0	0.00241308465059	7	3	4	1.0	1.0
Search.for.clin.enrichment	group_7613	-	phage_tail_completion_protein	0.476076076076	9.6875661155e-05	1.0	0.00241308465059	11	8	9	0.0654296875	0.2265625
Search.for.clin.enrichment	group_485	pksN_1	polyketide_synthase,_type_I	3.3002283105	9.74044932032e-05	1.0	0.00242061491714	26	22	6	0.000533521175385	0.00935530662537
Search.for.clin.enrichment	group_927	-	hypothetical_protein	3.17891308773	9.98689277657e-05	1.0	0.00247610060813	6	2	5	0.21875	0.6875
Search.for.clin.enrichment	group_5236	-	phage-encoded_membrane_protein	10.9581993569	0.000100405576114	1.0	0.00247790758974	6	6	1	0.03125	0.21875
Search.for.clin.enrichment	group_2902	-	hypothetical_protein	10.9581993569	0.000100405576114	1.0	0.00247790758974	6	5	1	0.21875	0.21875
Search.for.clin.enrichment	phnM_2	-	alkylphosphonate_utilization_operon_protein_PhnM	0.260107816712	0.000103502524878	1.0	0.00254845156876	7	1	6	0.125	0.125
Search.for.clin.enrichment	group_2347	-	hypothetical_protein	0.551421827582	0.000104512395581	1.0	0.00256740105558	64	39	35	0.103421878316	0.532308776028
Search.for.clin.enrichment	group_2098	rhlA-1	rhamnosyltransferase_I,_subunit_A	3.63063063063	0.000106553148213	1.0	0.00260555364257	34	25	10	0.00904118549079	0.0243065101095
Search.for.clin.enrichment	norB_1	-	nitric_oxide_reductase	0.275434243176	0.000106553148213	1.0	0.00260555364257	13	3	11	0.0224609375	0.09228515625
Search.for.clin.enrichment	group_2058	-	hypothetical_protein	0.556162228963	0.000109160429126	1.0	0.00266321540099	65	39	36	0.136032394878	0.457020785411
Search.for.clin.enrichment	group_5521	-	hypothetical_protein	0.192158385093	0.000119422185295	1.0	0.00290693729399	3	3	1	0.25	1.0
Search.for.clin.enrichment	group_1298	-	transposase_mutator_type	0.565368290742	0.000123991048987	1.0	0.00298157300055	37	20	21	0.511375781585	0.742829358729
Search.for.clin.enrichment	group_9995	-	hypothetical_protein	0.216602528862	0.000124168077675	1.0	0.00298157300055	5	4	3	0.375	1.0
Search.for.clin.enrichment	group_9994	-	Uncharacterized_conserved_protein	0.216602528862	0.000124168077675	1.0	0.00298157300055	5	4	3	0.375	1.0
Search.for.clin.enrichment	group_5390	-	membrane-anchored_protein	0.216602528862	0.000124168077675	1.0	0.00298157300055	5	4	3	0.375	1.0
Search.for.clin.enrichment	dnaJ_2	-	heat_shock_protein_DnaJ_domain-containing_protein	0.216602528862	0.000124168077675	1.0	0.00298157300055	5	4	3	0.375	1.0
Search.for.clin.enrichment	group_10538	-	hypothetical_protein	0.216602528862	0.000124168077675	1.0	0.00298157300055	5	2	4	0.375	1.0
Search.for.clin.enrichment	budC_2	-	short_chain_dehydrogenase	0.313915857605	0.00012444147092	1.0	0.00298157300055	11	5	7	0.548828125	1.0
Search.for.clin.enrichment	group_2348	-	hypothetical_protein	2.92447552448	0.000125900287553	1.0	0.00300977734406	24	20	6	0.00154387950897	0.0226558446884
Search.for.clin.enrichment	gatA_4	-	amidase	1.77443137255	0.000126995830759	1.0	0.00302919073102	82	58	47	0.000221964034993	0.224244528306
Search.for.clin.enrichment	group_1767	-	transposase	0.51581635455	0.000135287047305	1.0	0.00321836946534	23	14	13	0.404872894287	0.677639484406
Search.for.clin.enrichment	group_1057	-	hypothetical_protein	0.563174460432	0.000138993091783	1.0	0.00321836946534	76	38	54	0.000312978600837	1.0
Search.for.clin.enrichment	group_2386	-	transposase_IS3/IS911	17.678343949	0.000139745782512	1.0	0.00321836946534	7	6	1	0.125	0.125
Search.for.clin.enrichment	group_3628	-	Predicted_type_IV_restriction_endonuclease	17.678343949	0.000139745782512	1.0	0.00321836946534	2	2	1	0.5	1.0
Search.for.clin.enrichment	group_9108	pinR_1	site-specific_recombinase,_DNA_invertase	17.678343949	0.000139745782512	1.0	0.00321836946534	2	2	1	0.5	1.0
Search.for.clin.enrichment	group_9109	-	hypothetical_protein	17.678343949	0.000139745782512	1.0	0.00321836946534	2	2	1	0.5	1.0
Search.for.clin.enrichment	group_9104	-	hypothetical_protein	17.678343949	0.000139745782512	1.0	0.00321836946534	2	2	1	0.5	1.0
Search.for.clin.enrichment	group_9105	-	hypothetical_protein	17.678343949	0.000139745782512	1.0	0.00321836946534	2	2	1	0.5	1.0
Search.for.clin.enrichment	group_9106	-	hypothetical_protein	17.678343949	0.000139745782512	1.0	0.00321836946534	2	2	1	0.5	1.0
Search.for.clin.enrichment	group_9107	-	hypothetical_protein	17.678343949	0.000139745782512	1.0	0.00321836946534	2	2	1	0.5	1.0
Search.for.clin.enrichment	group_9100	-	hypothetical_protein	17.678343949	0.000139745782512	1.0	0.00321836946534	2	2	1	0.5	1.0
Search.for.clin.enrichment	group_9101	-	hypothetical_protein	17.678343949	0.000139745782512	1.0	0.00321836946534	2	2	1	0.5	1.0
Search.for.clin.enrichment	group_9102	-	hypothetical_protein	17.678343949	0.000139745782512	1.0	0.00321836946534	2	2	1	0.5	1.0
Search.for.clin.enrichment	group_9103	-	hypothetical_protein	17.678343949	0.000139745782512	1.0	0.00321836946534	2	2	1	0.5	1.0
Search.for.clin.enrichment	group_9944	-	hypothetical_protein	17.678343949	0.000139745782512	1.0	0.00321836946534	2	1	1	1.0	1.0
Search.for.clin.enrichment	group_9947	-	hypothetical_protein	17.678343949	0.000139745782512	1.0	0.00321836946534	2	1	1	1.0	1.0
Search.for.clin.enrichment	atrA	-	GntR_family_transcriptional_regulator	0.128719723183	0.000140405634379	1.0	0.0032196880021	7	2	6	0.125	0.453125
Search.for.clin.enrichment	group_5167	-	50S_ribosomal_protein_L19	7.7688172043	0.000140405634379	1.0	0.0032196880021	9	7	3	0.1796875	0.5078125
Search.for.clin.enrichment	group_1372	recC	exodeoxyribonuclease_V_subunit_gamma	1.9073976639	0.000142362246639	1.0	0.00324198441936	70	51	34	0.000166041820603	0.904974526459
Search.for.clin.enrichment	group_508	-	hypothetical_protein	0.559010840108	0.000143020613459	1.0	0.00324198441936	64	38	35	0.16864291144	0.532308776028
Search.for.clin.enrichment	group_5245	-	hypothetical_protein	3.4628422425	0.000143151217173	1.0	0.00324198441936	5	2	3	1.0	1.0
Search.for.clin.enrichment	group_3338	-	SAM-dependent_methyltransferase	0.197113313227	0.000143198263704	1.0	0.00324198441936	14	3	11	0.057373046875	0.057373046875
Search.for.clin.enrichment	group_9360	-	hypothetical_protein	5.07322404372	0.000143198263704	1.0	0.00324198441936	13	11	3	0.0224609375	0.09228515625
Search.for.clin.enrichment	group_9361	-	hypothetical_protein	5.07322404372	0.000143198263704	1.0	0.00324198441936	13	11	3	0.0224609375	0.09228515625
Search.for.clin.enrichment	pilC	-	type_IV_pilus_biogenesis_protein_PilC	0.506606356386	0.000146052582062	1.0	0.00329961499347	13	9	8	0.266845703125	0.5810546875
Search.for.clin.enrichment	group_5343	-	lipoprotein	1.78310502283	0.000149554775583	1.0	0.00336451017237	19	15	10	0.0192108154297	1.0
Search.for.clin.enrichment	group_1945	-	hypothetical_protein	0.560819462228	0.000149554775583	1.0	0.00336451017237	19	10	15	0.0192108154297	1.0
Search.for.clin.enrichment	group_4831	-	DNA_polymerase_III_subunits_gamma_and_tau	2.57302946361	0.000150323949755	1.0	0.00337470951067	8	4	6	0.2890625	1.0
Search.for.clin.enrichment	group_232	-	haemagluttinin_motif-containing_protein	0.491330039717	0.000153060500842	1.0	0.00342894027672	27	20	15	0.0191572904587	0.701108038425
Search.for.clin.enrichment	group_2005	-	4-carboxymuconolactone_decarboxylase_domain_protein	0.560599463782	0.000155992730037	1.0	0.0034873186468	27	12	21	0.00592461228371	0.701108038425
Search.for.clin.enrichment	group_2057	-	hypothetical_protein	2.85614035088	0.000158684044121	1.0	0.0035400786962	26	21	7	0.00249391794205	0.028959274292
Search.for.clin.enrichment	group_5218	-	phage_transcriptional_regulator,_AlpA	3.19499431172	0.000162569156722	1.0	0.00360417844136	6	5	3	0.21875	1.0
Search.for.clin.enrichment	group_9424	-	hypothetical_protein	3.19499431172	0.000162569156722	1.0	0.00360417844136	6	4	4	0.6875	0.6875
Search.for.clin.enrichment	group_9423	-	initiation_factor_2_associated_domain-containing_protein	3.19499431172	0.000162569156722	1.0	0.00360417844136	6	4	4	0.6875	0.6875
Search.for.clin.enrichment	group_2828	-	hypothetical_protein	6.98507462687	0.000167708503526	1.0	0.00371042043205	7	4	3	1.0	1.0
Search.for.clin.enrichment	group_7612	-	transcriptional_regulator,_y4mF_family	0.552857756768	0.000173097036753	1.0	0.00372926398133	10	8	6	0.109375	0.75390625
Search.for.clin.enrichment	group_7611	-	hypothetical_protein	0.552857756768	0.000173097036753	1.0	0.00372926398133	10	8	6	0.109375	0.75390625
Search.for.clin.enrichment	group_7609	-	type_I_restriction_enzyme_specificity_protein	0.552857756768	0.000173097036753	1.0	0.00372926398133	10	8	6	0.109375	0.75390625
Search.for.clin.enrichment	group_7605	-	ATPase_AAA	0.552857756768	0.000173097036753	1.0	0.00372926398133	10	8	6	0.109375	0.75390625
Search.for.clin.enrichment	group_7604	-	hypothetical_protein	0.552857756768	0.000173097036753	1.0	0.00372926398133	10	8	6	0.109375	0.75390625
Search.for.clin.enrichment	group_7607	-	hypothetical_protein	0.552857756768	0.000173097036753	1.0	0.00372926398133	10	8	6	0.109375	0.75390625
Search.for.clin.enrichment	group_7606	-	putative_DNA-binding_protein	0.552857756768	0.000173097036753	1.0	0.00372926398133	10	8	6	0.109375	0.75390625
Search.for.clin.enrichment	group_7601	-	hypothetical_protein	0.552857756768	0.000173097036753	1.0	0.00372926398133	10	8	6	0.109375	0.75390625
Search.for.clin.enrichment	group_7603	-	hypothetical_protein	0.552857756768	0.000173097036753	1.0	0.00372926398133	10	8	6	0.109375	0.75390625
Search.for.clin.enrichment	group_7602	-	hypothetical_protein	0.552857756768	0.000173097036753	1.0	0.00372926398133	10	8	6	0.109375	0.75390625
Search.for.clin.enrichment	group_2654	-	Uncharacterized_protein_conserved_in_bacteria	0.552857756768	0.000173097036753	1.0	0.00372926398133	10	8	6	0.109375	0.75390625
Search.for.clin.enrichment	hsdM	-	N-6_DNA_methylase	0.552857756768	0.000173097036753	1.0	0.00372926398133	10	8	6	0.109375	0.75390625
Search.for.clin.enrichment	hsdR	-	HsdR_family_type_I_site-specific_deoxyribonuclease	0.552857756768	0.000173097036753	1.0	0.00372926398133	10	8	6	0.109375	0.75390625
Search.for.clin.enrichment	rfaQ_2	-	heptosyltransferase_family_protein	1.91395547945	0.000174295511311	1.0	0.00374752884078	30	14	24	0.00143090635538	0.855535551906
Search.for.clin.enrichment	group_9017	-	hypothetical_protein	0.515974813433	0.000177671507138	1.0	0.00380480506068	14	11	9	0.057373046875	0.423950195312
Search.for.clin.enrichment	group_9018	-	hypothetical_protein	0.515974813433	0.000177671507138	1.0	0.00380480506068	14	11	9	0.057373046875	0.423950195312
Search.for.clin.enrichment	group_2872	-	isrG	0.446369245373	0.000178051518651	1.0	0.0038053170566	31	22	16	0.0294493734837	1.0
Search.for.clin.enrichment	group_1848	-	transposase	1.80106587454	0.00017933677261	1.0	0.00382513523376	18	15	9	0.00753784179688	1.0
Search.for.clin.enrichment	group_1926	-	hypothetical_protein	0.223732653639	0.000200925131596	1.0	0.00426856054918	12	4	10	0.03857421875	0.3876953125
Search.for.clin.enrichment	group_2984	-	bacteriophage_protein	0.223732653639	0.000200925131596	1.0	0.00426856054918	10	6	4	0.75390625	0.75390625
Search.for.clin.enrichment	clpB_2	-	ATP-dependent_Clp_protease,_ATP-binding_subunit_ClpB	0.0976525821596	0.000202346321733	1.0	0.00428794909094	13	2	12	0.00341796875	0.0224609375
Search.for.clin.enrichment	group_1663	-	type_I_restriction_enzyme_R_protein_N_terminus_(HSDR_N)/N-6_DNA_methylase	2.13458823529	0.000202640304223	1.0	0.00428794909094	15	11	8	0.118469238281	1.0
Search.for.clin.enrichment	group_1166	-	L-2-amino-thiazoline-4-carboxylic_acid_hydrolase_domain-containing_protein	0.484370752922	0.000203518461706	1.0	0.00429044252492	19	13	10	0.167068481445	1.0
Search.for.clin.enrichment	group_2234	budC_1	short_chain_dehydrogenase	3.08647260274	0.000203561141693	1.0	0.00429044252492	10	6	5	0.75390625	1.0
Search.for.clin.enrichment	group_3772	-	hypothetical_protein	0.506128133705	0.000207809670322	1.0	0.00437136641155	61	21	44	0.000729904510935	0.0204147137996
Search.for.clin.enrichment	group_1347	-	Rhs_element_Vgr_protein	2.2987654321	0.000214215468577	1.0	0.00449670881745	18	10	11	0.480682373047	0.814529418945
Search.for.clin.enrichment	group_3659	fumA	fumarase	inf	0.000214609909873	1.0	0.00449670881745	5	5	0	0.0625	0.0625
Search.for.clin.enrichment	group_1252	-	hypothetical_protein	0.46720164912	0.000221440102607	1.0	0.00463074155863	32	14	22	0.0501024597324	0.596614895854
Search.for.clin.enrichment	group_3636	pinR	resolvase-like_protein	2.34320934256	0.000238476451077	1.0	0.00495086386375	18	10	12	0.237884521484	0.814529418945
Search.for.clin.enrichment	group_9470	-	type_I_restriction-modification_methylase	3.3432952183	0.000239064734578	1.0	0.00495086386375	4	1	3	0.625	0.625
Search.for.clin.enrichment	group_9471	hsdS	type_I_restriction_enzyme_specificity_protein	3.3432952183	0.000239064734578	1.0	0.00495086386375	4	1	3	0.625	0.625
Search.for.clin.enrichment	group_9472	-	Uncharacterized_conserved_protein	3.3432952183	0.000239064734578	1.0	0.00495086386375	4	1	3	0.625	0.625
Search.for.clin.enrichment	group_5246	-	phage_integrase/recombinase	3.3432952183	0.000239064734578	1.0	0.00495086386375	4	1	3	0.625	0.625
Search.for.clin.enrichment	group_1658	-	hypothetical_protein	0.481200816089	0.000240929204611	1.0	0.00497021135226	19	9	13	0.167068481445	1.0
Search.for.clin.enrichment	group_5789	-	hypothetical_protein	2.07813446396	0.000240929204611	1.0	0.00497021135226	59	46	18	1.91677867962e-05	0.00379370563537
Search.for.clin.enrichment	group_5916	-	hypothetical_protein	0.0	0.000243310468943	1.0	0.0049914907184	2	0	2	0.5	0.5
Search.for.clin.enrichment	group_785	-	hypothetical_protein	0.0	0.000243310468943	1.0	0.0049914907184	2	0	2	0.5	0.5
Search.for.clin.enrichment	group_9372	-	copper_tolerance_protein	0.472311212815	0.000243362031096	1.0	0.0049914907184	61	23	46	8.83755632756e-05	0.0721774385009
Search.for.clin.enrichment	group_3754	-	Retron-type_reverse_transcriptase	3.762	0.000254103026489	1.0	0.00520181023192	14	12	3	0.012939453125	0.057373046875
Search.for.clin.enrichment	group_5139	-	hypothetical_protein	1.74799081515	0.00026008958645	1.0	0.00531418225775	18	14	8	0.0308837890625	0.814529418945
Search.for.clin.enrichment	group_12227	-	hypothetical_protein	4.82679738562	0.000265689021385	1.0	0.00540791025242	25	20	5	0.00407731533051	0.00407731533051
Search.for.clin.enrichment	group_9400	-	methyltransferase	4.82679738562	0.000265689021385	1.0	0.00540791025242	20	17	5	0.00257682800293	0.041389465332
Search.for.clin.enrichment	group_1858	-	hypothetical_protein	1.83362884161	0.000267115242192	1.0	0.00541630640998	25	13	21	0.000910520553589	1.0
Search.for.clin.enrichment	group_1587	amaB_2	L-2-Amino-thiazoline-4-carboxylic_acidhydrolase	0.545366639807	0.000267115242192	1.0	0.00541630640998	22	17	10	0.0169005393982	0.831811904907
Search.for.clin.enrichment	group_1370	-	hydrolase_NUDIX_family_domain-containing_protein	0.567029774873	0.000268672172642	1.0	0.00543755840313	31	15	22	0.0294493734837	1.0
Search.for.clin.enrichment	group_2185	pcrA	hypothetical_protein	0.364285714286	0.000269321130305	1.0	0.0054403886549	9	7	5	0.1796875	1.0
Search.for.clin.enrichment	group_9982	-	hypothetical_protein	5.51140065147	0.000271073941819	1.0	0.00546546441938	2	1	2	0.5	1.0
Search.for.clin.enrichment	group_2868	-	RelE/StbE_family_addiction_module_toxin	0.475591795682	0.000272440735438	1.0	0.00547237161446	37	27	16	0.00763207860291	0.511375781585
Search.for.clin.enrichment	group_9340	-	gp68	0.475591795682	0.000272440735438	1.0	0.00547237161446	36	26	16	0.0113309841836	0.61771931703
Search.for.clin.enrichment	group_3159	-	hypothetical_protein	0.48199767712	0.000275434406658	1.0	0.00552212395788	19	10	11	0.647605895996	1.0
Search.for.clin.enrichment	fadK	-	feruloyl-CoA_synthetase	0.575535880708	0.000280329987845	1.0	0.00560974953205	74	33	57	3.39716681699e-06	0.415985197507
Search.for.clin.enrichment	group_1306	grsB_1	thiotemplate_mechanism_natural_product_synthetase	0.149259259259	0.00029053244068	1.0	0.00579221951698	12	3	9	0.14599609375	0.14599609375
Search.for.clin.enrichment	group_2186	-	hypothetical_protein	0.149259259259	0.00029053244068	1.0	0.00579221951698	4	2	3	0.625	1.0
Search.for.clin.enrichment	group_1258	-	hypothetical_protein	0.563934913441	0.000298031636778	1.0	0.00593066307377	77	36	58	9.77507078797e-06	0.648791162311
Search.for.clin.enrichment	amaB_1	-	L-2-Amino-thiazoline-4-carboxylic_acidhydrolase	2.01152263374	0.000307959451788	1.0	0.00610548182154	18	9	13	0.0962524414062	1.0
Search.for.clin.enrichment	grsB_1	-	thiotemplate_mechanism_natural_product_synthetase	2.01152263374	0.000307959451788	1.0	0.00610548182154	31	16	21	0.0707555459812	1.0
Search.for.clin.enrichment	group_3276	pyk	pyruvate_kinase	3.37360178971	0.000309607212136	1.0	0.00612678272016	15	11	7	0.118469238281	1.0
Search.for.clin.enrichment	group_2505	-	regulatory_protein	0.509803921569	0.000311823532629	1.0	0.00613241805683	16	8	13	0.0212707519531	1.0
Search.for.clin.enrichment	group_751	-	putative_bacteriophage_protein	0.245625	0.000312761355135	1.0	0.00613241805683	12	7	5	0.7744140625	0.7744140625
Search.for.clin.enrichment	group_9337	-	hypothetical_protein	0.245625	0.000312761355135	1.0	0.00613241805683	8	5	4	0.7265625	1.0
Search.for.clin.enrichment	group_9339	-	patatin_family_phospholipase	0.245625	0.000312761355135	1.0	0.00613241805683	8	5	4	0.7265625	1.0
Search.for.clin.enrichment	group_9338	-	hypothetical_protein	0.245625	0.000312761355135	1.0	0.00613241805683	8	5	4	0.7265625	1.0
Search.for.clin.enrichment	group_1270	-	hypothetical_protein	0.463107098381	0.000316756012874	1.0	0.00619455817659	48	23	31	0.0594633752538	0.885433497287
Search.for.clin.enrichment	group_1527	-	Putative_transposase	0.450888298959	0.000317528637232	1.0	0.00619455817659	14	7	12	0.012939453125	1.0
Search.for.clin.enrichment	group_853	-	hypothetical_protein	3.85393671818	0.00031792669434	1.0	0.00619455817659	9	7	4	0.1796875	1.0
Search.for.clin.enrichment	group_10531	-	hypothetical_protein	0.231308411215	0.000324625919791	1.0	0.00619455817659	4	2	3	0.625	1.0
Search.for.clin.enrichment	group_2988	-	hypothetical_protein	0.231308411215	0.000324625919791	1.0	0.00619455817659	5	4	2	0.375	1.0
Search.for.clin.enrichment	rapA_2	-	helicase_SNF2_family_protein	0.231308411215	0.000324625919791	1.0	0.00619455817659	5	4	2	0.375	1.0
Search.for.clin.enrichment	group_10532	-	hypothetical_protein	0.231308411215	0.000324625919791	1.0	0.00619455817659	4	2	3	0.625	1.0
Search.for.clin.enrichment	group_10533	hsdR	type_I_restriction-modification_system_endonuclease	0.231308411215	0.000324625919791	1.0	0.00619455817659	4	2	3	0.625	1.0
Search.for.clin.enrichment	group_10530	-	ankyrin	0.231308411215	0.000324625919791	1.0	0.00619455817659	4	2	3	0.625	1.0
Search.for.clin.enrichment	group_10536	hsdM	type_I_restriction-modification_methylase	0.231308411215	0.000324625919791	1.0	0.00619455817659	4	2	3	0.625	1.0
Search.for.clin.enrichment	group_10534	-	type_I_restriction_enzyme_specificity_protein	0.231308411215	0.000324625919791	1.0	0.00619455817659	4	2	3	0.625	1.0
Search.for.clin.enrichment	group_10535	-	Uncharacterized_conserved_protein	0.231308411215	0.000324625919791	1.0	0.00619455817659	4	2	3	0.625	1.0
Search.for.clin.enrichment	group_694	-	hypothetical_protein	4.32323232323	0.000324625919791	1.0	0.00619455817659	4	1	4	0.125	0.625
Search.for.clin.enrichment	group_2509	-	helicase	0.231308411215	0.000324625919791	1.0	0.00619455817659	5	4	2	0.375	1.0
Search.for.clin.enrichment	group_2987	-	Domain_of_unknown_function_(DUF1998)	0.231308411215	0.000324625919791	1.0	0.00619455817659	5	4	2	0.375	1.0
Search.for.clin.enrichment	group_481	-	hypothetical_protein	2.63746630728	0.000332586896058	1.0	0.00633515788106	14	4	12	0.012939453125	0.179565429688
Search.for.clin.enrichment	group_3746	-	NADPH-dependent_FMN_reductase_family_protein	0.430540540541	0.000334426832758	1.0	0.00633578412533	14	5	12	0.012939453125	0.423950195312
Search.for.clin.enrichment	group_14885	-	galactose_oxidase	1.75962199313	0.000336770108851	1.0	0.00633578412533	16	13	8	0.0212707519531	1.0
Search.for.clin.enrichment	group_3651	-	transposase	1.75962199313	0.000336770108851	1.0	0.00633578412533	16	13	8	0.0212707519531	1.0
Search.for.clin.enrichment	group_5081	-	putative_HNS-like_protein	1.75962199313	0.000336770108851	1.0	0.00633578412533	16	13	8	0.0212707519531	1.0
Search.for.clin.enrichment	ydfH_5	-	GntR_family_transcriptional_regulator	1.75962199313	0.000336770108851	1.0	0.00633578412533	16	13	8	0.0212707519531	1.0
Search.for.clin.enrichment	hin	-	DNA_invertase	1.75962199313	0.000336770108851	1.0	0.00633578412533	16	13	8	0.0212707519531	1.0
Search.for.clin.enrichment	group_9183	-	hypothetical_protein	1.75962199313	0.000336770108851	1.0	0.00633578412533	16	13	8	0.0212707519531	1.0
Search.for.clin.enrichment	group_3752	-	hypothetical_protein	2.23093093093	0.000348077339406	1.0	0.00646349705018	8	5	5	0.7265625	0.7265625
Search.for.clin.enrichment	isp	-	subtilase	4.15841584158	0.000356260505573	1.0	0.00646349705018	3	2	1	1.0	1.0
Search.for.clin.enrichment	group_5413	-	hypothetical_protein	4.15841584158	0.000356260505573	1.0	0.00646349705018	3	2	1	1.0	1.0
Search.for.clin.enrichment	group_10091	-	Uncharacterized_protein_related_to_capsule_biosynthesis_enzymes	4.15841584158	0.000356260505573	1.0	0.00646349705018	3	2	1	1.0	1.0
Search.for.clin.enrichment	group_10090	-	hypothetical_protein	4.15841584158	0.000356260505573	1.0	0.00646349705018	3	2	1	1.0	1.0
Search.for.clin.enrichment	group_10093	-	DNA-binding_protein	4.15841584158	0.000356260505573	1.0	0.00646349705018	3	2	1	1.0	1.0
Search.for.clin.enrichment	group_10095	-	Retron-type_reverse_transcriptase	4.15841584158	0.000356260505573	1.0	0.00646349705018	3	2	1	1.0	1.0
Search.for.clin.enrichment	group_10097	-	hypothetical_protein	4.15841584158	0.000356260505573	1.0	0.00646349705018	3	2	1	1.0	1.0
Search.for.clin.enrichment	group_10096	-	chromosome_segregation_protein	4.15841584158	0.000356260505573	1.0	0.00646349705018	3	2	1	1.0	1.0
Search.for.clin.enrichment	group_10099	-	hypothetical_protein	4.15841584158	0.000356260505573	1.0	0.00646349705018	3	2	1	1.0	1.0
Search.for.clin.enrichment	group_10088	-	hypothetical_protein	4.15841584158	0.000356260505573	1.0	0.00646349705018	3	2	1	1.0	1.0
Search.for.clin.enrichment	group_10089	-	PAAR_repeat-containing_protein	4.15841584158	0.000356260505573	1.0	0.00646349705018	3	2	1	1.0	1.0
Search.for.clin.enrichment	group_14812	-	hypothetical_protein	4.15841584158	0.000356260505573	1.0	0.00646349705018	3	2	1	1.0	1.0
Search.for.clin.enrichment	group_5416	-	Fungal_chitosanase	4.15841584158	0.000356260505573	1.0	0.00646349705018	3	2	1	1.0	1.0
Search.for.clin.enrichment	group_5417	-	Site-specific_recombinase_XerD	4.15841584158	0.000356260505573	1.0	0.00646349705018	3	2	1	1.0	1.0
Search.for.clin.enrichment	group_5414	-	hypothetical_protein	4.15841584158	0.000356260505573	1.0	0.00646349705018	3	2	1	1.0	1.0
Search.for.clin.enrichment	group_5415	-	hypothetical_protein	4.15841584158	0.000356260505573	1.0	0.00646349705018	3	2	1	1.0	1.0
Search.for.clin.enrichment	group_5412	-	hypothetical_protein	4.15841584158	0.000356260505573	1.0	0.00646349705018	3	2	1	1.0	1.0
Search.for.clin.enrichment	group_10102	-	Uncharacterized_protein_conserved_in_bacteria	4.15841584158	0.000356260505573	1.0	0.00646349705018	3	2	1	1.0	1.0
Search.for.clin.enrichment	group_10100	-	Predicted_ATPase	4.15841584158	0.000356260505573	1.0	0.00646349705018	3	2	1	1.0	1.0
Search.for.clin.enrichment	group_5418	-	phage_integrase	4.15841584158	0.000356260505573	1.0	0.00646349705018	3	2	1	1.0	1.0
Search.for.clin.enrichment	group_957	-	hypothetical_protein	3.55001520219	0.000358779732289	1.0	0.00649816986313	8	7	4	0.0703125	1.0
Search.for.clin.enrichment	group_1985	-	hypothetical_protein	0.503571428571	0.000359832689099	1.0	0.00650621339376	20	10	13	0.263175964355	1.0
Search.for.clin.enrichment	group_2536	plcA_2	phosphoesterase_family_protein	2.27048319328	0.000396700515488	1.0	0.00716071234545	20	16	8	0.0118179321289	0.503444671631
Search.for.clin.enrichment	group_10133	-	hypothetical_protein	9.52715654952	0.000407248012702	1.0	0.00725245519743	12	11	2	0.00634765625	0.03857421875
Search.for.clin.enrichment	group_9907	-	Protein_of_unknown_function_(DUF2971)	0.119267399267	0.000407891219694	1.0	0.00725245519743	2	1	2	0.5	1.0
Search.for.clin.enrichment	group_4810	pinR	resolvase	0.119267399267	0.000407891219694	1.0	0.00725245519743	2	1	2	0.5	1.0
Search.for.clin.enrichment	group_9908	-	hypothetical_protein	0.119267399267	0.000407891219694	1.0	0.00725245519743	2	1	2	0.5	1.0
Search.for.clin.enrichment	group_9909	-	hypothetical_protein	0.119267399267	0.000407891219694	1.0	0.00725245519743	2	1	2	0.5	1.0
Search.for.clin.enrichment	group_9913	-	integrase_family_protein	0.119267399267	0.000407891219694	1.0	0.00725245519743	2	1	2	0.5	1.0
Search.for.clin.enrichment	group_9912	-	hypothetical_protein	0.119267399267	0.000407891219694	1.0	0.00725245519743	2	1	2	0.5	1.0
Search.for.clin.enrichment	group_9911	-	hypothetical_protein	0.119267399267	0.000407891219694	1.0	0.00725245519743	2	1	2	0.5	1.0
Search.for.clin.enrichment	group_9910	-	putative_DNA_methyltransferase	0.119267399267	0.000407891219694	1.0	0.00725245519743	2	1	2	0.5	1.0
Search.for.clin.enrichment	group_3797	-	GntR_family_transcriptional_regulator	2.09995002499	0.000409422001751	1.0	0.00726758058258	41	32	15	0.000430857042375	0.117275205957
Search.for.clin.enrichment	group_3783	-	hypothetical_protein	0.324232804233	0.000421938247529	1.0	0.00747733352088	6	6	4	0.03125	0.6875
Search.for.clin.enrichment	cydA_2	-	ubiquinol_oxidase_subunit_I,_cyanide_insensitive	0.562402788951	0.00043587314353	1.0	0.00771149074794	36	19	22	0.242984954035	0.867939400428
Search.for.clin.enrichment	group_2896	-	phage_integrase	1.80130718954	0.000437367242017	1.0	0.00772513445982	19	14	10	0.0635681152344	1.0
Search.for.clin.enrichment	group_5112	xerD_1	site-specific_recombinase,_phage_integrase_family	1.73743589744	0.000448993498426	1.0	0.00791740020491	17	13	9	0.0490417480469	1.0
Search.for.clin.enrichment	group_9562	-	hypothetical_protein	0.27307558342	0.00045137673364	1.0	0.00794631264526	5	4	2	0.375	1.0
Search.for.clin.enrichment	group_967	-	hypothetical_protein	2.33836930456	0.000466288210254	1.0	0.00818186504889	28	21	9	0.0125409513712	0.0871585533023
Search.for.clin.enrichment	group_1149	-	gene_11-1_protein	2.33836930456	0.000466288210254	1.0	0.00818186504889	23	17	11	0.0346896648407	1.0
Search.for.clin.enrichment	group_8998	-	Uncharacterized_conserved_protein	0.445	0.000483894835989	1.0	0.00831519366933	7	3	6	0.125	1.0
Search.for.clin.enrichment	group_5091	-	hypothetical_protein	2.58422939068	0.000488146551711	1.0	0.00831519366933	11	4	10	0.01171875	0.548828125
Search.for.clin.enrichment	group_519	-	hypothetical_protein	0.191613786239	0.00049222622216	1.0	0.00831519366933	12	4	10	0.03857421875	0.3876953125
Search.for.clin.enrichment	group_344	-	hypothetical_protein	2.50628975265	0.000499270133407	1.0	0.00831519366933	34	23	13	0.0576126729138	0.229481013026
Search.for.clin.enrichment	group_3933	-	hypothetical_protein	0.155864197531	0.000502736583351	1.0	0.00831519366933	3	2	1	1.0	1.0
Search.for.clin.enrichment	group_12597	-	hypothetical_protein	0.155864197531	0.000502736583351	1.0	0.00831519366933	2	2	1	0.5	1.0
Search.for.clin.enrichment	group_3293	-	polyhydroxybutyrate_depolymerase	inf	0.000503455952092	1.0	0.00831519366933	6	6	0	0.03125	0.03125
Search.for.clin.enrichment	group_5232	-	hypothetical_protein	inf	0.000503455952092	1.0	0.00831519366933	4	4	0	0.125	0.125
Search.for.clin.enrichment	group_10253	-	hypothetical_protein	inf	0.000503455952092	1.0	0.00831519366933	1	1	0	1.0	1.0
Search.for.clin.enrichment	group_10257	-	phage_transcriptional_regulator_AlpA	inf	0.000503455952092	1.0	0.00831519366933	1	1	0	1.0	1.0
Search.for.clin.enrichment	group_10256	-	hypothetical_protein	inf	0.000503455952092	1.0	0.00831519366933	1	1	0	1.0	1.0
Search.for.clin.enrichment	group_10255	intA_2	cp4-like_integrase	inf	0.000503455952092	1.0	0.00831519366933	1	1	0	1.0	1.0
Search.for.clin.enrichment	group_10254	-	putative_transposase	inf	0.000503455952092	1.0	0.00831519366933	1	1	0	1.0	1.0
Search.for.clin.enrichment	group_10258	-	Protein_of_unknown_function_(DUF3631)	inf	0.000503455952092	1.0	0.00831519366933	1	1	0	1.0	1.0
Search.for.clin.enrichment	group_10268	rapA	SNF2-like_protein	inf	0.000503455952092	1.0	0.00831519366933	1	1	0	1.0	1.0
Search.for.clin.enrichment	group_10267	-	Type_I_restriction-modification_system_methyltransferase_subunit	inf	0.000503455952092	1.0	0.00831519366933	1	1	0	1.0	1.0
Search.for.clin.enrichment	group_10275	-	type_I_restriction-modification_system_methyltransferase_subunit	inf	0.000503455952092	1.0	0.00831519366933	1	1	0	1.0	1.0
Search.for.clin.enrichment	group_10274	-	hypothetical_protein	inf	0.000503455952092	1.0	0.00831519366933	1	1	0	1.0	1.0
Search.for.clin.enrichment	group_10277	-	hypothetical_protein	inf	0.000503455952092	1.0	0.00831519366933	1	1	0	1.0	1.0
Search.for.clin.enrichment	group_10276	-	hypothetical_protein	inf	0.000503455952092	1.0	0.00831519366933	1	1	0	1.0	1.0
Search.for.clin.enrichment	group_10271	-	integron	inf	0.000503455952092	1.0	0.00831519366933	1	1	0	1.0	1.0
Search.for.clin.enrichment	group_10270	-	hypothetical_protein	inf	0.000503455952092	1.0	0.00831519366933	1	1	0	1.0	1.0
Search.for.clin.enrichment	group_10273	-	hypothetical_protein	inf	0.000503455952092	1.0	0.00831519366933	1	1	0	1.0	1.0
Search.for.clin.enrichment	group_10272	-	hypothetical_protein	inf	0.000503455952092	1.0	0.00831519366933	1	1	0	1.0	1.0
Search.for.clin.enrichment	fumA	-	fumarase	0.0	0.000503455952092	1.0	0.00831519366933	4	0	4	0.125	0.125
Search.for.clin.enrichment	group_10269	-	helicase_superfamily_protein	inf	0.000503455952092	1.0	0.00831519366933	1	1	0	1.0	1.0
Search.for.clin.enrichment	group_10262	-	DNA-binding_protein	inf	0.000503455952092	1.0	0.00831519366933	1	1	0	1.0	1.0
Search.for.clin.enrichment	group_10263	xerD_1	phage_integrase_family_protein	inf	0.000503455952092	1.0	0.00831519366933	1	1	0	1.0	1.0
Search.for.clin.enrichment	group_10260	-	hypothetical_protein	inf	0.000503455952092	1.0	0.00831519366933	1	1	0	1.0	1.0
Search.for.clin.enrichment	group_10266	-	hypothetical_protein	inf	0.000503455952092	1.0	0.00831519366933	1	1	0	1.0	1.0
Search.for.clin.enrichment	group_10264	-	replicative_DNA_helicase	inf	0.000503455952092	1.0	0.00831519366933	1	1	0	1.0	1.0
Search.for.clin.enrichment	group_10265	-	HNH_nuclease	inf	0.000503455952092	1.0	0.00831519366933	1	1	0	1.0	1.0
Search.for.clin.enrichment	group_5079	-	hypothetical_protein	inf	0.000503455952092	1.0	0.00831519366933	3	3	0	0.25	0.25
Search.for.clin.enrichment	group_9207	-	hypothetical_protein	inf	0.000503455952092	1.0	0.00831519366933	3	3	0	0.25	0.25
Search.for.clin.enrichment	group_2972	-	hypothetical_protein	inf	0.000503455952092	1.0	0.00831519366933	2	2	0	0.5	0.5
Search.for.clin.enrichment	group_10259	-	phage/plasmid_replication_protein,_gene_II/X_family	inf	0.000503455952092	1.0	0.00831519366933	1	1	0	1.0	1.0
Search.for.clin.enrichment	murI	-	glutamate_racemase	inf	0.000503455952092	1.0	0.00831519366933	4	4	0	0.125	0.125
Search.for.clin.enrichment	rfbH_2	-	CDP-6deoxy-D-xylo-4-hexulose-3-dehydrase	inf	0.000503455952092	1.0	0.00831519366933	1	1	0	1.0	1.0
Search.for.clin.enrichment	group_9474	-	hypothetical_protein	2.1837039992	0.000510169784607	1.0	0.00837806095136	9	5	6	0.5078125	1.0
Search.for.clin.enrichment	group_5248	-	helix-turn-helix_type_11_domain_protein	2.1837039992	0.000510169784607	1.0	0.00837806095136	9	5	6	0.5078125	1.0
Search.for.clin.enrichment	group_5247	-	hypothetical_protein	2.1837039992	0.000510169784607	1.0	0.00837806095136	9	5	6	0.5078125	1.0
Search.for.clin.enrichment	group_5166	-	hypothetical_protein	5.81290322581	0.000510398435274	1.0	0.00837806095136	7	6	2	0.125	0.453125
Search.for.clin.enrichment	group_5485	-	hypothetical_protein	0.239372927344	0.000523453225508	1.0	0.00857917357021	5	2	3	1.0	1.0
Search.for.clin.enrichment	dgt_1	-	deoxyguanosinetriphosphate_triphosphohydrolase	0.0698704839809	0.000545494660315	1.0	0.00886133681651	2	1	1	1.0	1.0
Search.for.clin.enrichment	pksJ_2	-	polyketide_synthase	0.0698704839809	0.000545494660315	1.0	0.00886133681651	3	1	2	1.0	1.0
Search.for.clin.enrichment	group_2402	-	hypothetical_protein	14.312195122	0.000545494660315	1.0	0.00886133681651	3	2	1	1.0	1.0
Search.for.clin.enrichment	group_12424	-	DNA-binding_protein	0.0698704839809	0.000545494660315	1.0	0.00886133681651	2	1	1	1.0	1.0
Search.for.clin.enrichment	group_11116	-	hypothetical_protein	0.0741609527246	0.00054730322842	1.0	0.00886133681651	3	1	2	1.0	1.0
Search.for.clin.enrichment	int_1	-	phage_integrase_family_protein	0.0741609527246	0.00054730322842	1.0	0.00886133681651	3	1	2	1.0	1.0
Search.for.clin.enrichment	group_5868	dpnA	DNA_methylase	0.0741609527246	0.00054730322842	1.0	0.00886133681651	4	1	3	0.625	0.625
Search.for.clin.enrichment	group_13643	-	hypothetical_protein	0.0741609527246	0.00054730322842	1.0	0.00886133681651	2	1	1	1.0	1.0
Search.for.clin.enrichment	group_4032	-	lipoprotein	0.502380777965	0.000554444177882	1.0	0.00896337440975	59	23	42	0.00154716693024	0.117477350245
Search.for.clin.enrichment	group_9116	-	hypothetical_protein	2.22103610675	0.000578726114015	1.0	0.00932770324941	28	20	11	0.0356981381774	0.344928450882
Search.for.clin.enrichment	plcA_1	-	phosphoesterase_family_protein	0.450240316653	0.000578726114015	1.0	0.00932770324941	19	8	15	0.0192108154297	0.647605895996
Search.for.clin.enrichment	group_1774	-	hypothetical_protein	2.06023896449	0.000581573194196	1.0	0.00935947462829	16	13	7	0.0212707519531	0.803619384766
Search.for.clin.enrichment	group_1457	-	ISDet2,_transposase_OrfB	1.71351789447	0.000589416649391	1.0	0.00947143806825	19	14	11	0.0635681152344	0.647605895996
Search.for.clin.enrichment	group_9475	-	phage-related_reverse_transcriptase/maturase_family_protein	1.77624185769	0.000604270725544	1.0	0.00968101495226	16	12	8	0.0768127441406	1.0
Search.for.clin.enrichment	group_2859	-	hypothetical_protein	1.77624185769	0.000604270725544	1.0	0.00968101495226	16	12	8	0.0768127441406	1.0
Search.for.clin.enrichment	group_10092	-	hypothetical_protein	3.97203947368	0.000612251495426	1.0	0.00975040160973	3	2	2	1.0	1.0
Search.for.clin.enrichment	group_10098	-	hypothetical_protein	3.97203947368	0.000612251495426	1.0	0.00975040160973	3	2	2	1.0	1.0
Search.for.clin.enrichment	group_10087	-	hypothetical_protein	3.97203947368	0.000612251495426	1.0	0.00975040160973	3	2	2	1.0	1.0
Search.for.clin.enrichment	group_5411	-	hypothetical_protein	3.97203947368	0.000612251495426	1.0	0.00975040160973	3	2	2	1.0	1.0
Search.for.env.enrichment	group_3144 - hypothetical_protein 5.35060690943 1.68095670272e-23 1.79627033253e-19 1.79627033253e-19 29 20 15 0.0614283457398 1.0
Search.for.env.enrichment	group_9193 - transposase 0.0712215320911 7.47775436949e-19 7.99072831923e-15 3.99536415962e-15 16 3 14 0.00418090820312 0.0212707519531
Search.for.env.enrichment	group_2829 - putative_lipoprotein 0.116810737034 6.22049447039e-18 6.64722039106e-14 5.11324645466e-15 11 7 7 0.548828125 0.548828125
Search.for.env.enrichment	kpsD - capsular_polysaccharide_biosynthesis/export_protein 0.116810737034 6.22049447039e-18 6.64722039106e-14 5.11324645466e-15 11 7 7 0.548828125 0.548828125
Search.for.env.enrichment	group_14956 - putative_glycosyl_transferase 0.116810737034 6.22049447039e-18 6.64722039106e-14 5.11324645466e-15 11 7 7 0.548828125 0.548828125
Search.for.env.enrichment	maa - putative_acetyltransferase 0.116810737034 6.22049447039e-18 6.64722039106e-14 5.11324645466e-15 11 7 7 0.548828125 0.548828125
Search.for.env.enrichment	group_4865 - Polysaccharide_biosynthesis_protein 0.116810737034 6.22049447039e-18 6.64722039106e-14 5.11324645466e-15 11 7 7 0.548828125 0.548828125
Search.for.env.enrichment	arnB_3 - perosamine_synthetase 0.116810737034 6.22049447039e-18 6.64722039106e-14 5.11324645466e-15 11 7 7 0.548828125 0.548828125
Search.for.env.enrichment	rfbF - glucose-1-phosphate_cytidylyltransferase 0.116810737034 6.22049447039e-18 6.64722039106e-14 5.11324645466e-15 11 7 7 0.548828125 0.548828125
Search.for.env.enrichment	rfbG - CDP-glucose_4,6-dehydratase 0.116810737034 6.22049447039e-18 6.64722039106e-14 5.11324645466e-15 11 7 7 0.548828125 0.548828125
Search.for.env.enrichment	rfbH - CDP-6deoxy-D-xylo-4-hexulose-3-dehydrase 0.116810737034 6.22049447039e-18 6.64722039106e-14 5.11324645466e-15 11 7 7 0.548828125 0.548828125
Search.for.env.enrichment	group_8478 - lipoprotein 0.116810737034 6.22049447039e-18 6.64722039106e-14 5.11324645466e-15 11 7 7 0.548828125 0.548828125
Search.for.env.enrichment	group_8477 - transport-related_membrane_protein 0.116810737034 6.22049447039e-18 6.64722039106e-14 5.11324645466e-15 11 7 7 0.548828125 0.548828125
Search.for.env.enrichment	group_3489 - hypothetical_protein 0.126198083067 2.42909640544e-17 2.59573241886e-13 1.8540945849e-14 12 8 7 0.3876953125 0.7744140625
Search.for.env.enrichment	group_1126 - HlyB_family_hemolysin_activator_protein 0.166474787014 1.16090761199e-15 1.24054587417e-11 6.20272937086e-13 18 6 14 0.0308837890625 0.237884521484
Search.for.env.enrichment	group_1127 fhaC_2 outer_membrane_hemolysin_activator_protein 0.166474787014 1.16090761199e-15 1.24054587417e-11 6.20272937086e-13 18 6 14 0.0308837890625 0.237884521484
Search.for.env.enrichment	group_9038 - IS66_Orf2_family_protein 0.166474787014 1.16090761199e-15 1.24054587417e-11 6.20272937086e-13 18 6 14 0.0308837890625 0.237884521484
Search.for.env.enrichment	group_9036 - integrase_catalytic_region 0.166474787014 1.16090761199e-15 1.24054587417e-11 6.20272937086e-13 18 6 14 0.0308837890625 0.237884521484
Search.for.env.enrichment	group_9037 - hypothetical_protein 0.166474787014 1.16090761199e-15 1.24054587417e-11 6.20272937086e-13 18 6 14 0.0308837890625 0.237884521484
Search.for.env.enrichment	tISRso5 - ISRSO5-transposase_protein 0.166474787014 1.16090761199e-15 1.24054587417e-11 6.20272937086e-13 18 6 14 0.0308837890625 0.237884521484
Search.for.env.enrichment	group_431 - transposase_IS3/IS911_family_protein 0.169132207338 2.32987679269e-15 2.48970634066e-11 1.18557444793e-12 18 6 14 0.0308837890625 0.237884521484
Search.for.env.enrichment	group_2804 - hypothetical_protein 0.182866696894 5.2568455936e-15 5.61746520133e-11 2.44237617449e-12 19 7 15 0.0192108154297 0.359283447266
Search.for.env.enrichment	group_846 - shikimate_transporter 0.182866696894 5.2568455936e-15 5.61746520133e-11 2.44237617449e-12 19 7 15 0.0192108154297 0.359283447266
Search.for.env.enrichment	group_5114 - hypothetical_protein 0.187191011236 7.99222969652e-15 8.5404966537e-11 3.55854027237e-12 21 8 16 0.0266036987305 0.383310317993
Search.for.env.enrichment	group_5197 - Isrso8-transposase_orfb_protein 3.15069175429 3.22618604963e-14 3.44750241263e-10 1.27685274542e-11 24 17 13 0.0639146566391 0.838819742203
Search.for.env.enrichment	group_3716 - transposase 3.15069175429 3.22618604963e-14 3.44750241263e-10 1.27685274542e-11 24 17 13 0.0639146566391 0.838819742203
Search.for.env.enrichment	group_9359 - hypothetical_protein 3.15069175429 3.22618604963e-14 3.44750241263e-10 1.27685274542e-11 24 17 13 0.0639146566391 0.838819742203
Search.for.env.enrichment	group_5120 - putative_transposase 0.158825084253 3.550303026e-14 3.79385381359e-10 1.35494779057e-11 17 5 13 0.0490417480469 0.143463134766
Search.for.env.enrichment	group_9199 - hypothetical_protein 0.16163713702 7.17845335266e-14 7.67089525265e-10 1.91772381316e-11 16 5 12 0.0768127441406 0.210113525391
Search.for.env.enrichment	group_9198 - hypothetical_protein 0.16163713702 7.17845335266e-14 7.67089525265e-10 1.91772381316e-11 16 5 12 0.0768127441406 0.210113525391
Search.for.env.enrichment	group_9197 - hypothetical_protein 0.16163713702 7.17845335266e-14 7.67089525265e-10 1.91772381316e-11 16 5 12 0.0768127441406 0.210113525391
Search.for.env.enrichment	group_9196 - IS1478_transposase 0.16163713702 7.17845335266e-14 7.67089525265e-10 1.91772381316e-11 16 5 12 0.0768127441406 0.210113525391
Search.for.env.enrichment	group_9194 - toxin_complex_protein 0.16163713702 7.17845335266e-14 7.67089525265e-10 1.91772381316e-11 16 5 12 0.0768127441406 0.210113525391
Search.for.env.enrichment	tccC3 - TccC3 0.16163713702 7.17845335266e-14 7.67089525265e-10 1.91772381316e-11 16 5 12 0.0768127441406 0.210113525391
Search.for.env.enrichment	tccC4 - TccC4 0.16163713702 7.17845335266e-14 7.67089525265e-10 1.91772381316e-11 16 5 12 0.0768127441406 0.210113525391
Search.for.env.enrichment	group_9206 - Transposase_and_inactivated_derivatives 0.16163713702 7.17845335266e-14 7.67089525265e-10 1.91772381316e-11 16 5 12 0.0768127441406 0.210113525391
Search.for.env.enrichment	group_9205 - hypothetical_protein 0.16163713702 7.17845335266e-14 7.67089525265e-10 1.91772381316e-11 16 5 12 0.0768127441406 0.210113525391
Search.for.env.enrichment	group_9200 - integrase_catalytic_subunit 0.16163713702 7.17845335266e-14 7.67089525265e-10 1.91772381316e-11 16 5 12 0.0768127441406 0.210113525391
Search.for.env.enrichment	spvB - insecticidal_toxin_complex_protein_TcaC 0.16163713702 7.17845335266e-14 7.67089525265e-10 1.91772381316e-11 16 5 12 0.0768127441406 0.210113525391
Search.for.env.enrichment	tcdB1 - TcdB1 0.16163713702 7.17845335266e-14 7.67089525265e-10 1.91772381316e-11 16 5 12 0.0768127441406 0.210113525391
Search.for.env.enrichment	tcdA4 - TcdA4 0.164527302363 1.45020145106e-13 1.5496852706e-09 3.7797201722e-11 16 5 12 0.0768127441406 0.210113525391
Search.for.env.enrichment	tnp_2 - transposase 0.158296118172 1.52021863267e-13 1.62450563087e-09 3.8678705497e-11 16 5 13 0.0212707519531 0.210113525391
Search.for.env.enrichment	group_1849 - transposase,_IS111A/IS1328/IS1533 0.189642041127 4.66059972708e-13 4.98031686835e-09 1.1582132252e-10 16 6 12 0.0768127441406 0.454498291016
Search.for.env.enrichment	group_1100 - hypothetical_protein 3.47346698113 5.06558590514e-13 5.41308509824e-09 1.23024661324e-10 47 28 25 0.242960217283 0.770866994573
Search.for.env.enrichment	group_9367 - Uncharacterized_protein_conserved_in_bacteria 0.170555361509 5.88927727281e-13 6.29328169372e-09 1.39850704305e-10 16 5 12 0.0768127441406 0.210113525391
Search.for.env.enrichment	group_9322 hcpA hcp_protein 4.79867072833 6.39808861436e-13 6.8369974933e-09 1.48630380289e-10 14 10 9 0.179565429688 0.423950195312
Search.for.env.enrichment	group_1276 pcaK_2 4-hydroxybenzoate_transporter 3.14337194337 1.94097008685e-12 2.07412063481e-08 4.41302262724e-10 26 19 13 0.028959274292 1.0
Search.for.env.enrichment	group_3486 - hypothetical_protein 0.222653573875 2.27349392242e-12 2.4294556055e-08 5.06136584479e-10 19 11 11 0.647605895996 0.647605895996
Search.for.env.enrichment	hcpA - hcp_protein 0.21816918534 2.76624483686e-12 2.95600923267e-08 6.03267190341e-10 15 10 10 0.3017578125 0.3017578125
Search.for.env.enrichment	tcdB2_1 - hypothetical_protein 0.176938012369 3.7909596463e-12 4.05101947804e-08 8.10203895608e-10 18 7 12 0.237884521484 0.480682373047
Search.for.env.enrichment	group_5192 - hypothetical_protein 0.173614190687 4.21751416675e-12 4.50683563859e-08 8.83693262469e-10 13 6 10 0.09228515625 1.0
Search.for.env.enrichment	tnp17 - IS4_family_transposase 0.176960600375 8.22262050398e-12 8.78669227055e-08 1.68974851357e-09 17 5 12 0.143463134766 0.143463134766
Search.for.env.enrichment	tcdB2 - insecticidal_toxin_complex_protein_TcdB2 0.169345853891 1.90010435413e-11 2.03045151282e-07 3.83104059023e-09 16 3 15 0.000518798828125 0.0212707519531
Search.for.env.enrichment	group_4441 - hypothetical_protein 0.0454901960784 3.47471082758e-11 3.71307599035e-07 6.8760666488e-09 6 2 4 0.6875 0.6875
Search.for.env.enrichment	group_3439 - hypothetical_protein 2.63585185185 1.13618539342e-10 1.21412771141e-06 2.20750492983e-08 42 25 23 0.279956238529 0.64396895637
Search.for.env.enrichment	group_1121 - HlyB_family_hemolysin_activator_protein 3.26120358515 1.19418793924e-10 1.27610923188e-06 2.27876648549e-08 14 13 6 0.0018310546875 0.79052734375
Search.for.env.enrichment	group_2447 - hypothetical_protein 4.92947976879 6.45726391068e-10 6.90023221496e-06 1.21056705526e-07 24 16 9 0.151589632034 0.307456254959
Search.for.env.enrichment	group_1365 - transposase 0.257896077433 7.38261267423e-10 7.88905990368e-06 1.36018274201e-07 25 15 14 0.424356222153 0.690037965775
Search.for.env.enrichment	group_10011 - hypothetical_protein 0.12925170068 1.23969576986e-09 1.32473889967e-05 2.24532016894e-07 12 2 12 0.00048828125 0.03857421875
Search.for.env.enrichment	tnp17_2 - IS4_family_transposase 0.0260213374967 1.38178372163e-09 1.47657408494e-05 2.46095680823e-07 8 1 7 0.0703125 0.0703125
Search.for.env.enrichment	group_2166 - hypothetical_protein 3.71604938272 1.6306258776e-09 1.74248681281e-05 2.8565357587e-07 26 14 16 0.326939582825 0.845018982887
Search.for.env.enrichment	group_1564 - phenylalanine/histidine_ammonia-lyase 5.30898876404 3.81704319665e-09 4.07889235994e-05 6.57885864507e-07 13 8 7 0.5810546875 1.0
Search.for.env.enrichment	group_3822 - hypothetical_protein 7.88873994638 4.37233460977e-09 4.672276764e-05 7.41631232382e-07 10 8 4 0.109375 0.75390625
Search.for.env.enrichment	group_1566 proP_3 major_facilitator_transporter 4.4683908046 4.87463226243e-09 5.20903203563e-05 8.13911255568e-07 13 6 10 0.09228515625 1.0
Search.for.env.enrichment	group_1125 - chaperone_ClpB 4.07633117882 5.87600674756e-09 6.27910081044e-05 9.66015509298e-07 7 6 4 0.125 1.0
Search.for.env.enrichment	rfaQ_5 - ADP-heptose--LPS_heptosyltransferase_II 0.361459492888 7.43637434093e-09 7.94650962072e-05 1.2040166092e-06 16 10 8 0.454498291016 1.0
Search.for.env.enrichment	group_13023 - hypothetical_protein inf 8.70510139307e-09 9.30227134863e-05 1.38839870875e-06 1 1 0 1.0 1.0
Search.for.env.enrichment	group_980 - gp33 0.213836477987 9.68830996247e-09 0.000103529280259 1.52248941557e-06 10 4 9 0.021484375 0.75390625
Search.for.env.enrichment	group_2130 - gp66 3.82553729456 1.11880442539e-08 0.000119555440897 1.73268754923e-06 26 13 15 0.557197093964 1.0
Search.for.env.enrichment	group_9437 - hypothetical_protein 2.39688109162 1.22803544414e-08 0.000131227867561 1.87468382229e-06 25 14 18 0.0432852506638 0.690037965775
Search.for.env.enrichment	group_2107 - rmpB-like_protein 0.186618815688 1.53107312745e-08 0.000163610474399 2.30437287886e-06 14 5 11 0.057373046875 0.423950195312
Search.for.env.enrichment	group_809 - transposase 2.36548797737 1.63593117248e-08 0.000174815605091 2.42799451516e-06 31 22 20 0.0294493734837 0.149612784386
Search.for.env.enrichment	group_1851 - transposase_IS3/family_protein 0.226967326277 2.55812478814e-08 0.00027336121486 3.74467417617e-06 16 6 13 0.0212707519531 0.454498291016
Search.for.env.enrichment	group_4864 - hypothetical_protein 0.378111684234 3.33904674222e-08 0.000356810534874 4.76858284164e-06 18 12 8 0.237884521484 0.814529418945
Search.for.env.enrichment	group_1291 - transposase 2.28265204387 3.36873792447e-08 0.000359983334609 4.76858284164e-06 28 18 16 0.18493334204 0.57158818841
Search.for.env.enrichment	group_9299 - hypothetical_protein 0.166880616175 3.43609282057e-08 0.000367180878806 4.76858284164e-06 10 4 8 0.109375 0.75390625
Search.for.env.enrichment	group_3698 - hypothetical_protein 0.166880616175 3.43609282057e-08 0.000367180878806 4.76858284164e-06 10 4 8 0.109375 0.75390625
Search.for.env.enrichment	group_3868 - transposase 0.0 3.84369192871e-08 0.000410736919502 5.26585794234e-06 9 0 9 0.00390625 0.00390625
Search.for.env.enrichment	group_558 wapA_3 YD_repeat/RHS_repeat_protein 2.36011314013 4.49495528472e-08 0.000480330921725 6.08013824969e-06 36 22 25 0.0288167196559 0.242984954035
Search.for.env.enrichment	group_4445 - hypothetical_protein 0.399845768267 7.27849185995e-08 0.000777779640154 9.61063893901e-06 27 17 18 0.122078120708 0.247788563371
Search.for.env.enrichment	group_9023 - hypothetical_protein 0.163358874513 7.28487510818e-08 0.00077846175406 9.61063893901e-06 13 5 11 0.0224609375 0.5810546875
Search.for.env.enrichment	group_2135 - hypothetical_protein 0.237589670014 8.37736182024e-08 0.000895204884111 1.07856010134e-05 11 6 8 0.2265625 1.0
Search.for.env.enrichment	group_2555 - hypothetical_protein 0.237589670014 8.37736182024e-08 0.000895204884111 1.07856010134e-05 11 6 8 0.2265625 1.0
Search.for.env.enrichment	group_1229 - ATP-dependen_tDNA_ligase 0.078431372549 9.81998708921e-08 0.00104936382035 1.24924264328e-05 13 1 12 0.00341796875 0.00341796875
Search.for.env.enrichment	group_9159 - hypothetical_protein 0.452056437108 1.13302314914e-07 0.00121074853717 1.41797180709e-05 20 13 13 0.263175964355 0.263175964355
Search.for.env.enrichment	group_4598 ubiX 3-octaprenyl-4-hydroxybenzoate_carboxy-lyase 2.21180217641 1.14117139631e-07 0.0012194557541 1.41797180709e-05 52 35 29 0.0175332352991 0.48845566938
Search.for.env.enrichment	group_2244 - hypothetical_protein 2.27985810012 1.4156232339e-07 0.00151273498774 1.71901703153e-05 37 24 25 0.0470310274395 0.0988717495929
Search.for.env.enrichment	group_2245 - hypothetical_protein 0.438623789765 1.4156232339e-07 0.00151273498774 1.71901703153e-05 39 25 24 0.108129021406 0.19959086692
Search.for.env.enrichment	group_5363 - hypothetical_protein 4.77483279663 1.53282146983e-07 0.00163797302266 1.84041912659e-05 9 7 4 0.1796875 1.0
Search.for.env.enrichment	ubiX - 3-octaprenyl-4-hydroxybenzoate_carboxy-lyase 0.456485943775 1.69515909727e-07 0.00181144701134 2.01271890149e-05 52 29 35 0.0175332352991 0.48845566938
Search.for.env.enrichment	group_2387 - transposase_IS3/IS911 0.231357157612 2.03880452693e-07 0.00217866651748 2.3941390302e-05 11 4 9 0.0654296875 0.548828125
Search.for.env.enrichment	group_3674 frc_4 CAIB/BAIF_family_CoA_transferase 3.47450302506 2.08817025221e-07 0.00223141873151 2.42545514294e-05 36 29 15 0.000312551157549 0.405032246141
Search.for.env.enrichment	group_9428 - hypothetical_protein 3.32367149758 2.19461916978e-07 0.00234517004483 2.52168822024e-05 13 9 9 0.266845703125 0.266845703125
Search.for.env.enrichment	group_496 - portal_protein 0.454775498254 2.65999697319e-07 0.00284247276555 3.01165209296e-05 51 27 34 0.0240929076984 0.779767930553
Search.for.env.enrichment	hutH_1 - phenylalanine/histidine_ammonia-lyase 0.258683936416 2.68907841868e-07 0.00287354919821 3.01165209296e-05 15 10 6 0.3017578125 0.607238769531
Search.for.env.enrichment	group_6899 - hypothetical_protein 0.249079143853 2.70558301445e-07 0.00289118600924 3.01165209296e-05 21 7 16 0.0266036987305 0.189247131348
Search.for.env.enrichment	group_1524 - Putative_transposase 2.24466508595 2.79783783025e-07 0.00298976950541 3.08223660351e-05 29 19 19 0.136045947671 0.136045947671
Search.for.env.enrichment	group_491 - portal_protein 2.18065161995 2.94854874157e-07 0.00315081918525 3.2151216176e-05 61 42 27 0.00444401947107 0.442626004946
Search.for.env.enrichment	group_5691 - hypothetical_protein 7.37916666667 3.2423040294e-07 0.00346472608581 3.499723319e-05 5 4 3 0.375 1.0
Search.for.env.enrichment	group_10659 - hypothetical_protein 4.59324956886 4.21248908169e-07 0.00450146583269 4.50146583269e-05 5 4 2 0.375 1.0
Search.for.env.enrichment	group_5191 - hypothetical_protein 0.187508082245 4.45290702411e-07 0.00475837644596 4.57838476082e-05 11 5 8 0.2265625 1.0
Search.for.env.enrichment	group_9335 - hypothetical_protein 0.187508082245 4.45290702411e-07 0.00475837644596 4.57838476082e-05 11 5 8 0.2265625 1.0
Search.for.env.enrichment	group_9334 - hypothetical_protein 0.187508082245 4.45290702411e-07 0.00475837644596 4.57838476082e-05 11 5 8 0.2265625 1.0
Search.for.env.enrichment	group_1727 cpnA_1 short_chain_dehydrogenase 5.10160427807 4.45584891564e-07 0.00476152015126 4.57838476082e-05 8 5 5 0.7265625 0.7265625
Search.for.env.enrichment	group_10431 - hypothetical_protein 5.51462765957 4.53723474701e-07 0.00484848905066 4.61760861968e-05 10 6 5 0.75390625 1.0
Search.for.env.enrichment	group_3860 - hypothetical_protein 0.0 5.21530060754e-07 0.00557307022922 5.20847684974e-05 3 0 3 0.25 0.25
Search.for.env.enrichment	group_1426 - hypothetical_protein 0.0 5.21530060754e-07 0.00557307022922 5.20847684974e-05 11 0 11 0.0009765625 0.0009765625
Search.for.env.enrichment	group_9983 - hypothetical_protein 2.11472868217 5.5501539557e-07 0.00593089451706 5.49156899727e-05 30 21 17 0.0427739452571 0.584664711729
Search.for.env.enrichment	hisP_2 - histidine_transport_ATP-binding_protein 0.464252593439 6.44271713948e-07 0.00688468753525 6.31622709656e-05 66 41 35 0.0640175041372 0.712230882637
Search.for.env.enrichment	group_2161 - putative_bacteriophage_protein 6.44240837696 6.9167839687e-07 0.00739127534895 6.71584961842e-05 11 9 3 0.0654296875 0.2265625
Search.for.env.enrichment	group_5905 - bacteriophage_protein 13.5759493671 6.97603694221e-07 0.00745459307644 6.71584961842e-05 2 2 1 0.5 1.0
Search.for.env.enrichment	group_2656 - hypothetical_protein 2.0948895737 8.04007207222e-07 0.00859162101638 7.67109019319e-05 52 35 30 0.0175332352991 0.331749763369
Search.for.env.enrichment	group_1148 - gene_11-1_protein 0.423885750157 8.37308994448e-07 0.00894748391467 7.87182086358e-05 27 14 23 0.000310748815536 1.0
Search.for.env.enrichment	group_2021 fnr_4 Crp/Fnr_family_transcriptional_regulator 0.392136606709 8.397787558e-07 0.00897387578448 7.87182086358e-05 32 17 22 0.0501024597324 0.860050065909
Search.for.env.enrichment	group_7810 - hypothetical_protein 0.333296703297 8.88242124975e-07 0.00949175534748 8.25370030216e-05 6 2 5 0.21875 0.6875
Search.for.env.enrichment	group_9323 - putative_lipoprotein 0.293789378938 9.6008956466e-07 0.010259517088 8.38307016942e-05 11 6 9 0.0654296875 1.0
Search.for.env.enrichment	frc_3 - CAIB/BAIF_family_CoA_transferase 0.3115 9.81506145299e-07 0.0104883746687 8.38307016942e-05 37 16 29 0.000752897060011 0.511375781585
Search.for.env.enrichment	group_1367 intA_2 phage_integrase 0.224759036145 1.07711872323e-06 0.0115100906764 8.38307016942e-05 7 2 6 0.125 0.453125
Search.for.env.enrichment	group_5270 - bacteriophage_GP29_protein 0.224759036145 1.07711872323e-06 0.0115100906764 8.38307016942e-05 7 2 6 0.125 0.453125
Search.for.env.enrichment	group_5271 pinR transposon_Tn2501_resolvase 0.224759036145 1.07711872323e-06 0.0115100906764 8.38307016942e-05 7 2 6 0.125 0.453125
Search.for.env.enrichment	group_9540 - DNA-binding_protein 0.224759036145 1.07711872323e-06 0.0115100906764 8.38307016942e-05 7 2 6 0.125 0.453125
Search.for.env.enrichment	group_3771 - hypothetical_protein 0.224759036145 1.07711872323e-06 0.0115100906764 8.38307016942e-05 7 2 6 0.125 0.453125
Search.for.env.enrichment	group_9535 - CopG_family_transcriptional_regulator 0.224759036145 1.07711872323e-06 0.0115100906764 8.38307016942e-05 7 2 6 0.125 0.453125
Search.for.env.enrichment	group_9537 - gp31 0.224759036145 1.07711872323e-06 0.0115100906764 8.38307016942e-05 7 2 6 0.125 0.453125
Search.for.env.enrichment	group_9536 - gp30 0.224759036145 1.07711872323e-06 0.0115100906764 8.38307016942e-05 7 2 6 0.125 0.453125
Search.for.env.enrichment	prkC_1 - serine/threonine_protein_kinase 4.19715447154 1.08259749521e-06 0.0115686368338 8.38307016942e-05 6 4 3 0.6875 1.0
Search.for.env.enrichment	group_10657 - hypothetical_protein 4.19715447154 1.08259749521e-06 0.0115686368338 8.38307016942e-05 6 4 3 0.6875 1.0
Search.for.env.enrichment	group_10658 - DNA-binding_protein 4.19715447154 1.08259749521e-06 0.0115686368338 8.38307016942e-05 6 4 3 0.6875 1.0
Search.for.env.enrichment	group_10666 - Site-specific_recombinase_XerD 4.19715447154 1.08259749521e-06 0.0115686368338 8.38307016942e-05 6 4 3 0.6875 1.0
Search.for.env.enrichment	group_10664 - hypothetical_protein 4.19715447154 1.08259749521e-06 0.0115686368338 8.38307016942e-05 6 4 3 0.6875 1.0
Search.for.env.enrichment	group_10662 - hypothetical_protein 4.19715447154 1.08259749521e-06 0.0115686368338 8.38307016942e-05 6 4 3 0.6875 1.0
Search.for.env.enrichment	group_10663 - hypothetical_protein 4.19715447154 1.08259749521e-06 0.0115686368338 8.38307016942e-05 6 4 3 0.6875 1.0
Search.for.env.enrichment	group_10660 - Uncharacterized_conserved_protein 4.19715447154 1.08259749521e-06 0.0115686368338 8.38307016942e-05 6 4 3 0.6875 1.0
Search.for.env.enrichment	group_10665 - Uncharacterized_protein_conserved_in_bacteria 4.19715447154 1.08259749521e-06 0.0115686368338 8.38307016942e-05 6 4 3 0.6875 1.0
Search.for.env.enrichment	group_10661 - hypothetical_protein 4.19715447154 1.08259749521e-06 0.0115686368338 8.38307016942e-05 6 4 3 0.6875 1.0
Search.for.env.enrichment	group_5523 - ATP-dependent_OLD_family_endonuclease 4.19715447154 1.08259749521e-06 0.0115686368338 8.38307016942e-05 6 4 3 0.6875 1.0
Search.for.env.enrichment	group_5524 - hypothetical_protein 4.19715447154 1.08259749521e-06 0.0115686368338 8.38307016942e-05 6 4 3 0.6875 1.0
Search.for.env.enrichment	group_5525 - phage_integrase 4.19715447154 1.08259749521e-06 0.0115686368338 8.38307016942e-05 6 4 3 0.6875 1.0
Search.for.env.enrichment	group_3672 - hypothetical_protein 2.06852521813 1.18231813263e-06 0.0126342515653 9.08459056734e-05 32 23 17 0.0200616070069 0.860050065909
Search.for.env.enrichment	group_5903 - Fic_family_protein 13.1313131313 1.25380710064e-06 0.0133981826775 9.08459056734e-05 1 1 1 1.0 1.0
Search.for.env.enrichment	group_13009 - transposase 13.1313131313 1.25380710064e-06 0.0133981826775 9.08459056734e-05 1 1 1 1.0 1.0
Search.for.env.enrichment	group_13008 - hypothetical_protein 13.1313131313 1.25380710064e-06 0.0133981826775 9.08459056734e-05 1 1 1 1.0 1.0
Search.for.env.enrichment	group_13010 - Predicted_NTPase_(NACHT_family) 13.1313131313 1.25380710064e-06 0.0133981826775 9.08459056734e-05 1 1 1 1.0 1.0
Search.for.env.enrichment	group_4099 - secreted_protein_hcp 0.0761538461538 1.25380710064e-06 0.0133981826775 9.08459056734e-05 1 1 1 1.0 1.0
Search.for.env.enrichment	group_12996 - secreted_protein_hcp 13.1313131313 1.25380710064e-06 0.0133981826775 9.08459056734e-05 1 1 1 1.0 1.0
Search.for.env.enrichment	group_13004 - hypothetical_protein 5.15534300792 1.28371062668e-06 0.0137177317567 9.08459056734e-05 6 4 4 0.6875 0.6875
Search.for.env.enrichment	hepT - Octaprenyl-diphosphate_synthase 5.15534300792 1.28371062668e-06 0.0137177317567 9.08459056734e-05 6 4 4 0.6875 0.6875
Search.for.env.enrichment	group_10164 - hypothetical_protein 5.15534300792 1.28371062668e-06 0.0137177317567 9.08459056734e-05 6 4 4 0.6875 0.6875
Search.for.env.enrichment	group_10161 - hypothetical_protein 5.15534300792 1.28371062668e-06 0.0137177317567 9.08459056734e-05 6 4 4 0.6875 0.6875
Search.for.env.enrichment	group_10160 - hypothetical_protein 5.15534300792 1.28371062668e-06 0.0137177317567 9.08459056734e-05 6 4 4 0.6875 0.6875
Search.for.env.enrichment	group_10162 - hypothetical_protein 5.15534300792 1.28371062668e-06 0.0137177317567 9.08459056734e-05 6 4 4 0.6875 0.6875
Search.for.env.enrichment	wapA_4 - YD_repeat-/RHS_repeat-containing_protein 2.51064814815 1.30001472718e-06 0.0138919573747 9.13944564125e-05 19 13 10 0.167068481445 1.0
Search.for.env.enrichment	group_3730 - hypothetical_protein 0.206753516106 1.33083501975e-06 0.0142213030211 9.29496929482e-05 6 4 4 0.6875 0.6875
Search.for.env.enrichment	group_2385 - Transposase_mutator_family 0.485256985455 1.37649804497e-06 0.0147092581085 9.55146630423e-05 31 17 21 0.0707555459812 0.720100131817
Search.for.env.enrichment	group_403 - bacteriophage/transposase_fusion_protein 7.86794871795 1.44088545893e-06 0.0153973020141 9.93374323491e-05 14 10 4 0.179565429688 0.179565429688
Search.for.env.enrichment	group_2685 - hypothetical_protein 0.486041874377 1.45831722252e-06 0.0155835778399 9.98947297428e-05 62 31 39 0.0558972266997 1.0
Search.for.env.enrichment	group_506 - portal_protein 0.338624338624 1.5233530713e-06 0.0162785509199 0.000103685037707 32 7 28 1.93011946976e-05 0.00210240157321
Search.for.env.enrichment	group_1584 yehT DNA-binding_response_regulator 3.50483368835 1.5441054457e-06 0.0165003107928 0.00010443234679 6 4 5 0.21875 0.6875
Search.for.env.enrichment	glpC - ferredoxin 3.85794743429 1.58994901586e-06 0.0169901951835 0.000106738530251 24 18 9 0.0226558446884 0.307456254959
Search.for.env.enrichment	group_2690 - transposase 2.2129461585 1.59818125025e-06 0.0170781648402 0.000106738530251 26 17 12 0.168637543917 0.845018982887
Search.for.env.enrichment	group_3770 - YcfA_family_protein 0.231325301205 1.95421861089e-06 0.020882780076 0.000129706708547 6 2 5 0.21875 0.6875
Search.for.env.enrichment	group_9128 - Integrase 0.404613853998 2.00540324491e-06 0.0214297390751 0.000131470791872 18 10 12 0.237884521484 0.814529418945
Search.for.env.enrichment	group_9127 wapA_4 RhsD_protein 0.404613853998 2.00540324491e-06 0.0214297390751 0.000131470791872 18 10 12 0.237884521484 0.814529418945
Search.for.env.enrichment	group_9181 - hypothetical_protein 0.44734389562 2.08888833608e-06 0.0223218607593 0.000134916210025 27 13 24 4.92334365845e-05 1.0
Search.for.env.enrichment	group_1643 - phage_P2_GpU_family_protein 2.99358600583 2.0958348179e-06 0.0223960908641 0.000134916210025 25 12 15 0.424356222153 1.0
Search.for.env.enrichment	group_1823 - tail_tape_measure_protein 2.99358600583 2.0958348179e-06 0.0223960908641 0.000134916210025 25 12 15 0.424356222153 1.0
Search.for.env.enrichment	group_3855 ampD_2 N-acetylmuramoyl-L-alanine_amidase 0.268186638388 2.2269475434e-06 0.0237971614487 0.000142497972747 26 10 19 0.028959274292 0.326939582825
Search.for.env.enrichment	group_1699 - hypothetical_protein 3.78727556596 2.28675827243e-06 0.0244362988992 0.000145454160114 14 9 8 0.423950195312 0.79052734375
Search.for.env.enrichment	group_5240 - type_I_restriction-modification_system_methyltransferase_subunit 0.213229416467 2.42287977713e-06 0.0258908932985 0.000152623233643 4 3 3 0.625 0.625
Search.for.env.enrichment	group_5154 - hypothetical_protein 2.11332075289 2.42803197823e-06 0.0259459497193 0.000152623233643 40 24 29 0.00642657609569 0.268187251055
Search.for.env.enrichment	group_6006 - DNA_binding_protein 0.335427135678 2.47342134216e-06 0.0264309804623 0.000154567137207 28 6 25 2.74404883385e-05 0.00371916592121
Search.for.env.enrichment	group_1790 - XRE_family_transcriptional_regulator 3.25608272506 2.63412876832e-06 0.0281483000183 0.000163652907083 22 18 7 0.00434350967407 0.133800506592
Search.for.env.enrichment	group_2873 - hypothetical_protein 0.26603627516 2.7543380338e-06 0.0294328562292 0.000170132116932 23 9 17 0.0346896648407 0.404872894287
Search.for.env.enrichment	group_1198 nemR_2 TetR_family_transcriptional_regulator 4.85051194539 2.93799591626e-06 0.0313954243612 0.00018043347334 24 19 6 0.00661075115204 0.0226558446884
Search.for.env.enrichment	group_9862 - hypothetical_protein 2.77478768034 3.07483830391e-06 0.0328577221156 0.000186691602929 8 4 7 0.0703125 1.0
Search.for.env.enrichment	group_4318 - hypothetical_protein 0.360387934213 3.07483830391e-06 0.0328577221156 0.000186691602929 8 7 4 0.0703125 1.0
Search.for.env.enrichment	group_12697 - phage_recombination_protein_Bet inf 3.11708613713e-06 0.0333091824613 0.000188187471533 4 4 0 0.125 0.125
Search.for.env.enrichment	group_2412 - hypothetical_protein 0.388037652879 3.30915810391e-06 0.0353616634984 0.00019866103089 17 7 12 0.143463134766 0.629058837891
Search.for.env.enrichment	group_9125 - hypothetical_protein 0.313620071685 3.40170304576e-06 0.036350598747 0.000203075970653 17 6 14 0.0127258300781 0.332305908203
Search.for.env.enrichment	group_9534 - hypothetical_protein 0.238237159163 3.52794823459e-06 0.0376996548348 0.000207140960631 7 3 5 0.453125 1.0
Search.for.env.enrichment	group_9539 - hypothetical_protein 0.238237159163 3.52794823459e-06 0.0376996548348 0.000207140960631 5 2 4 0.375 1.0
Search.for.env.enrichment	group_9538 - Predicted_type_IV_restriction_endonuclease 0.238237159163 3.52794823459e-06 0.0376996548348 0.000207140960631 5 2 4 0.375 1.0
Search.for.env.enrichment	group_5088 - dienelactone_hydrolase-like 0.415276232851 3.6941306568e-06 0.0394754801986 0.00021571300655 12 9 9 0.14599609375 0.14599609375
Search.for.env.enrichment	group_3403 glpC ferredoxin 0.27512195122 3.76956772636e-06 0.0402816007239 0.000217123110013 25 10 18 0.0432852506638 0.424356222153
Search.for.env.enrichment	ampD_2 - N-acetylmuramoyl-L-alanine_amidase 3.63475177305 3.76956772636e-06 0.0402816007239 0.000217123110013 25 18 10 0.0432852506638 0.424356222153
Search.for.env.enrichment	group_10103 - Manganese_catalase 0.226091476091 3.7995528329e-06 0.0406020215724 0.000217123110013 5 2 4 0.375 1.0
Search.for.env.enrichment	group_4354 - Manganese_catalase 4.42298850575 3.7995528329e-06 0.0406020215724 0.000217123110013 5 4 2 0.375 1.0
Search.for.env.enrichment	group_2020 fnr_4 Crp/Fnr_family_transcriptional_regulator 2.44584206848 3.95789073494e-06 0.0422940203936 0.000224968193583 28 19 16 0.0871585533023 0.57158818841
Search.for.env.enrichment	group_593 - hypothetical_protein 1.9987350312 4.12095233022e-06 0.0440364966007 0.000232997336512 43 31 18 0.00540157265459 0.360377652936
Search.for.env.enrichment	group_2371 - carboxymuconolactone_decarboxylase 0.503194517659 4.37167866384e-06 0.0467157582018 0.000244585121475 18 10 16 0.00131225585938 0.814529418945
Search.for.env.enrichment	group_2273 - carboxymuconolactone_decarboxylase 1.98730305062 4.37167866384e-06 0.0467157582018 0.000244585121475 18 16 10 0.00131225585938 0.814529418945
Search.for.env.enrichment	mntH_5 - manganese_transport_protein_MntH 0.502666666667 4.6584187173e-06 0.0497798624131 0.000259270116735 16 10 12 0.0768127441406 0.454498291016
Search.for.env.enrichment	group_1990 - hypothetical_protein 0.374874259528 5.01506694263e-06 0.053591005349 0.000277673602844 17 10 11 0.332305908203 0.629058837891
Search.for.env.enrichment	group_2028 - hypothetical_protein 1.99149153408 5.1336854868e-06 0.054858563112 0.000282776098515 51 36 26 0.00460130971177 1.0
Search.for.env.enrichment	group_569 - insertion_element_protein 0.299907862408 5.41153955285e-06 0.0578277116617 0.000296552367496 20 10 12 0.503444671631 1.0
Search.for.env.enrichment	lysA_4 - diaminopimelate_decarboxylase 0.421855463866 5.56083267784e-06 0.0594230579954 0.000303178867324 11 9 8 0.0654296875 0.2265625
Search.for.env.enrichment	group_9620 - hypothetical_protein 0.0427056068329 5.66333591719e-06 0.0605184076111 0.000307200038635 3 1 2 1.0 1.0
Search.for.env.enrichment	group_13414 - hypothetical_protein inf 5.84114300337e-06 0.062418454134 0.000315244717849 2 2 0 0.5 0.5
Search.for.env.enrichment	group_623 - hypothetical_protein 0.42316792134 6.11808827398e-06 0.0653778912957 0.00032132611441 36 18 23 0.132498163963 1.0
Search.for.env.enrichment	group_2525 - hypothetical_protein 8.72727272727 6.25452290823e-06 0.0668358317973 0.00032132611441 3 1 3 0.25 1.0
Search.for.env.enrichment	group_11665 - Ricin-type_beta-trefoil_lectin_domain 8.72727272727 6.25452290823e-06 0.0668358317973 0.00032132611441 4 3 2 0.625 1.0
Search.for.env.enrichment	group_13006 - hypothetical_protein 8.72727272727 6.25452290823e-06 0.0668358317973 0.00032132611441 2 1 2 0.5 1.0
Search.for.env.enrichment	group_13005 - hypothetical_protein 8.72727272727 6.25452290823e-06 0.0668358317973 0.00032132611441 2 1 2 0.5 1.0
Search.for.env.enrichment	group_988 - hypothetical_protein 8.72727272727 6.25452290823e-06 0.0668358317973 0.00032132611441 2 1 2 0.5 1.0
Search.for.env.enrichment	group_5902 - hypothetical_protein 8.72727272727 6.25452290823e-06 0.0668358317973 0.00032132611441 2 1 2 0.5 1.0
Search.for.env.enrichment	group_3560 - phage_Tail_Protein_X 8.72727272727 6.25452290823e-06 0.0668358317973 0.00032132611441 4 3 2 0.625 1.0
Search.for.env.enrichment	group_3019 - hypothetical_protein 8.72727272727 6.25452290823e-06 0.0668358317973 0.00032132611441 2 1 2 0.5 1.0
Search.for.env.enrichment	group_3562 - oxidoreductase 0.114583333333 6.25452290823e-06 0.0668358317973 0.00032132611441 2 2 1 0.5 1.0
Search.for.env.enrichment	group_7130 - hypothetical_protein 2.44858299595 6.3328758613e-06 0.0676731114538 0.000323794791645 17 12 8 0.143463134766 1.0
Search.for.env.enrichment	group_3708 - hypothetical_protein 0.469836872884 6.4923648646e-06 0.0693774109431 0.000325192766404 24 15 16 0.151589632034 0.307456254959
Search.for.env.enrichment	group_3405 - extracellular_nuclease 3.83739837398 6.91180705044e-06 0.073859570141 0.000325192766404 24 18 8 0.0226558446884 0.151589632034
Search.for.env.enrichment	group_2556 - hypothetical_protein inf 6.95848013141e-06 0.0743583186842 0.000325192766404 5 5 0 0.0625 0.0625
Search.for.env.enrichment	group_5663 hsdR_1 type_I_site-specific_deoxyribonuclease_HsdR 0.0 6.95848013141e-06 0.0743583186842 0.000325192766404 5 0 5 0.0625 0.0625
Search.for.env.enrichment	group_5662 - type_I_restriction-modification_system_M_subunit 0.0 6.95848013141e-06 0.0743583186842 0.000325192766404 5 0 5 0.0625 0.0625
Search.for.env.enrichment	group_1290 - transposase 0.363176470588 7.21230447667e-06 0.0770706856377 0.000325192766404 14 12 7 0.012939453125 1.0
Search.for.env.enrichment	group_5330 - hypothetical_protein 2.75348234532 7.21230447667e-06 0.0770706856377 0.000325192766404 30 17 14 0.584664711729 0.855535551906
Search.for.env.enrichment	group_5329 - replication_protein_A 2.75348234532 7.21230447667e-06 0.0770706856377 0.000325192766404 30 17 14 0.584664711729 0.855535551906
Search.for.env.enrichment	group_2913 - hypothetical_protein 2.75348234532 7.21230447667e-06 0.0770706856377 0.000325192766404 30 17 14 0.584664711729 0.855535551906
Search.for.env.enrichment	group_9817 - hypothetical_protein 2.75348234532 7.21230447667e-06 0.0770706856377 0.000325192766404 30 17 14 0.584664711729 0.855535551906
Search.for.env.enrichment	group_9818 - hypothetical_protein 2.75348234532 7.21230447667e-06 0.0770706856377 0.000325192766404 30 17 14 0.584664711729 0.855535551906
Search.for.env.enrichment	group_9819 - hypothetical_protein 2.75348234532 7.21230447667e-06 0.0770706856377 0.000325192766404 30 17 14 0.584664711729 0.855535551906
Search.for.env.enrichment	group_9816 - hypothetical_protein 2.75348234532 7.21230447667e-06 0.0770706856377 0.000325192766404 30 17 14 0.584664711729 0.855535551906
Search.for.env.enrichment	group_9815 - hypothetical_protein 2.75348234532 7.21230447667e-06 0.0770706856377 0.000325192766404 30 17 14 0.584664711729 0.855535551906
Search.for.env.enrichment	group_9826 - glycoside_hydrolase 2.75348234532 7.21230447667e-06 0.0770706856377 0.000325192766404 30 17 14 0.584664711729 0.855535551906
Search.for.env.enrichment	group_3799 - hypothetical_protein 2.75348234532 7.21230447667e-06 0.0770706856377 0.000325192766404 30 17 14 0.584664711729 0.855535551906
Search.for.env.enrichment	group_9827 - Protein_of_unknown_function_(DUF3154) 2.75348234532 7.21230447667e-06 0.0770706856377 0.000325192766404 30 17 14 0.584664711729 0.855535551906
Search.for.env.enrichment	group_9825 - hypothetical_protein 2.75348234532 7.21230447667e-06 0.0770706856377 0.000325192766404 30 17 14 0.584664711729 0.855535551906
Search.for.env.enrichment	group_9823 - hypothetical_protein 2.75348234532 7.21230447667e-06 0.0770706856377 0.000325192766404 30 17 14 0.584664711729 0.855535551906
Search.for.env.enrichment	group_9822 - hypothetical_protein 2.75348234532 7.21230447667e-06 0.0770706856377 0.000325192766404 30 17 14 0.584664711729 0.855535551906
Search.for.env.enrichment	group_9821 - hypothetical_protein 2.75348234532 7.21230447667e-06 0.0770706856377 0.000325192766404 30 17 14 0.584664711729 0.855535551906
Search.for.env.enrichment	group_9820 - hypothetical_protein 2.75348234532 7.21230447667e-06 0.0770706856377 0.000325192766404 30 17 14 0.584664711729 0.855535551906
Search.for.env.enrichment	group_9828 - hypothetical_protein 2.75348234532 7.21230447667e-06 0.0770706856377 0.000325192766404 30 17 14 0.584664711729 0.855535551906
Search.for.env.enrichment	group_9978 - hypothetical_protein 2.75348234532 7.21230447667e-06 0.0770706856377 0.000325192766404 30 17 14 0.584664711729 0.855535551906
Search.for.env.enrichment	group_2774 - hypothetical_protein 2.75348234532 7.21230447667e-06 0.0770706856377 0.000325192766404 27 12 17 0.247788563371 0.701108038425
Search.for.env.enrichment	group_3800 - hypothetical_protein 2.75348234532 7.21230447667e-06 0.0770706856377 0.000325192766404 30 17 14 0.584664711729 0.855535551906
Search.for.env.enrichment	group_2160 - hypothetical_protein 2.75348234532 7.21230447667e-06 0.0770706856377 0.000325192766404 30 17 14 0.584664711729 0.855535551906
Search.for.env.enrichment	group_9824 - hypothetical_protein 2.75348234532 7.21230447667e-06 0.0770706856377 0.000325192766404 30 17 14 0.584664711729 0.855535551906
Search.for.env.enrichment	group_9900 - filamentous_hemagglutinin_family_outer_membrane_protein 3.87064343164 7.41610188501e-06 0.0792484647432 0.000332976742619 8 6 4 0.2890625 1.0
Search.for.env.enrichment	group_1143 - chromosome_segregation_ATPase 0.447880870561 7.85845151562e-06 0.0839754128959 0.000351361560234 29 14 23 0.00231570005417 1.0
Search.for.env.enrichment	group_2216 wapA_1 FG-GAP/YD_repeat-containing_protein 3.05280112045 8.50693599641e-06 0.0909051180576 0.00037877132524 13 6 9 0.266845703125 1.0
Search.for.env.enrichment	group_2044 - transposase 0.503466666667 9.47891373827e-06 0.101291672207 0.00042029739505 63 43 34 0.00515239704209 0.614655015765
Search.for.env.enrichment	group_9425 - hypothetical_protein 0.322197026959 9.66591435481e-06 0.103289960795 0.000426129747717 24 10 17 0.0639146566391 0.541256189346
Search.for.env.enrichment	panE-1_2 - 2-dehydropantoate_2-reductase 4.68505221932 9.69020481894e-06 0.103549528695 0.000426129747717 12 7 6 0.7744140625 1.0
Search.for.env.enrichment	group_2071 - phage_major_tail_tube_protein 2.65963488844 1.0476041004e-05 0.111946974169 0.000451538436322 32 15 19 0.377085587475 0.860050065909
Search.for.env.enrichment	group_3789 - Integrase inf 1.07536664697e-05 0.114913679895 0.000451538436322 1 1 0 1.0 1.0
Search.for.env.enrichment	group_11667 - hypothetical_protein 8.43324937028 1.07954403854e-05 0.115360075958 0.000451538436322 3 2 2 1.0 1.0
Search.for.env.enrichment	group_11666 - hypothetical_protein 8.43324937028 1.07954403854e-05 0.115360075958 0.000451538436322 3 2 2 1.0 1.0
Search.for.env.enrichment	group_1114 - Prophage_minor_tail_protein_Z_(GPZ) 8.43324937028 1.07954403854e-05 0.115360075958 0.000451538436322 3 2 2 1.0 1.0
Search.for.env.enrichment	group_1639 - hypothetical_protein 8.43324937028 1.07954403854e-05 0.115360075958 0.000451538436322 3 2 2 1.0 1.0
Search.for.env.enrichment	group_5289 - bacteriophage-acquired_protein 2.71317829457 1.08366130097e-05 0.115800046622 0.000451538436322 26 11 17 0.168637543917 0.557197093964
Search.for.env.enrichment	group_1820 - GPW/gp25_family_protein 2.71317829457 1.08366130097e-05 0.115800046622 0.000451538436322 26 11 17 0.168637543917 0.557197093964
Search.for.env.enrichment	group_2446 - hypothetical_protein 2.71317829457 1.08366130097e-05 0.115800046622 0.000451538436322 30 17 14 0.584664711729 0.855535551906
Search.for.env.enrichment	group_9569 - Phage-related_tail_fiber_protein 2.71317829457 1.08366130097e-05 0.115800046622 0.000451538436322 26 11 17 0.168637543917 0.557197093964
Search.for.env.enrichment	group_2772 - phage_tail_sheath_protein 2.71317829457 1.08366130097e-05 0.115800046622 0.000451538436322 26 11 17 0.168637543917 0.557197093964
Search.for.env.enrichment	group_2355 - baseplate_J_family_protein 2.71317829457 1.08366130097e-05 0.115800046622 0.000451538436322 26 11 17 0.168637543917 0.557197093964
Search.for.env.enrichment	group_2766 - phage_tail_protein_I 2.71317829457 1.08366130097e-05 0.115800046622 0.000451538436322 26 11 17 0.168637543917 0.557197093964
Search.for.env.enrichment	proP7_2 - putative_sugar_transporter 0.45335310219 1.08595712273e-05 0.116045378135 0.000451538436322 10 7 5 0.34375 1.0
Search.for.env.enrichment	group_1979 katE hydroperoxidase_II 0.417174515235 1.16964426218e-05 0.124988185857 0.000482119949706 45 23 25 0.551484329803 1.0
Search.for.env.enrichment	katE - Protein_of_unknown_function_(DUF3022) 4.15525114155 1.17300128647e-05 0.125346917472 0.000482119949706 8 6 2 0.2890625 0.2890625
Search.for.env.enrichment	group_9325 - helix-turn-helix_domain-containing_protein 0.40881290461 1.19157401419e-05 0.127331599156 0.000482119949706 15 8 11 0.118469238281 1.0
Search.for.env.enrichment	group_1178 - gp74 2.59911504425 1.23380570074e-05 0.131844477181 0.000482119949706 29 13 20 0.0614283457398 0.711071103811
Search.for.env.enrichment	group_3370 - tryptophan_halogenase 1.92403502281 1.24096625435e-05 0.13260965394 0.000482119949706 23 19 13 0.00259947776794 0.677639484406
Search.for.env.enrichment	prnB - PrnB 1.92403502281 1.24096625435e-05 0.13260965394 0.000482119949706 23 19 13 0.00259947776794 0.677639484406
Search.for.env.enrichment	group_7811 kshA_3 Rieske_(2Fe-2S)_domain-containing_protein 1.92403502281 1.24096625435e-05 0.13260965394 0.000482119949706 23 19 13 0.00259947776794 0.677639484406
Search.for.env.enrichment	group_7812 - FAD_dependent_oxidoreductase 1.92403502281 1.24096625435e-05 0.13260965394 0.000482119949706 23 19 13 0.00259947776794 0.677639484406
Search.for.env.enrichment	group_9277 - hypothetical_protein 1.93168296235 1.25340937538e-05 0.133939325853 0.000482119949706 18 10 16 0.00131225585938 0.814529418945
Search.for.env.enrichment	group_5076 xerC_2 phage_integrase_site_specific_recombinase 0.0455210772834 1.27229857587e-05 0.135957825817 0.000482119949706 3 1 3 0.25 1.0
Search.for.env.enrichment	group_5283 - bacteriophage_replication_protein 0.0455210772834 1.27229857587e-05 0.135957825817 0.000482119949706 9 1 9 0.00390625 0.0390625
Search.for.env.enrichment	group_5282 - Uncharacterized_protein_conserved_in_bacteria 0.0455210772834 1.27229857587e-05 0.135957825817 0.000482119949706 9 1 9 0.00390625 0.0390625
Search.for.env.enrichment	group_9558 - bacteriophage_gp29_protein 0.0455210772834 1.27229857587e-05 0.135957825817 0.000482119949706 9 1 9 0.00390625 0.0390625
Search.for.env.enrichment	group_14980 - bacteriophage_gp31_protein 0.0455210772834 1.27229857587e-05 0.135957825817 0.000482119949706 9 1 9 0.00390625 0.0390625
Search.for.env.enrichment	group_14978 - partition_protein 0.0455210772834 1.27229857587e-05 0.135957825817 0.000482119949706 9 1 9 0.00390625 0.0390625
Search.for.env.enrichment	group_9549 - helix-turn-helix_domain-containing_protein 0.0455210772834 1.27229857587e-05 0.135957825817 0.000482119949706 9 1 9 0.00390625 0.0390625
Search.for.env.enrichment	group_9553 - hypothetical_protein 0.0455210772834 1.27229857587e-05 0.135957825817 0.000482119949706 9 1 9 0.00390625 0.0390625
Search.for.env.enrichment	group_9552 - hypothetical_protein 0.0455210772834 1.27229857587e-05 0.135957825817 0.000482119949706 9 1 9 0.00390625 0.0390625
Search.for.env.enrichment	group_9550 - hypothetical_protein 0.0455210772834 1.27229857587e-05 0.135957825817 0.000482119949706 9 1 9 0.00390625 0.0390625
Search.for.env.enrichment	group_9557 - bacteriophage-acquired_protein 0.0455210772834 1.27229857587e-05 0.135957825817 0.000482119949706 9 1 9 0.00390625 0.0390625
Search.for.env.enrichment	group_9556 - bacteriophage-acquired_protein 0.0455210772834 1.27229857587e-05 0.135957825817 0.000482119949706 9 1 9 0.00390625 0.0390625
Search.for.env.enrichment	group_9555 - DNA_methyltransferase 0.0455210772834 1.27229857587e-05 0.135957825817 0.000482119949706 9 1 9 0.00390625 0.0390625
Search.for.env.enrichment	group_9554 - gp43 0.0455210772834 1.27229857587e-05 0.135957825817 0.000482119949706 9 1 9 0.00390625 0.0390625
Search.for.env.enrichment	group_9559 - bacteriophage_gp30_protein 0.0455210772834 1.27229857587e-05 0.135957825817 0.000482119949706 9 1 9 0.00390625 0.0390625
Search.for.env.enrichment	group_2432 - addiction_module_killer_protein 0.0455210772834 1.27229857587e-05 0.135957825817 0.000482119949706 9 1 9 0.00390625 0.0390625
Search.for.env.enrichment	group_2113 - hypothetical_protein 0.518148005643 1.3153604193e-05 0.140559414406 0.000496676375995 18 10 13 0.0962524414062 0.814529418945
Search.for.env.enrichment	group_2698 - Domain_of_unknown_function_(DUF2760) 2.87280346039 1.42709393729e-05 0.152499258139 0.0005369692188 27 19 13 0.0522389858961 1.0
Search.for.env.enrichment	group_2862 - hypothetical_protein 0.483591331269 1.4829915577e-05 0.158472477856 0.000556043781949 23 15 15 0.210039615631 0.210039615631
Search.for.env.enrichment	group_9847 - hypothetical_protein 5.91428571429 1.52160752006e-05 0.162598979594 0.00056576959891 4 3 4 0.125 0.625
Search.for.env.enrichment	group_2660 poxB_1 pyruvate_dehydrogenase 5.36375321337 1.5929745102e-05 0.17022525616 0.00056576959891 7 4 5 0.453125 1.0
Search.for.env.enrichment	group_3798 - hypothetical_protein 2.6731078905 1.62452331019e-05 0.173596560927 0.00056576959891 29 16 14 0.711071103811 1.0
Search.for.env.enrichment	hsdS_1 - restriction_modification_system_DNA_specificity_domain-containing_protein 0.0 1.64432874443e-05 0.17571296963 0.00056576959891 4 0 4 0.125 0.125
Search.for.env.enrichment	group_1924 - hypothetical_protein 0.0 1.64432874443e-05 0.17571296963 0.00056576959891 3 0 3 0.25 0.25
Search.for.env.enrichment	group_11307 - hypothetical_protein 0.0 1.64432874443e-05 0.17571296963 0.00056576959891 4 0 4 0.125 0.125
Search.for.env.enrichment	group_5480 - hypothetical_protein 0.0 1.64432874443e-05 0.17571296963 0.00056576959891 5 0 5 0.0625 0.0625
Search.for.env.enrichment	group_9975 - hypothetical_protein 0.0 1.64432874443e-05 0.17571296963 0.00056576959891 1 0 1 1.0 1.0
Search.for.env.enrichment	group_9974 - Phage_transcriptional_regulator,_AlpA 0.0 1.64432874443e-05 0.17571296963 0.00056576959891 1 0 1 1.0 1.0
Search.for.env.enrichment	group_9973 - phage/plasmid_replication_protein,_gene_II/X_family 0.0 1.64432874443e-05 0.17571296963 0.00056576959891 1 0 1 1.0 1.0
Search.for.env.enrichment	group_11306 - integral_membrane_protein 0.0 1.64432874443e-05 0.17571296963 0.00056576959891 4 0 4 0.125 0.125
Search.for.env.enrichment	group_2739 - hypothetical_protein inf 1.64432874443e-05 0.17571296963 0.00056576959891 5 5 0 0.0625 0.0625
Search.for.env.enrichment	group_2136 - Protein_of_unknown_function_(DUF2778) inf 1.64432874443e-05 0.17571296963 0.00056576959891 4 4 0 0.125 0.125
Search.for.env.enrichment	group_9968 - hypothetical_protein 0.0 1.64432874443e-05 0.17571296963 0.00056576959891 1 0 1 1.0 1.0
Search.for.env.enrichment	group_9969 - hypothetical_protein 0.0 1.64432874443e-05 0.17571296963 0.00056576959891 1 0 1 1.0 1.0
Search.for.env.enrichment	group_9966 - hypothetical_protein 0.0 1.64432874443e-05 0.17571296963 0.00056576959891 1 0 1 1.0 1.0
Search.for.env.enrichment	group_9964 - hypothetical_protein 0.0 1.64432874443e-05 0.17571296963 0.00056576959891 1 0 1 1.0 1.0
Search.for.env.enrichment	group_9965 - restriction_endonuclease_S_subunits 0.0 1.64432874443e-05 0.17571296963 0.00056576959891 1 0 1 1.0 1.0
Search.for.env.enrichment	group_9963 - Domain_of_unknown_function_(DUF955) 0.0 1.64432874443e-05 0.17571296963 0.00056576959891 1 0 1 1.0 1.0
Search.for.env.enrichment	group_9971 - hypothetical_protein 0.0 1.64432874443e-05 0.17571296963 0.00056576959891 1 0 1 1.0 1.0
Search.for.env.enrichment	group_9970 - lipolytic_protein 0.0 1.64432874443e-05 0.17571296963 0.00056576959891 1 0 1 1.0 1.0
Search.for.env.enrichment	group_11304 - anticodon_nuclease 0.0 1.64432874443e-05 0.17571296963 0.00056576959891 4 0 4 0.125 0.125
Search.for.env.enrichment	group_9972 - inner_membrane_protein 0.0 1.64432874443e-05 0.17571296963 0.00056576959891 1 0 1 1.0 1.0
Search.for.env.enrichment	pinR_3 - recombinase,_transposition_resolvase,_TnpR 0.0 1.64432874443e-05 0.17571296963 0.00056576959891 1 0 1 1.0 1.0
Search.for.env.enrichment	group_9976 intA_3 phage_integrase 0.0 1.64432874443e-05 0.17571296963 0.00056576959891 1 0 1 1.0 1.0
Search.for.env.enrichment	group_1409 - hypothetical_protein 4.84311554079 1.64986388455e-05 0.176304454703 0.00056576959891 11 6 6 1.0 1.0
Search.for.env.enrichment	group_1534 - terminase,_large_subunit 0.108352941176 1.65188204061e-05 0.17652011486 0.00056576959891 12 2 11 0.00634765625 0.03857421875
Search.for.env.enrichment	group_10695 - hypothetical_protein 3.56155908435 1.66696041348e-05 0.178131389785 0.000569109871516 5 4 4 0.375 0.375
Search.for.env.enrichment	group_1550 - hypothetical_protein 2.33243034056 1.69728426724e-05 0.181371796797 0.000577617187251 30 16 20 0.0987371467054 0.855535551906
Search.for.env.enrichment	group_3211 - cytochrome_P460 0.309525064572 1.71127113439e-05 0.182866433421 0.000580528360068 13 9 7 0.266845703125 1.0
Search.for.env.enrichment	group_1601 - DNA-binding_protein 0.524659698327 1.78516106156e-05 0.190762311039 0.00060367819949 19 16 10 0.00442504882813 1.0
Search.for.env.enrichment	group_11302 - hypothetical_protein 8.14070351759 1.86527295637e-05 0.199323068118 0.000615194654684 1 1 1 1.0 1.0
Search.for.env.enrichment	group_11298 - Methylase_of_polypeptide_chain_release_factors 8.14070351759 1.86527295637e-05 0.199323068118 0.000615194654684 1 1 1 1.0 1.0
Search.for.env.enrichment	group_11292 - hypothetical_protein 8.14070351759 1.86527295637e-05 0.199323068118 0.000615194654684 1 1 1 1.0 1.0
Search.for.env.enrichment	group_11295 - Predicted_nucleotide-binding_protein 8.14070351759 1.86527295637e-05 0.199323068118 0.000615194654684 1 1 1 1.0 1.0
Search.for.env.enrichment	group_11296 - hypothetical_protein 8.14070351759 1.86527295637e-05 0.199323068118 0.000615194654684 1 1 1 1.0 1.0
Search.for.env.enrichment	group_11297 - hypothetical_protein 8.14070351759 1.86527295637e-05 0.199323068118 0.000615194654684 1 1 1 1.0 1.0
Search.for.env.enrichment	rapA_1 - helicase,_C-terminal:dead/deah_box_helicase,_n-terminal 8.14070351759 1.86527295637e-05 0.199323068118 0.000615194654684 1 1 1 1.0 1.0
Search.for.env.enrichment	group_11301 - Nuclease-related_domain 8.14070351759 1.86527295637e-05 0.199323068118 0.000615194654684 1 1 1 1.0 1.0
Search.for.env.enrichment	group_5927 - hypothetical_protein inf 1.98689117656e-05 0.212319191128 0.000653289818854 2 2 0 0.5 0.5
Search.for.env.enrichment	group_621 traC_2 inner_membrane_protein 0.276220211546 2.01992115927e-05 0.215848775079 0.000662112806992 6 3 4 0.6875 1.0
Search.for.env.enrichment	group_1265 - gp20 6.74620253165 2.27165081403e-05 0.242748605987 0.000731170499962 10 7 4 0.34375 0.75390625
Search.for.env.enrichment	group_11524 - bacteriophage_protein 6.74620253165 2.27165081403e-05 0.242748605987 0.000731170499962 10 7 4 0.34375 0.75390625
Search.for.env.enrichment	group_11522 - bacteriophage_lysis_protein 6.74620253165 2.27165081403e-05 0.242748605987 0.000731170499962 10 7 4 0.34375 0.75390625
Search.for.env.enrichment	group_11523 - gp22 6.74620253165 2.27165081403e-05 0.242748605987 0.000731170499962 10 7 4 0.34375 0.75390625
Search.for.env.enrichment	group_11521 - GP28 6.74620253165 2.27165081403e-05 0.242748605987 0.000731170499962 10 7 4 0.34375 0.75390625
Search.for.env.enrichment	group_3714 - Glycoside_hydrolase_family_protein_gp24 6.74620253165 2.27165081403e-05 0.242748605987 0.000731170499962 10 7 4 0.34375 0.75390625
Search.for.env.enrichment	tnp_1 - hypothetical_protein 0.156233939768 2.36424819309e-05 0.252643561913 0.000758689375115 5 1 5 0.0625 0.375
Search.for.env.enrichment	group_4740 - hypothetical_protein 3.02945301543 2.39326718363e-05 0.255744531243 0.00076570218935 8 7 3 0.0703125 0.7265625
Search.for.env.enrichment	group_9261 - hypothetical_protein 2.30308641975 2.42328379447e-05 0.258952106277 0.00077299136202 40 22 24 0.268187251055 0.635828002629
Search.for.env.enrichment	group_2850 - voltage_gated_chloride_channel_family_protein 0.0805946791862 2.47774313169e-05 0.264771631052 0.000788010806703 5 1 5 0.0625 0.375
Search.for.env.enrichment	group_603 - hypothetical_protein 2.06189692982 2.52077067326e-05 0.269369554145 0.000789479863303 74 46 41 0.0473929755041 0.415985197507
Search.for.env.enrichment	group_1492 - phage_tail_formation_protein 5.73536895674 2.54783792595e-05 0.272261960768 0.000789479863303 5 4 3 0.375 1.0
Search.for.env.enrichment	group_1124 - chaperone_ClpB 18.5135802469 2.56363010075e-05 0.273949512566 0.000789479863303 3 2 1 1.0 1.0
Search.for.env.enrichment	group_12702 - hypothetical_protein 18.5135802469 2.56363010075e-05 0.273949512566 0.000789479863303 5 4 1 0.375 0.375
Search.for.env.enrichment	group_12701 - hypothetical_protein 18.5135802469 2.56363010075e-05 0.273949512566 0.000789479863303 5 4 1 0.375 0.375
Search.for.env.enrichment	group_12695 - hypothetical_protein 18.5135802469 2.56363010075e-05 0.273949512566 0.000789479863303 5 4 1 0.375 0.375
Search.for.env.enrichment	group_12696 - hypothetical_protein 18.5135802469 2.56363010075e-05 0.273949512566 0.000789479863303 5 4 1 0.375 0.375
Search.for.env.enrichment	group_12698 - hypothetical_protein 18.5135802469 2.56363010075e-05 0.273949512566 0.000789479863303 5 4 1 0.375 0.375
Search.for.env.enrichment	group_12700 - hypothetical_protein 18.5135802469 2.56363010075e-05 0.273949512566 0.000789479863303 5 4 1 0.375 0.375
Search.for.env.enrichment	group_12899 - Uncharacterized_conserved_protein 18.5135802469 2.56363010075e-05 0.273949512566 0.000789479863303 6 6 1 0.03125 0.21875
Search.for.env.enrichment	group_12699 - hypothetical_protein 18.5135802469 2.56363010075e-05 0.273949512566 0.000789479863303 5 4 1 0.375 0.375
Search.for.env.enrichment	group_1239 recB exodeoxyribonuclease_V_subunit_beta 0.45690091001 2.69411307168e-05 0.28789292284 0.000827278513908 60 24 43 0.00106576577914 0.155001904003
Search.for.env.enrichment	group_9598 - hypothetical_protein 0.0487119437939 2.84394912881e-05 0.303904403904 0.00086829829687 8 1 8 0.0078125 0.0703125
Search.for.env.enrichment	group_9551 - hypothetical_protein 0.0487119437939 2.84394912881e-05 0.303904403904 0.00086829829687 8 1 8 0.0078125 0.0703125
Search.for.env.enrichment	recC - exodeoxyribonuclease_V_subunit_gamma 2.01128845952 3.13535737798e-05 0.33504428941 0.000954542135072 70 51 34 0.000166041820603 0.904974526459
Search.for.env.enrichment	mdtP_3 - RND_efflux_system_outer_membrane_lipoprotein 1.87453508554 3.17495532814e-05 0.339275726365 0.000963851495356 78 56 51 0.000149481538724 0.00877171445706
Search.for.env.enrichment	group_3552 - hypothetical_protein 0.220722574274 3.1854931739e-05 0.340401800563 0.000964311049753 22 5 18 0.00434350967407 0.0169005393982
Search.for.env.enrichment	group_2391 tcdB2 insecticidal_toxin_complex_protein_TcdB2 0.114427244582 3.39240542519e-05 0.362512443735 0.00102116181334 13 3 11 0.0224609375 0.09228515625
Search.for.env.enrichment	group_9476 - hypothetical_protein 0.114427244582 3.39240542519e-05 0.362512443735 0.00102116181334 3 1 3 0.25 1.0
Search.for.env.enrichment	mauG_1 - di-heme_cytochrome_c_peroxidase_family_protein 3.51287356322 3.43109353309e-05 0.366646654946 0.00102990633412 8 5 3 0.7265625 0.7265625
Search.for.env.enrichment	group_5878 - hypothetical_protein inf 3.6868727541e-05 0.393979222503 0.00110358325631 3 3 0 0.25 0.25
Search.for.env.enrichment	ssb - single-strand_binding_protein 7.27450980392 3.73794914134e-05 0.399437245244 0.00110647436356 21 19 2 0.000221252441406 0.000221252441406
Search.for.env.enrichment	group_10451 - hypothetical_protein 0.137466307278 3.73794914134e-05 0.399437245244 0.00110647436356 17 2 15 0.00234985351562 0.00234985351562
Search.for.env.enrichment	group_10453 - hypothetical_protein 0.137466307278 3.73794914134e-05 0.399437245244 0.00110647436356 17 2 15 0.00234985351562 0.00234985351562
Search.for.env.enrichment	group_10452 - hypothetical_protein 0.137466307278 3.73794914134e-05 0.399437245244 0.00110647436356 17 2 15 0.00234985351562 0.00234985351562
Search.for.env.enrichment	fabH_2 - 3-oxoacyl-ACP_synthase inf 3.87852780035e-05 0.414459480745 0.0011081804298 4 4 0 0.125 0.125
Search.for.env.enrichment	ytfQ_2 - Ribose_transport_ATP-binding_protein_rbsA inf 3.87852780035e-05 0.414459480745 0.0011081804298 8 8 0 0.0078125 0.0078125
Search.for.env.enrichment	speG_2 - acetyltransferase 0.0 3.87852780035e-05 0.414459480745 0.0011081804298 4 0 4 0.125 0.125
Search.for.env.enrichment	group_8519 - acyl_carrier_protein inf 3.87852780035e-05 0.414459480745 0.0011081804298 4 4 0 0.125 0.125
Search.for.env.enrichment	antA - Rieske_family_iron-sulfur_cluster-binding_protein inf 3.87852780035e-05 0.414459480745 0.0011081804298 4 4 0 0.125 0.125
Search.for.env.enrichment	group_10524 - type_12_methyltransferase 0.0 3.87852780035e-05 0.414459480745 0.0011081804298 4 0 4 0.125 0.125
Search.for.env.enrichment	group_10525 - phytanoyl-CoA_dioxygenase 0.0 3.87852780035e-05 0.414459480745 0.0011081804298 4 0 4 0.125 0.125
Search.for.env.enrichment	group_10527 - hypothetical_protein 0.0 3.87852780035e-05 0.414459480745 0.0011081804298 4 0 4 0.125 0.125
Search.for.env.enrichment	group_10523 - hypothetical_protein 0.0 3.87852780035e-05 0.414459480745 0.0011081804298 4 0 4 0.125 0.125
Search.for.env.enrichment	group_10528 - WbnG 0.0 3.87852780035e-05 0.414459480745 0.0011081804298 4 0 4 0.125 0.125
Search.for.env.enrichment	group_5560 - hypothetical_protein 0.0 3.87852780035e-05 0.414459480745 0.0011081804298 6 0 6 0.03125 0.03125
Search.for.env.enrichment	lpxD_1 - hexapeptide_transferase_family_protein inf 3.87852780035e-05 0.414459480745 0.0011081804298 4 4 0 0.125 0.125
Search.for.env.enrichment	fabG_6 - short_chain_dehydrogenase/reductase_family_oxidoreductase inf 3.87852780035e-05 0.414459480745 0.0011081804298 4 4 0 0.125 0.125
Search.for.env.enrichment	group_11139 - Protein_of_unknown_function_DUF262 6.52525252525 3.95080165032e-05 0.422182664354 0.00112582043828 5 5 3 0.0625 1.0
Search.for.env.enrichment	group_1348 - Rhs_element_Vgr_protein 1.94418739156 4.0700127336e-05 0.434921560712 0.00115445882444 37 21 27 0.00763207860291 0.511375781585
Search.for.env.enrichment	group_3339 - SAM-dependent_methyltransferase 0.179502369668 4.07290826142e-05 0.435230976815 0.00115445882444 15 3 12 0.03515625 0.03515625
Search.for.env.enrichment	group_3644 - transposase 0.53703410709 4.34583922759e-05 0.46439637986 0.00122856185148 17 10 13 0.0490417480469 0.629058837891
Search.for.env.enrichment	group_2036 - transposase 4.58318031583 4.42376177417e-05 0.472723183188 0.00124729072081 13 8 6 0.5810546875 1.0
Search.for.env.enrichment	group_11294 - methionine_sulfoxide_reductase_A 10.5099502488 4.47226026367e-05 0.477905731775 0.00125764666257 3 2 2 1.0 1.0
Search.for.env.enrichment	group_6900 - hypothetical_protein 1.95227002379 4.59762515463e-05 0.491302224024 0.00128950714967 28 17 15 0.344928450882 0.850554019213
Search.for.env.enrichment	group_1313 - N-formylglutamate_amidohydrolase 3.47222222222 4.76423660793e-05 0.509106323923 0.00133152274757 6 4 4 0.6875 0.6875
Search.for.env.enrichment	group_3335 - putative_phage_integrase 1.89303882195 4.77234898298e-05 0.509973212321 0.00133152274757 13 8 8 0.5810546875 0.5810546875
Search.for.env.enrichment	group_2233 atrA GntR_family_transcriptional_regulator 0.0856117094725 4.98345305875e-05 0.532531793858 0.0013868015465 6 1 6 0.03125 0.21875
Search.for.env.enrichment	group_3751 hsdR HsdR_family_type_I_site-specific_deoxyribonuclease 0.269950389794 5.05365889583e-05 0.540033989608 0.00139905178655 6 3 3 1.0 1.0
Search.for.env.enrichment	group_5201 - hypothetical_protein 0.269950389794 5.05365889583e-05 0.540033989608 0.00139905178655 8 3 6 0.2890625 0.7265625
Search.for.env.enrichment	group_1077 - hypothetical_protein 1.83726190476 5.07164070124e-05 0.541955525334 0.00140040187425 46 27 29 0.103805355504 0.30199561319
Search.for.env.enrichment	group_7190 - hypothetical_protein 2.47196162047 5.60564540014e-05 0.599019267459 0.00154386409139 19 15 8 0.0192108154297 0.647605895996
Search.for.env.enrichment	group_3739 - hypothetical_protein 0.293583535109 5.79802038194e-05 0.619576458014 0.00158865758465 6 3 5 0.21875 1.0
Search.for.env.enrichment	group_5219 - hypothetical_protein 0.293583535109 5.79802038194e-05 0.619576458014 0.00158865758465 6 3 5 0.21875 1.0
Search.for.env.enrichment	group_3776 - hypothetical_protein 0.340780526827 6.5102124012e-05 0.695681297192 0.0017792360542 25 7 21 0.000910520553589 0.0432852506638
Search.for.env.enrichment	group_1630 polX DNA_polymerase_X_family/PHP_domain-containing_protein 0.525140490979 6.57281558749e-05 0.702371073679 0.00179176294306 61 32 40 0.0204147137996 0.798152627306
Search.for.env.enrichment	group_2131 gatA_4 amidase 1.82113821138 6.75115765774e-05 0.721428707306 0.00183061930475 82 58 47 0.000221964034993 0.224244528306
Search.for.env.enrichment	group_2069 - phage_protein_Gp20 6.30541561713 6.8669511073e-05 0.733802395326 0.00183061930475 4 2 3 0.625 1.0
Search.for.env.enrichment	group_1817 - baseplate_assembly_protein_V 6.30541561713 6.8669511073e-05 0.733802395326 0.00183061930475 4 2 3 0.625 1.0
Search.for.env.enrichment	group_5527 - hypothetical_protein 6.30541561713 6.8669511073e-05 0.733802395326 0.00183061930475 4 2 3 0.625 1.0
Search.for.env.enrichment	group_541 - gp43 inf 6.87560247328e-05 0.734726880294 0.00183061930475 3 3 0 0.25 0.25
Search.for.env.enrichment	group_3935 - hypothetical_protein 6.08668341709 6.97231945567e-05 0.745062057033 0.00183061930475 2 1 2 0.5 1.0
Search.for.env.enrichment	group_3930 - putative_Phage_integrase 6.08668341709 6.97231945567e-05 0.745062057033 0.00183061930475 2 1 2 0.5 1.0
Search.for.env.enrichment	group_11289 - alpha/beta_fold_family_hydrolase 6.08668341709 6.97231945567e-05 0.745062057033 0.00183061930475 2 1 2 0.5 1.0
Search.for.env.enrichment	group_11288 - integrase_family_protein 6.08668341709 6.97231945567e-05 0.745062057033 0.00183061930475 2 1 2 0.5 1.0
Search.for.env.enrichment	group_11300 - EcsC_protein_family 6.08668341709 6.97231945567e-05 0.745062057033 0.00183061930475 2 1 2 0.5 1.0
Search.for.env.enrichment	group_11290 - hypothetical_protein 6.08668341709 6.97231945567e-05 0.745062057033 0.00183061930475 2 1 2 0.5 1.0
Search.for.env.enrichment	group_11291 - phosphoesterase 6.08668341709 6.97231945567e-05 0.745062057033 0.00183061930475 2 1 2 0.5 1.0
Search.for.env.enrichment	group_11293 - RNA_2'-phosphotransferase 6.08668341709 6.97231945567e-05 0.745062057033 0.00183061930475 2 1 2 0.5 1.0
Search.for.env.enrichment	group_1561 - CysZ-like_protein 6.08668341709 6.97231945567e-05 0.745062057033 0.00183061930475 13 11 4 0.0224609375 0.266845703125
Search.for.env.enrichment	group_5660 - hypothetical_protein 6.08668341709 6.97231945567e-05 0.745062057033 0.00183061930475 2 1 2 0.5 1.0
Search.for.env.enrichment	group_6898 - phage_transcriptional_regulator,_AlpA 2.00270042194 7.07423697068e-05 0.755952962686 0.00185282588894 21 18 10 0.00148963928223 1.0
Search.for.env.enrichment	group_9348 - putative_class_II_holin_gp23 5.38025316456 7.14001162594e-05 0.762981642348 0.00186548078814 11 7 5 0.548828125 1.0
Search.for.env.enrichment	group_9255 - Probable_DNA_double-strand_break_repair_Rad50_ATPase 1.87596899225 7.49584241801e-05 0.801005720789 0.00195367248973 12 7 8 0.3876953125 0.7744140625
Search.for.env.enrichment	group_2078 - putative_bacteriophage_protein 4.91326530612 7.64367969592e-05 0.816803612306 0.00198735672094 7 5 4 0.453125 1.0
Search.for.env.enrichment	group_9240 - hypothetical_protein 1.84943181818 7.73342821876e-05 0.826394139457 0.0020058110181 69 38 44 0.0294934935313 0.470368531858
Search.for.env.enrichment	group_12694 - hypothetical_protein 9.65346534653 7.83571070642e-05 0.837324046088 0.00202741899779 6 4 2 0.6875 0.6875
Search.for.env.enrichment	group_3166 - efflux_transporter,_RND_family,_MFP_subunit 0.447368421053 7.98821494853e-05 0.8536206494 0.00206188562657 37 15 27 0.00763207860291 0.324008600088
Search.for.env.enrichment	group_1700 - mobilization_protein_MobB 0.163872770256 8.16103346842e-05 0.872088036435 0.00209970759347 10 1 9 0.021484375 0.021484375
Search.for.env.enrichment	group_5328 - hypothetical_protein 2.52519774011 8.17404415951e-05 0.873478358885 0.00209970759347 27 14 14 1.0 1.0
Search.for.env.enrichment	group_2704 dnaK_3 heat_shock_protein_70 0.373017456359 8.32124630106e-05 0.889208379732 0.002132394196 26 13 18 0.0755186975002 1.0
Search.for.env.enrichment	group_3944 fadK feruloyl-CoA_synthetase 0.547867513612 8.38362490407e-05 0.895874157249 0.00214021910128 74 33 58 9.6748911376e-07 0.415985197507
Search.for.env.enrichment	group_4121 - gp57 2.38173913043 8.39183795095e-05 0.896751803438 0.00214021910128 27 11 20 0.0191572904587 0.442068338394
Search.for.env.enrichment	group_5080 - TPR_repeat_protein 0.536334684424 8.59918288388e-05 0.918908682971 0.0021878778166 18 9 14 0.0308837890625 1.0
Search.for.env.enrichment	group_2484 - prophage_CP4-57_regulatory_protein_(AlpA) 16.8206388206 8.6409476732e-05 0.923371668358 0.00219328187258 3 2 1 1.0 1.0
Search.for.env.enrichment	group_3733 - Phage-related_tail_protein 0.0 9.13172368183e-05 0.975815992641 0.00229603762974 8 0 8 0.0078125 0.0078125
Search.for.env.enrichment	group_3389 epsE_1 type_II/IV_secretion_system_protein inf 9.13172368183e-05 0.975815992641 0.00229603762974 5 5 0 0.0625 0.0625
Search.for.env.enrichment	group_2441 - hypothetical_protein 0.0 9.13172368183e-05 0.975815992641 0.00229603762974 2 0 2 0.5 0.5
Search.for.env.enrichment	group_10760 - hypothetical_protein 0.0 9.13172368183e-05 0.975815992641 0.00229603762974 5 0 5 0.0625 0.0625
Search.for.env.enrichment	group_535 - hypothetical_protein 2.3336236091 9.56033992589e-05 1.0 0.00239816414197 33 23 14 0.0350820333697 0.486850241665
Search.for.env.enrichment	group_3926 - bacteriophage_protein 7.27182044888 9.67752229079e-05 1.0 0.00241308465059 7 4 3 1.0 1.0
Search.for.env.enrichment	group_11267 - gp38 7.27182044888 9.67752229079e-05 1.0 0.00241308465059 7 4 3 1.0 1.0
Search.for.env.enrichment	group_7613 - phage_tail_completion_protein 2.10050462574 9.6875661155e-05 1.0 0.00241308465059 11 9 8 0.0654296875 0.2265625
Search.for.env.enrichment	group_485 pksN_1 polyketide_synthase,_type_I 0.303009339329 9.74044932032e-05 1.0 0.00242061491714 26 6 22 0.000533521175385 0.00935530662537
Search.for.env.enrichment	group_927 - hypothetical_protein 0.314572928672 9.98689277657e-05 1.0 0.00247610060813 6 5 2 0.21875 0.6875
Search.for.env.enrichment	group_5236 - phage-encoded_membrane_protein 0.0912558685446 0.000100405576114 1.0 0.00247790758974 6 1 6 0.03125 0.21875
Search.for.env.enrichment	group_2902 - hypothetical_protein 0.0912558685446 0.000100405576114 1.0 0.00247790758974 6 1 5 0.21875 0.21875
Search.for.env.enrichment	phnM_2 - alkylphosphonate_utilization_operon_protein_PhnM 3.84455958549 0.000103502524878 1.0 0.00254845156876 7 6 1 0.125 0.125
Search.for.env.enrichment	group_2347 - hypothetical_protein 1.81349368121 0.000104512395581 1.0 0.00256740105558 64 35 39 0.103421878316 0.532308776028
Search.for.env.enrichment	group_2098 rhlA-1 rhamnosyltransferase_I,_subunit_A 0.275434243176 0.000106553148213 1.0 0.00260555364257 34 10 25 0.00904118549079 0.0243065101095
Search.for.env.enrichment	norB_1 - nitric_oxide_reductase 3.63063063063 0.000106553148213 1.0 0.00260555364257 13 11 3 0.0224609375 0.09228515625
Search.for.env.enrichment	group_2058 - hypothetical_protein 1.7980365223 0.000109160429126 1.0 0.00266321540099 65 36 39 0.136032394878 0.457020785411
Search.for.env.enrichment	group_5521 - hypothetical_protein 5.20404040404 0.000119422185295 1.0 0.00290693729399 3 1 3 0.25 1.0
Search.for.env.enrichment	group_1298 - transposase_mutator_type 1.76875855327 0.000123991048987 1.0 0.00298157300055 37 21 20 0.511375781585 0.742829358729
Search.for.env.enrichment	group_9995 - hypothetical_protein 4.61675126904 0.000124168077675 1.0 0.00298157300055 5 3 4 0.375 1.0
Search.for.env.enrichment	group_9994 - Uncharacterized_conserved_protein 4.61675126904 0.000124168077675 1.0 0.00298157300055 5 3 4 0.375 1.0
Search.for.env.enrichment	group_5390 - membrane-anchored_protein 4.61675126904 0.000124168077675 1.0 0.00298157300055 5 3 4 0.375 1.0
Search.for.env.enrichment	dnaJ_2 - heat_shock_protein_DnaJ_domain-containing_protein 4.61675126904 0.000124168077675 1.0 0.00298157300055 5 3 4 0.375 1.0
Search.for.env.enrichment	group_10538 - hypothetical_protein 4.61675126904 0.000124168077675 1.0 0.00298157300055 5 4 2 0.375 1.0
Search.for.env.enrichment	budC_2 - short_chain_dehydrogenase 3.18556701031 0.00012444147092 1.0 0.00298157300055 11 7 5 0.548828125 1.0
Search.for.env.enrichment	group_2348 - hypothetical_protein 0.341941654711 0.000125900287553 1.0 0.00300977734406 24 6 20 0.00154387950897 0.0226558446884
Search.for.env.enrichment	gatA_4 - amidase 0.563560820368 0.000126995830759 1.0 0.00302919073102 82 47 58 0.000221964034993 0.224244528306
Search.for.env.enrichment	group_1767 - transposase 1.93867447431 0.000135287047305 1.0 0.00321836946534 23 13 14 0.404872894287 0.677639484406
Search.for.env.enrichment	group_1057 - hypothetical_protein 1.77564870259 0.000138993091783 1.0 0.00321836946534 76 54 38 0.000312978600837 1.0
Search.for.env.enrichment	group_2386 - transposase_IS3/IS911 0.0565663844352 0.000139745782512 1.0 0.00321836946534 7 1 6 0.125 0.125
Search.for.env.enrichment	group_3628 - Predicted_type_IV_restriction_endonuclease 0.0565663844352 0.000139745782512 1.0 0.00321836946534 2 1 2 0.5 1.0
Search.for.env.enrichment	group_9108 pinR_1 site-specific_recombinase,_DNA_invertase 0.0565663844352 0.000139745782512 1.0 0.00321836946534 2 1 2 0.5 1.0
Search.for.env.enrichment	group_9109 - hypothetical_protein 0.0565663844352 0.000139745782512 1.0 0.00321836946534 2 1 2 0.5 1.0
Search.for.env.enrichment	group_9104 - hypothetical_protein 0.0565663844352 0.000139745782512 1.0 0.00321836946534 2 1 2 0.5 1.0
Search.for.env.enrichment	group_9105 - hypothetical_protein 0.0565663844352 0.000139745782512 1.0 0.00321836946534 2 1 2 0.5 1.0
Search.for.env.enrichment	group_9106 - hypothetical_protein 0.0565663844352 0.000139745782512 1.0 0.00321836946534 2 1 2 0.5 1.0
Search.for.env.enrichment	group_9107 - hypothetical_protein 0.0565663844352 0.000139745782512 1.0 0.00321836946534 2 1 2 0.5 1.0
Search.for.env.enrichment	group_9100 - hypothetical_protein 0.0565663844352 0.000139745782512 1.0 0.00321836946534 2 1 2 0.5 1.0
Search.for.env.enrichment	group_9101 - hypothetical_protein 0.0565663844352 0.000139745782512 1.0 0.00321836946534 2 1 2 0.5 1.0
Search.for.env.enrichment	group_9102 - hypothetical_protein 0.0565663844352 0.000139745782512 1.0 0.00321836946534 2 1 2 0.5 1.0
Search.for.env.enrichment	group_9103 - hypothetical_protein 0.0565663844352 0.000139745782512 1.0 0.00321836946534 2 1 2 0.5 1.0
Search.for.env.enrichment	group_9944 - hypothetical_protein 0.0565663844352 0.000139745782512 1.0 0.00321836946534 2 1 1 1.0 1.0
Search.for.env.enrichment	group_9947 - hypothetical_protein 0.0565663844352 0.000139745782512 1.0 0.00321836946534 2 1 1 1.0 1.0
Search.for.env.enrichment	atrA - GntR_family_transcriptional_regulator 7.7688172043 0.000140405634379 1.0 0.0032196880021 7 6 2 0.125 0.453125
Search.for.env.enrichment	group_5167 - 50S_ribosomal_protein_L19 0.128719723183 0.000140405634379 1.0 0.0032196880021 9 3 7 0.1796875 0.5078125
Search.for.env.enrichment	group_1372 recC exodeoxyribonuclease_V_subunit_gamma 0.524274522785 0.000142362246639 1.0 0.00324198441936 70 34 51 0.000166041820603 0.904974526459
Search.for.env.enrichment	group_508 - hypothetical_protein 1.78887407587 0.000143020613459 1.0 0.00324198441936 64 35 38 0.16864291144 0.532308776028
Search.for.env.enrichment	group_5245 - hypothetical_protein 0.288780120482 0.000143151217173 1.0 0.00324198441936 5 3 2 1.0 1.0
Search.for.env.enrichment	group_3338 - SAM-dependent_methyltransferase 5.07322404372 0.000143198263704 1.0 0.00324198441936 14 11 3 0.057373046875 0.057373046875
Search.for.env.enrichment	group_9360 - hypothetical_protein 0.197113313227 0.000143198263704 1.0 0.00324198441936 13 3 11 0.0224609375 0.09228515625
Search.for.env.enrichment	group_9361 - hypothetical_protein 0.197113313227 0.000143198263704 1.0 0.00324198441936 13 3 11 0.0224609375 0.09228515625
Search.for.env.enrichment	pilC - type_IV_pilus_biogenesis_protein_PilC 1.97391917293 0.000146052582062 1.0 0.00329961499347 13 8 9 0.266845703125 0.5810546875
Search.for.env.enrichment	group_1945 - hypothetical_protein 1.78310502283 0.000149554775583 1.0 0.00336451017237 19 15 10 0.0192108154297 1.0
Search.for.env.enrichment	group_5343 - lipoprotein 0.560819462228 0.000149554775583 1.0 0.00336451017237 19 10 15 0.0192108154297 1.0
Search.for.env.enrichment	group_4831 - DNA_polymerase_III_subunits_gamma_and_tau 0.388646929288 0.000150323949755 1.0 0.00337470951067 8 6 4 0.2890625 1.0
Search.for.env.enrichment	group_232 - haemagluttinin_motif-containing_protein 2.03529179811 0.000153060500842 1.0 0.00342894027672 27 15 20 0.0191572904587 0.701108038425
Search.for.env.enrichment	group_2005 - 4-carboxymuconolactone_decarboxylase_domain_protein 1.78380477436 0.000155992730037 1.0 0.0034873186468 27 21 12 0.00592461228371 0.701108038425
Search.for.env.enrichment	group_2057 - hypothetical_protein 0.350122850123 0.000158684044121 1.0 0.0035400786962 26 7 21 0.00249391794205 0.028959274292
Search.for.env.enrichment	group_5218 - phage_transcriptional_regulator,_AlpA 0.312989602621 0.000162569156722 1.0 0.00360417844136 6 3 5 0.21875 1.0
Search.for.env.enrichment	group_9424 - hypothetical_protein 0.312989602621 0.000162569156722 1.0 0.00360417844136 6 4 4 0.6875 0.6875
Search.for.env.enrichment	group_9423 - initiation_factor_2_associated_domain-containing_protein 0.312989602621 0.000162569156722 1.0 0.00360417844136 6 4 4 0.6875 0.6875
Search.for.env.enrichment	group_2828 - hypothetical_protein 0.143162393162 0.000167708503526 1.0 0.00371042043205 7 3 4 1.0 1.0
Search.for.env.enrichment	group_7612 - transcriptional_regulator,_y4mF_family 1.80878352118 0.000173097036753 1.0 0.00372926398133 10 6 8 0.109375 0.75390625
Search.for.env.enrichment	group_7611 - hypothetical_protein 1.80878352118 0.000173097036753 1.0 0.00372926398133 10 6 8 0.109375 0.75390625
Search.for.env.enrichment	group_7609 - type_I_restriction_enzyme_specificity_protein 1.80878352118 0.000173097036753 1.0 0.00372926398133 10 6 8 0.109375 0.75390625
Search.for.env.enrichment	group_7605 - ATPase_AAA 1.80878352118 0.000173097036753 1.0 0.00372926398133 10 6 8 0.109375 0.75390625
Search.for.env.enrichment	group_7604 - hypothetical_protein 1.80878352118 0.000173097036753 1.0 0.00372926398133 10 6 8 0.109375 0.75390625
Search.for.env.enrichment	group_7607 - hypothetical_protein 1.80878352118 0.000173097036753 1.0 0.00372926398133 10 6 8 0.109375 0.75390625
Search.for.env.enrichment	group_7606 - putative_DNA-binding_protein 1.80878352118 0.000173097036753 1.0 0.00372926398133 10 6 8 0.109375 0.75390625
Search.for.env.enrichment	group_7601 - hypothetical_protein 1.80878352118 0.000173097036753 1.0 0.00372926398133 10 6 8 0.109375 0.75390625
Search.for.env.enrichment	group_7603 - hypothetical_protein 1.80878352118 0.000173097036753 1.0 0.00372926398133 10 6 8 0.109375 0.75390625
Search.for.env.enrichment	group_7602 - hypothetical_protein 1.80878352118 0.000173097036753 1.0 0.00372926398133 10 6 8 0.109375 0.75390625
Search.for.env.enrichment	group_2654 - Uncharacterized_protein_conserved_in_bacteria 1.80878352118 0.000173097036753 1.0 0.00372926398133 10 6 8 0.109375 0.75390625
Search.for.env.enrichment	hsdM - N-6_DNA_methylase 1.80878352118 0.000173097036753 1.0 0.00372926398133 10 6 8 0.109375 0.75390625
Search.for.env.enrichment	hsdR - HsdR_family_type_I_site-specific_deoxyribonuclease 1.80878352118 0.000173097036753 1.0 0.00372926398133 10 6 8 0.109375 0.75390625
Search.for.env.enrichment	rfaQ_2 - heptosyltransferase_family_protein 0.522478192798 0.000174295511311 1.0 0.00374752884078 30 24 14 0.00143090635538 0.855535551906
Search.for.env.enrichment	group_9017 - hypothetical_protein 1.93807909605 0.000177671507138 1.0 0.00380480506068 14 9 11 0.057373046875 0.423950195312
Search.for.env.enrichment	group_9018 - hypothetical_protein 1.93807909605 0.000177671507138 1.0 0.00380480506068 14 9 11 0.057373046875 0.423950195312
Search.for.env.enrichment	group_2872 - isrG 2.24029771398 0.000178051518651 1.0 0.0038053170566 31 16 22 0.0294493734837 1.0
Search.for.env.enrichment	group_1848 - transposase 0.555226776619 0.00017933677261 1.0 0.00382513523376 18 9 15 0.00753784179688 1.0
Search.for.env.enrichment	group_1926 - hypothetical_protein 4.46962025316 0.000200925131596 1.0 0.00426856054918 12 10 4 0.03857421875 0.3876953125
Search.for.env.enrichment	group_2984 - bacteriophage_protein 4.46962025316 0.000200925131596 1.0 0.00426856054918 10 4 6 0.75390625 0.75390625
Search.for.env.enrichment	clpB_2 - ATP-dependent_Clp_protease,_ATP-binding_subunit_ClpB 10.2403846154 0.000202346321733 1.0 0.00428794909094 13 12 2 0.00341796875 0.0224609375
Search.for.env.enrichment	group_1663 - type_I_restriction_enzyme_R_protein_N_terminus_(HSDR_N)/N-6_DNA_methylase 0.468474426808 0.000202640304223 1.0 0.00428794909094 15 8 11 0.118469238281 1.0
Search.for.env.enrichment	group_1166 - L-2-amino-thiazoline-4-carboxylic_acid_hydrolase_domain-containing_protein 2.0645342312 0.000203518461706 1.0 0.00429044252492 19 10 13 0.167068481445 1.0
Search.for.env.enrichment	group_2234 budC_1 short_chain_dehydrogenase 0.32399445215 0.000203561141693 1.0 0.00429044252492 10 5 6 0.75390625 1.0
Search.for.env.enrichment	group_3772 - hypothetical_protein 1.97578425977 0.000207809670322 1.0 0.00437136641155 61 44 21 0.000729904510935 0.0204147137996
Search.for.env.enrichment	group_1347 - Rhs_element_Vgr_protein 0.435016111708 0.000214215468577 1.0 0.00449670881745 18 11 10 0.480682373047 0.814529418945
Search.for.env.enrichment	group_3659 fumA fumarase 0.0 0.000214609909873 1.0 0.00449670881745 5 0 5 0.0625 0.0625
Search.for.env.enrichment	group_1252 - hypothetical_protein 2.14040340372 0.000221440102607 1.0 0.00463074155863 32 22 14 0.0501024597324 0.596614895854
Search.for.env.enrichment	group_3636 pinR resolvase-like_protein 0.42676511306 0.000238476451077 1.0 0.00495086386375 18 12 10 0.237884521484 0.814529418945
Search.for.env.enrichment	group_9470 - type_I_restriction-modification_methylase 0.299106101827 0.000239064734578 1.0 0.00495086386375 4 3 1 0.625 0.625
Search.for.env.enrichment	group_9471 hsdS type_I_restriction_enzyme_specificity_protein 0.299106101827 0.000239064734578 1.0 0.00495086386375 4 3 1 0.625 0.625
Search.for.env.enrichment	group_9472 - Uncharacterized_conserved_protein 0.299106101827 0.000239064734578 1.0 0.00495086386375 4 3 1 0.625 0.625
Search.for.env.enrichment	group_5246 - phage_integrase/recombinase 0.299106101827 0.000239064734578 1.0 0.00495086386375 4 3 1 0.625 0.625
Search.for.env.enrichment	group_1658 - hypothetical_protein 2.07813446396 0.000240929204611 1.0 0.00497021135226 19 13 9 0.167068481445 1.0
Search.for.env.enrichment	group_5789 - hypothetical_protein 0.481200816089 0.000240929204611 1.0 0.00497021135226 59 18 46 1.91677867962e-05 0.00379370563537
Search.for.env.enrichment	group_5916 - hypothetical_protein inf 0.000243310468943 1.0 0.0049914907184 2 2 0 0.5 0.5
Search.for.env.enrichment	group_785 - hypothetical_protein inf 0.000243310468943 1.0 0.0049914907184 2 2 0 0.5 0.5
Search.for.env.enrichment	group_9372 - copper_tolerance_protein 2.11724806202 0.000243362031096 1.0 0.0049914907184 61 46 23 8.83755632756e-05 0.0721774385009
Search.for.env.enrichment	group_3754 - Retron-type_reverse_transcriptase 0.26581605529 0.000254103026489 1.0 0.00520181023192 14 3 12 0.012939453125 0.057373046875
Search.for.env.enrichment	group_5139 - hypothetical_protein 0.572085385878 0.00026008958645 1.0 0.00531418225775 18 8 14 0.0308837890625 0.814529418945
Search.for.env.enrichment	group_12227 - hypothetical_protein 0.207176709546 0.000265689021385 1.0 0.00540791025242 25 5 20 0.00407731533051 0.00407731533051
Search.for.env.enrichment	group_9400 - methyltransferase 0.207176709546 0.000265689021385 1.0 0.00540791025242 20 5 17 0.00257682800293 0.041389465332
Search.for.env.enrichment	group_1587 amaB_2 L-2-Amino-thiazoline-4-carboxylic_acidhydrolase 1.83362884161 0.000267115242192 1.0 0.00541630640998 22 10 17 0.0169005393982 0.831811904907
Search.for.env.enrichment	group_1858 - hypothetical_protein 0.545366639807 0.000267115242192 1.0 0.00541630640998 25 21 13 0.000910520553589 1.0
Search.for.env.enrichment	group_1370 - hydrolase_NUDIX_family_domain-containing_protein 1.76357581967 0.000268672172642 1.0 0.00543755840313 31 22 15 0.0294493734837 1.0
Search.for.env.enrichment	group_2185 pcrA hypothetical_protein 2.74509803922 0.000269321130305 1.0 0.0054403886549 9 5 7 0.1796875 1.0
Search.for.env.enrichment	group_9982 - hypothetical_protein 0.181442080378 0.000271073941819 1.0 0.00546546441938 2 2 1 0.5 1.0
Search.for.env.enrichment	group_2868 - RelE/StbE_family_addiction_module_toxin 2.10264350453 0.000272440735438 1.0 0.00547237161446 37 16 27 0.00763207860291 0.511375781585
Search.for.env.enrichment	group_9340 - gp68 2.10264350453 0.000272440735438 1.0 0.00547237161446 36 16 26 0.0113309841836 0.61771931703
Search.for.env.enrichment	group_3159 - hypothetical_protein 2.07469879518 0.000275434406658 1.0 0.00552212395788 19 11 10 0.647605895996 1.0
Search.for.env.enrichment	fadK - feruloyl-CoA_synthetase 1.7375111327 0.000280329987845 1.0 0.00560974953205 74 57 33 3.39716681699e-06 0.415985197507
Search.for.env.enrichment	group_1306 grsB_1 thiotemplate_mechanism_natural_product_synthetase 6.69975186104 0.00029053244068 1.0 0.00579221951698 12 9 3 0.14599609375 0.14599609375
Search.for.env.enrichment	group_2186 - hypothetical_protein 6.69975186104 0.00029053244068 1.0 0.00579221951698 4 3 2 0.625 1.0
Search.for.env.enrichment	group_1258 - hypothetical_protein 1.77325428195 0.000298031636778 1.0 0.00593066307377 77 58 36 9.77507078797e-06 0.648791162311
Search.for.env.enrichment	amaB_1 - L-2-Amino-thiazoline-4-carboxylic_acidhydrolase 0.497135842881 0.000307959451788 1.0 0.00610548182154 18 13 9 0.0962524414062 1.0
Search.for.env.enrichment	grsB_1 - thiotemplate_mechanism_natural_product_synthetase 0.497135842881 0.000307959451788 1.0 0.00610548182154 31 21 16 0.0707555459812 1.0
Search.for.env.enrichment	group_3276 pyk pyruvate_kinase 0.296419098143 0.000309607212136 1.0 0.00612678272016 15 7 11 0.118469238281 1.0
Search.for.env.enrichment	group_2505 - regulatory_protein 1.96153846154 0.000311823532629 1.0 0.00613241805683 16 13 8 0.0212707519531 1.0
Search.for.env.enrichment	group_751 - putative_bacteriophage_protein 4.07124681934 0.000312761355135 1.0 0.00613241805683 12 5 7 0.7744140625 0.7744140625
Search.for.env.enrichment	group_9337 - hypothetical_protein 4.07124681934 0.000312761355135 1.0 0.00613241805683 8 4 5 0.7265625 1.0
Search.for.env.enrichment	group_9339 - patatin_family_phospholipase 4.07124681934 0.000312761355135 1.0 0.00613241805683 8 4 5 0.7265625 1.0
Search.for.env.enrichment	group_9338 - hypothetical_protein 4.07124681934 0.000312761355135 1.0 0.00613241805683 8 4 5 0.7265625 1.0
Search.for.env.enrichment	group_1270 - hypothetical_protein 2.15932773109 0.000316756012874 1.0 0.00619455817659 48 31 23 0.0594633752538 0.885433497287
Search.for.env.enrichment	group_1527 - Putative_transposase 2.2178442029 0.000317528637232 1.0 0.00619455817659 14 12 7 0.012939453125 1.0
Search.for.env.enrichment	group_853 - hypothetical_protein 0.259474940334 0.00031792669434 1.0 0.00619455817659 9 4 7 0.1796875 1.0
Search.for.env.enrichment	group_10531 - hypothetical_protein 4.32323232323 0.000324625919791 1.0 0.00619455817659 4 3 2 0.625 1.0
Search.for.env.enrichment	group_2988 - hypothetical_protein 4.32323232323 0.000324625919791 1.0 0.00619455817659 5 2 4 0.375 1.0
Search.for.env.enrichment	rapA_2 - helicase_SNF2_family_protein 4.32323232323 0.000324625919791 1.0 0.00619455817659 5 2 4 0.375 1.0
Search.for.env.enrichment	group_10532 - hypothetical_protein 4.32323232323 0.000324625919791 1.0 0.00619455817659 4 3 2 0.625 1.0
Search.for.env.enrichment	group_10533 hsdR type_I_restriction-modification_system_endonuclease 4.32323232323 0.000324625919791 1.0 0.00619455817659 4 3 2 0.625 1.0
Search.for.env.enrichment	group_10530 - ankyrin 4.32323232323 0.000324625919791 1.0 0.00619455817659 4 3 2 0.625 1.0
Search.for.env.enrichment	group_10536 hsdM type_I_restriction-modification_methylase 4.32323232323 0.000324625919791 1.0 0.00619455817659 4 3 2 0.625 1.0
Search.for.env.enrichment	group_10534 - type_I_restriction_enzyme_specificity_protein 4.32323232323 0.000324625919791 1.0 0.00619455817659 4 3 2 0.625 1.0
Search.for.env.enrichment	group_10535 - Uncharacterized_conserved_protein 4.32323232323 0.000324625919791 1.0 0.00619455817659 4 3 2 0.625 1.0
Search.for.env.enrichment	group_694 - hypothetical_protein 0.231308411215 0.000324625919791 1.0 0.00619455817659 4 4 1 0.125 0.625
Search.for.env.enrichment	group_2509 - helicase 4.32323232323 0.000324625919791 1.0 0.00619455817659 5 2 4 0.375 1.0
Search.for.env.enrichment	group_2987 - Domain_of_unknown_function_(DUF1998) 4.32323232323 0.000324625919791 1.0 0.00619455817659 5 2 4 0.375 1.0
Search.for.env.enrichment	group_481 - hypothetical_protein 0.379151762902 0.000332586896058 1.0 0.00633515788106 14 12 4 0.012939453125 0.179565429688
Search.for.env.enrichment	group_3746 - NADPH-dependent_FMN_reductase_family_protein 2.3226616447 0.000334426832758 1.0 0.00633578412533 14 12 5 0.012939453125 0.423950195312
Search.for.env.enrichment	group_14885 - galactose_oxidase 0.568303876575 0.000336770108851 1.0 0.00633578412533 16 8 13 0.0212707519531 1.0
Search.for.env.enrichment	group_3651 - transposase 0.568303876575 0.000336770108851 1.0 0.00633578412533 16 8 13 0.0212707519531 1.0
Search.for.env.enrichment	group_5081 - putative_HNS-like_protein 0.568303876575 0.000336770108851 1.0 0.00633578412533 16 8 13 0.0212707519531 1.0
Search.for.env.enrichment	ydfH_5 - GntR_family_transcriptional_regulator 0.568303876575 0.000336770108851 1.0 0.00633578412533 16 8 13 0.0212707519531 1.0
Search.for.env.enrichment	hin - DNA_invertase 0.568303876575 0.000336770108851 1.0 0.00633578412533 16 8 13 0.0212707519531 1.0
Search.for.env.enrichment	group_9183 - hypothetical_protein 0.568303876575 0.000336770108851 1.0 0.00633578412533 16 8 13 0.0212707519531 1.0
Search.for.env.enrichment	group_3752 - hypothetical_protein 0.448243370575 0.000348077339406 1.0 0.00646349705018 8 5 5 0.7265625 0.7265625
Search.for.env.enrichment	isp - subtilase 0.240476190476 0.000356260505573 1.0 0.00646349705018 3 1 2 1.0 1.0
Search.for.env.enrichment	group_5413 - hypothetical_protein 0.240476190476 0.000356260505573 1.0 0.00646349705018 3 1 2 1.0 1.0
Search.for.env.enrichment	group_10091 - Uncharacterized_protein_related_to_capsule_biosynthesis_enzymes 0.240476190476 0.000356260505573 1.0 0.00646349705018 3 1 2 1.0 1.0
Search.for.env.enrichment	group_10090 - hypothetical_protein 0.240476190476 0.000356260505573 1.0 0.00646349705018 3 1 2 1.0 1.0
Search.for.env.enrichment	group_10093 - DNA-binding_protein 0.240476190476 0.000356260505573 1.0 0.00646349705018 3 1 2 1.0 1.0
Search.for.env.enrichment	group_10095 - Retron-type_reverse_transcriptase 0.240476190476 0.000356260505573 1.0 0.00646349705018 3 1 2 1.0 1.0
Search.for.env.enrichment	group_10097 - hypothetical_protein 0.240476190476 0.000356260505573 1.0 0.00646349705018 3 1 2 1.0 1.0
Search.for.env.enrichment	group_10096 - chromosome_segregation_protein 0.240476190476 0.000356260505573 1.0 0.00646349705018 3 1 2 1.0 1.0
Search.for.env.enrichment	group_10099 - hypothetical_protein 0.240476190476 0.000356260505573 1.0 0.00646349705018 3 1 2 1.0 1.0
Search.for.env.enrichment	group_10088 - hypothetical_protein 0.240476190476 0.000356260505573 1.0 0.00646349705018 3 1 2 1.0 1.0
Search.for.env.enrichment	group_10089 - PAAR_repeat-containing_protein 0.240476190476 0.000356260505573 1.0 0.00646349705018 3 1 2 1.0 1.0
Search.for.env.enrichment	group_14812 - hypothetical_protein 0.240476190476 0.000356260505573 1.0 0.00646349705018 3 1 2 1.0 1.0
Search.for.env.enrichment	group_5416 - Fungal_chitosanase 0.240476190476 0.000356260505573 1.0 0.00646349705018 3 1 2 1.0 1.0
Search.for.env.enrichment	group_5417 - Site-specific_recombinase_XerD 0.240476190476 0.000356260505573 1.0 0.00646349705018 3 1 2 1.0 1.0
Search.for.env.enrichment	group_5414 - hypothetical_protein 0.240476190476 0.000356260505573 1.0 0.00646349705018 3 1 2 1.0 1.0
Search.for.env.enrichment	group_5415 - hypothetical_protein 0.240476190476 0.000356260505573 1.0 0.00646349705018 3 1 2 1.0 1.0
Search.for.env.enrichment	group_5412 - hypothetical_protein 0.240476190476 0.000356260505573 1.0 0.00646349705018 3 1 2 1.0 1.0
Search.for.env.enrichment	group_10102 - Uncharacterized_protein_conserved_in_bacteria 0.240476190476 0.000356260505573 1.0 0.00646349705018 3 1 2 1.0 1.0
Search.for.env.enrichment	group_10100 - Predicted_ATPase 0.240476190476 0.000356260505573 1.0 0.00646349705018 3 1 2 1.0 1.0
Search.for.env.enrichment	group_5418 - phage_integrase 0.240476190476 0.000356260505573 1.0 0.00646349705018 3 1 2 1.0 1.0
Search.for.env.enrichment	group_957 - hypothetical_protein 0.281688934567 0.000358779732289 1.0 0.00649816986313 8 4 7 0.0703125 1.0
Search.for.env.enrichment	group_1985 - hypothetical_protein 1.98581560284 0.000359832689099 1.0 0.00650621339376 20 13 10 0.263175964355 1.0
Search.for.env.enrichment	group_2536 plcA_2 phosphoesterase_family_protein 0.440434883183 0.000396700515488 1.0 0.00716071234545 20 8 16 0.0118179321289 0.503444671631
Search.for.env.enrichment	group_10133 - hypothetical_protein 0.104963112005 0.000407248012702 1.0 0.00725245519743 12 2 11 0.00634765625 0.03857421875
Search.for.env.enrichment	group_9907 - Protein_of_unknown_function_(DUF2971) 8.38452088452 0.000407891219694 1.0 0.00725245519743 2 2 1 0.5 1.0
Search.for.env.enrichment	group_4810 pinR resolvase 8.38452088452 0.000407891219694 1.0 0.00725245519743 2 2 1 0.5 1.0
Search.for.env.enrichment	group_9908 - hypothetical_protein 8.38452088452 0.000407891219694 1.0 0.00725245519743 2 2 1 0.5 1.0
Search.for.env.enrichment	group_9909 - hypothetical_protein 8.38452088452 0.000407891219694 1.0 0.00725245519743 2 2 1 0.5 1.0
Search.for.env.enrichment	group_9913 - integrase_family_protein 8.38452088452 0.000407891219694 1.0 0.00725245519743 2 2 1 0.5 1.0
Search.for.env.enrichment	group_9912 - hypothetical_protein 8.38452088452 0.000407891219694 1.0 0.00725245519743 2 2 1 0.5 1.0
Search.for.env.enrichment	group_9911 - hypothetical_protein 8.38452088452 0.000407891219694 1.0 0.00725245519743 2 2 1 0.5 1.0
Search.for.env.enrichment	group_9910 - putative_DNA_methyltransferase 8.38452088452 0.000407891219694 1.0 0.00725245519743 2 2 1 0.5 1.0
Search.for.env.enrichment	group_3797 - GntR_family_transcriptional_regulator 0.476201808663 0.000409422001751 1.0 0.00726758058258 41 15 32 0.000430857042375 0.117275205957
Search.for.env.enrichment	group_3783 - hypothetical_protein 3.08420365535 0.000421938247529 1.0 0.00747733352088 6 4 6 0.03125 0.6875
Search.for.env.enrichment	cydA_2 - ubiquinol_oxidase_subunit_I,_cyanide_insensitive 1.7780850658 0.00043587314353 1.0 0.00771149074794 36 22 19 0.242984954035 0.867939400428
Search.for.env.enrichment	group_2896 - phage_integrase 0.555152394775 0.000437367242017 1.0 0.00772513445982 19 10 14 0.0635681152344 1.0
Search.for.env.enrichment	group_5112 xerD_1 site-specific_recombinase,_phage_integrase_family 0.575560802834 0.000448993498426 1.0 0.00791740020491 17 9 13 0.0490417480469 1.0
Search.for.env.enrichment	group_9562 - hypothetical_protein 3.66198979592 0.00045137673364 1.0 0.00794631264526 5 2 4 0.375 1.0
Search.for.env.enrichment	group_967 - hypothetical_protein 0.427648446313 0.000466288210254 1.0 0.00818186504889 28 9 21 0.0125409513712 0.0871585533023
Search.for.env.enrichment	group_1149 - gene_11-1_protein 0.427648446313 0.000466288210254 1.0 0.00818186504889 23 11 17 0.0346896648407 1.0
Search.for.env.enrichment	group_8998 - Uncharacterized_conserved_protein 2.24719101124 0.000483894835989 1.0 0.00831519366933 7 6 3 0.125 1.0
Search.for.env.enrichment	group_5091 - hypothetical_protein 0.386962552011 0.000488146551711 1.0 0.00831519366933 11 10 4 0.01171875 0.548828125
Search.for.env.enrichment	group_519 - hypothetical_protein 5.21883116883 0.00049222622216 1.0 0.00831519366933 12 10 4 0.03857421875 0.3876953125
Search.for.env.enrichment	group_344 - hypothetical_protein 0.398996165125 0.000499270133407 1.0 0.00831519366933 34 13 23 0.0576126729138 0.229481013026
Search.for.env.enrichment	group_3933 - hypothetical_protein 6.41584158416 0.000502736583351 1.0 0.00831519366933 3 1 2 1.0 1.0
Search.for.env.enrichment	group_12597 - hypothetical_protein 6.41584158416 0.000502736583351 1.0 0.00831519366933 2 1 2 0.5 1.0
Search.for.env.enrichment	group_3293 - polyhydroxybutyrate_depolymerase 0.0 0.000503455952092 1.0 0.00831519366933 6 0 6 0.03125 0.03125
Search.for.env.enrichment	group_5232 - hypothetical_protein 0.0 0.000503455952092 1.0 0.00831519366933 4 0 4 0.125 0.125
Search.for.env.enrichment	group_10253 - hypothetical_protein 0.0 0.000503455952092 1.0 0.00831519366933 1 0 1 1.0 1.0
Search.for.env.enrichment	group_10257 - phage_transcriptional_regulator_AlpA 0.0 0.000503455952092 1.0 0.00831519366933 1 0 1 1.0 1.0
Search.for.env.enrichment	group_10256 - hypothetical_protein 0.0 0.000503455952092 1.0 0.00831519366933 1 0 1 1.0 1.0
Search.for.env.enrichment	group_10255 intA_2 cp4-like_integrase 0.0 0.000503455952092 1.0 0.00831519366933 1 0 1 1.0 1.0
Search.for.env.enrichment	group_10254 - putative_transposase 0.0 0.000503455952092 1.0 0.00831519366933 1 0 1 1.0 1.0
Search.for.env.enrichment	group_10258 - Protein_of_unknown_function_(DUF3631) 0.0 0.000503455952092 1.0 0.00831519366933 1 0 1 1.0 1.0
Search.for.env.enrichment	group_10268 rapA SNF2-like_protein 0.0 0.000503455952092 1.0 0.00831519366933 1 0 1 1.0 1.0
Search.for.env.enrichment	group_10267 - Type_I_restriction-modification_system_methyltransferase_subunit 0.0 0.000503455952092 1.0 0.00831519366933 1 0 1 1.0 1.0
Search.for.env.enrichment	group_10275 - type_I_restriction-modification_system_methyltransferase_subunit 0.0 0.000503455952092 1.0 0.00831519366933 1 0 1 1.0 1.0
Search.for.env.enrichment	group_10274 - hypothetical_protein 0.0 0.000503455952092 1.0 0.00831519366933 1 0 1 1.0 1.0
Search.for.env.enrichment	group_10277 - hypothetical_protein 0.0 0.000503455952092 1.0 0.00831519366933 1 0 1 1.0 1.0
Search.for.env.enrichment	group_10276 - hypothetical_protein 0.0 0.000503455952092 1.0 0.00831519366933 1 0 1 1.0 1.0
Search.for.env.enrichment	group_10271 - integron 0.0 0.000503455952092 1.0 0.00831519366933 1 0 1 1.0 1.0
Search.for.env.enrichment	group_10270 - hypothetical_protein 0.0 0.000503455952092 1.0 0.00831519366933 1 0 1 1.0 1.0
Search.for.env.enrichment	group_10273 - hypothetical_protein 0.0 0.000503455952092 1.0 0.00831519366933 1 0 1 1.0 1.0
Search.for.env.enrichment	group_10272 - hypothetical_protein 0.0 0.000503455952092 1.0 0.00831519366933 1 0 1 1.0 1.0
Search.for.env.enrichment	fumA - fumarase inf 0.000503455952092 1.0 0.00831519366933 4 4 0 0.125 0.125
Search.for.env.enrichment	group_10269 - helicase_superfamily_protein 0.0 0.000503455952092 1.0 0.00831519366933 1 0 1 1.0 1.0
Search.for.env.enrichment	group_10262 - DNA-binding_protein 0.0 0.000503455952092 1.0 0.00831519366933 1 0 1 1.0 1.0
Search.for.env.enrichment	group_10263 xerD_1 phage_integrase_family_protein 0.0 0.000503455952092 1.0 0.00831519366933 1 0 1 1.0 1.0
Search.for.env.enrichment	group_10260 - hypothetical_protein 0.0 0.000503455952092 1.0 0.00831519366933 1 0 1 1.0 1.0
Search.for.env.enrichment	group_10266 - hypothetical_protein 0.0 0.000503455952092 1.0 0.00831519366933 1 0 1 1.0 1.0
Search.for.env.enrichment	group_10264 - replicative_DNA_helicase 0.0 0.000503455952092 1.0 0.00831519366933 1 0 1 1.0 1.0
Search.for.env.enrichment	group_10265 - HNH_nuclease 0.0 0.000503455952092 1.0 0.00831519366933 1 0 1 1.0 1.0
Search.for.env.enrichment	group_5079 - hypothetical_protein 0.0 0.000503455952092 1.0 0.00831519366933 3 0 3 0.25 0.25
Search.for.env.enrichment	group_9207 - hypothetical_protein 0.0 0.000503455952092 1.0 0.00831519366933 3 0 3 0.25 0.25
Search.for.env.enrichment	group_2972 - hypothetical_protein 0.0 0.000503455952092 1.0 0.00831519366933 2 0 2 0.5 0.5
Search.for.env.enrichment	group_10259 - phage/plasmid_replication_protein,_gene_II/X_family 0.0 0.000503455952092 1.0 0.00831519366933 1 0 1 1.0 1.0
Search.for.env.enrichment	murI - glutamate_racemase 0.0 0.000503455952092 1.0 0.00831519366933 4 0 4 0.125 0.125
Search.for.env.enrichment	rfbH_2 - CDP-6deoxy-D-xylo-4-hexulose-3-dehydrase 0.0 0.000503455952092 1.0 0.00831519366933 1 0 1 1.0 1.0
Search.for.env.enrichment	group_9474 - hypothetical_protein 0.457937522835 0.000510169784607 1.0 0.00837806095136 9 6 5 0.5078125 1.0
Search.for.env.enrichment	group_5248 - helix-turn-helix_type_11_domain_protein 0.457937522835 0.000510169784607 1.0 0.00837806095136 9 6 5 0.5078125 1.0
Search.for.env.enrichment	group_5247 - hypothetical_protein 0.457937522835 0.000510169784607 1.0 0.00837806095136 9 6 5 0.5078125 1.0
Search.for.env.enrichment	group_5166 - hypothetical_protein 0.172031076582 0.000510398435274 1.0 0.00837806095136 7 2 6 0.125 0.453125
Search.for.env.enrichment	group_5485 - hypothetical_protein 4.17758186398 0.000523453225508 1.0 0.00857917357021 5 3 2 1.0 1.0
Search.for.env.enrichment	dgt_1 - deoxyguanosinetriphosphate_triphosphohydrolase 14.312195122 0.000545494660315 1.0 0.00886133681651 2 1 1 1.0 1.0
Search.for.env.enrichment	pksJ_2 - polyketide_synthase 14.312195122 0.000545494660315 1.0 0.00886133681651 3 2 1 1.0 1.0
Search.for.env.enrichment	group_2402 - hypothetical_protein 0.0698704839809 0.000545494660315 1.0 0.00886133681651 3 1 2 1.0 1.0
Search.for.env.enrichment	group_12424 - DNA-binding_protein 14.312195122 0.000545494660315 1.0 0.00886133681651 2 1 1 1.0 1.0
Search.for.env.enrichment	group_11116 - hypothetical_protein 13.4841849148 0.00054730322842 1.0 0.00886133681651 3 2 1 1.0 1.0
Search.for.env.enrichment	int_1 - phage_integrase_family_protein 13.4841849148 0.00054730322842 1.0 0.00886133681651 3 2 1 1.0 1.0
Search.for.env.enrichment	group_5868 dpnA DNA_methylase 13.4841849148 0.00054730322842 1.0 0.00886133681651 4 3 1 0.625 0.625
Search.for.env.enrichment	group_13643 - hypothetical_protein 13.4841849148 0.00054730322842 1.0 0.00886133681651 2 1 1 1.0 1.0
Search.for.env.enrichment	group_4032 - lipoprotein 1.99052201808 0.000554444177882 1.0 0.00896337440975 59 42 23 0.00154716693024 0.117477350245
Search.for.env.enrichment	group_9116 - hypothetical_protein 0.450240316653 0.000578726114015 1.0 0.00932770324941 28 11 20 0.0356981381774 0.344928450882
Search.for.env.enrichment	plcA_1 - phosphoesterase_family_protein 2.22103610675 0.000578726114015 1.0 0.00932770324941 19 15 8 0.0192108154297 0.647605895996
Search.for.env.enrichment	group_1774 - hypothetical_protein 0.485380587998 0.000581573194196 1.0 0.00935947462829 16 7 13 0.0212707519531 0.803619384766
Search.for.env.enrichment	group_1457 - ISDet2,_transposase_OrfB 0.58359472243 0.000589416649391 1.0 0.00947143806825 19 11 14 0.0635681152344 0.647605895996
Search.for.env.enrichment	group_9475 - phage-related_reverse_transcriptase/maturase_family_protein 0.562986394939 0.000604270725544 1.0 0.00968101495226 16 8 12 0.0768127441406 1.0
Search.for.env.enrichment	group_2859 - hypothetical_protein 0.562986394939 0.000604270725544 1.0 0.00968101495226 16 8 12 0.0768127441406 1.0
Search.for.env.enrichment	group_10092 - hypothetical_protein 0.251759834369 0.000612251495426 1.0 0.00975040160973 3 2 2 1.0 1.0
Search.for.env.enrichment	group_10098 - hypothetical_protein 0.251759834369 0.000612251495426 1.0 0.00975040160973 3 2 2 1.0 1.0
Search.for.env.enrichment	group_10087 - hypothetical_protein 0.251759834369 0.000612251495426 1.0 0.00975040160973 3 2 2 1.0 1.0
Search.for.env.enrichment	group_5411 - hypothetical_protein 0.251759834369 0.000612251495426 1.0 0.00975040160973 3 2 2 1.0 1.0
