# Supplementary material for: Genetic variation associated with infection and the environment in the accidental pathogen Burkholderia pseudomallei
Source: Commun Biol. 2019 Nov 22;2:428. doi: 10.1038/s42003-019-0678-x (PMC6874650; doi:10.1038/s42003-019-0678-x)
Supplement: Supplementary file 12 — Supplementary Data 10 [file 42003_2019_678_MOESM12_ESM.txt]

Supplementary data 10 Sequence of disease- and environmental associated genes. 
Due to large file size, individual gene sequences are archived in 
https://figshare.com/articles/Supplementary_Data_10/10006829
doi: 10.6084/m9.figshare.10006829
