# Supplementary material for: Genetic variation associated with infection and the environment in the accidental pathogen Burkholderia pseudomallei
Source: Commun Biol. 2019 Nov 22;2:428. doi: 10.1038/s42003-019-0678-x (PMC6874650; doi:10.1038/s42003-019-0678-x)
Supplement: Supplementary file 13 — Supplementary Data 11 [file 42003_2019_678_MOESM13_ESM.txt]

lane_id	category	MDS.1	MDS.2
10156_3#10	disease_isolate	-0.000495261796846277	0.00022943037667458
10156_3#11	disease_isolate	0.000789348996563857	0.00173755948648005
10156_3#12	disease_isolate	-6.25402941448038e-05	0.000325932565408174
10156_3#13	disease_isolate	0.000228936025517255	7.89321702163177e-06
10156_3#14	disease_isolate	-0.000630662528693669	-0.000259054689252939
10156_3#15	disease_isolate	-0.000857118742202961	-0.000520926217412851
10156_3#16	disease_isolate	-0.000512074454045285	0.000344515374045652
10156_3#17	disease_isolate	-0.000667785098353984	-0.000174355865754763
10156_3#18	disease_isolate	0.00228015024940874	-0.00199090046390029
10156_3#19	disease_isolate	0.00338682917467393	-0.00233217858720556
10156_3#1	disease_isolate	0.0026588389095317	-0.00137993846964219
10156_3#20	disease_isolate	0.000795300301067353	0.00181931019625859
10156_3#21	disease_isolate	-0.000669754431834739	0.000902006843301797
10156_3#22	disease_isolate	-0.000300581514475953	0.000396590126426632
10156_3#23	disease_isolate	0.000233705919254448	1.97858637476667e-06
10156_3#24	disease_isolate	-0.000442163311462512	0.000433599382605187
10156_3#25	disease_isolate	-0.000382244576946058	0.000371377799575632
10156_3#26	disease_isolate	-0.00146310385512939	-0.000885655542257446
10156_3#27	disease_isolate	4.34587476036701e-05	0.000307937423872705
10156_3#28	disease_isolate	-0.00145726445333068	-0.000806694904143307
10156_3#29	disease_isolate	0.000220784093491734	0.000194997706023614
10156_3#2	disease_isolate	-0.00149330456762137	-0.00159182251018867
10156_3#30	disease_isolate	5.55783945393118e-05	0.00095718326742743
10156_3#31	disease_isolate	-0.00102990561561309	-0.000773743161436203
10156_3#32	disease_isolate	-1.04846666429388e-05	6.77429882256787e-05
10156_3#33	disease_isolate	-0.00131157370810289	-0.000685212477799877
10156_3#34	disease_isolate	-0.00109695500966949	-0.000795532969727299
10156_3#35	disease_isolate	0.000232015925706059	8.57352603512401e-06
10156_3#36	disease_isolate	0.000195512491731939	-0.00013155798695836
10156_3#37	disease_isolate	-0.00111117320584222	-0.00128955725672692
10156_3#38	disease_isolate	-0.000521303945126309	0.000359519570578254
10156_3#39	disease_isolate	0.00265131638681042	-0.0021374776619401
10156_3#3	disease_isolate	-0.000115717634631559	0.000437680047640829
10156_3#40	disease_isolate	-0.000967554681200683	-0.000442653321951403
10156_3#41	disease_isolate	0.00279574354792773	-0.00150957067847208
10156_3#42	disease_isolate	0.000869004043715997	0.00180234762798201
10156_3#43	disease_isolate	-0.00126460615706414	-0.000743769088655324
10156_3#44	disease_isolate	3.41208890040884e-05	0.000828624363052276
10156_3#45	disease_isolate	-0.000617434743083563	-0.000297280004706812
10156_3#46	disease_isolate	-0.00119840993922392	-0.000938261358374546
10156_3#47	disease_isolate	-0.000324159534944481	0.000379949874945147
10156_3#48	disease_isolate	-0.00118395659607193	-0.000288472141482384
10156_3#49	disease_isolate	-0.000139098779063237	-0.000134838088853622
10156_3#50	disease_isolate	-0.000899064868406132	-0.00041934347248872
10156_3#51	disease_isolate	0.000455092357922696	-0.000120436595724494
10156_3#52	disease_isolate	1.69133779053594e-05	0.000507979635014165
10156_3#53	disease_isolate	-0.000457815310200804	0.000640948159489407
10156_3#54	disease_isolate	0.000840009714593135	0.00186752715311702
10156_3#55	disease_isolate	-0.00201747546889917	-0.00104636142176361
10156_3#56	disease_isolate	-0.00231385019870249	-0.00180786997527652
10156_3#57	disease_isolate	0.000156173756449458	1.53320846310589e-05
10156_3#58	disease_isolate	0.000124184958391977	-1.86525290018462e-06
10156_3#59	disease_isolate	8.19626547742993e-05	0.000791288055002879
10156_3#5	disease_isolate	3.35421934406223e-05	0.00163055178882396
10156_3#60	disease_isolate	0.000513356109514946	-0.000865941079517556
10156_3#6	disease_isolate	7.03674015822801e-05	0.000477476608283834
10156_3#7	disease_isolate	0.000399986675790352	0.00170525810394209
10156_3#9	disease_isolate	-0.000826391844292797	-4.21964238262782e-05
10156_4#10	disease_isolate	0.00176632330854393	-0.00130983022459463
10156_4#11	disease_isolate	-0.00145910104908683	-0.00163381518365562
10156_4#12	disease_isolate	0.000795300301067353	0.00181931019625859
10156_4#13	disease_isolate	0.000440672847237368	-6.96293482009256e-05
10156_4#14	disease_isolate	-0.000329159334550628	0.000567671519995895
10156_4#15	disease_isolate	-8.17962951104439e-05	0.000323439947420092
10156_4#16	disease_isolate	-4.92117014699638e-05	3.01818464903122e-05
10156_4#17	disease_isolate	0.000182824701915362	8.46310584393567e-05
10156_4#18	disease_isolate	-4.14407942859792e-05	0.000380615189754112
10156_4#19	disease_isolate	-0.0019363598778549	-0.00171575037158701
10156_4#1	disease_isolate	0.000742099190960867	0.00166825362413972
10156_4#20	disease_isolate	-0.00021244932908269	0.000852455791085908
10156_4#21	disease_isolate	0.000420107549252359	6.1466841223934e-05
10156_4#22	disease_isolate	0.00225729839629959	-0.00145637712933649
10156_4#23	disease_isolate	-0.000255201440935788	0.000919530436202624
10156_4#24	disease_isolate	0.000276979468481582	1.95592182011995e-05
10156_4#25	disease_isolate	0.000116218852741103	0.00105715897272547
10156_4#26	disease_isolate	-0.000561738279611449	0.000113315676065967
10156_4#27	disease_isolate	-0.00130394185536529	-0.00041994339240086
10156_4#28	disease_isolate	-0.00127262925806332	-0.000759244102460019
10156_4#29	disease_isolate	0.000592932710917651	0.00147064732891313
10156_4#2	disease_isolate	0.000463716629908527	0.00113406753390344
10156_4#30	disease_isolate	-0.000128390608572258	0.000613631383335963
10156_4#31	disease_isolate	-3.27246336813989e-05	0.000463971911094023
10156_4#32	disease_isolate	0.00273476688053192	-0.00230288007055038
10156_4#33	disease_isolate	0.000142840241384523	-7.51516553935335e-06
10156_4#34	disease_isolate	-0.0019531392162742	-0.000985513094325473
10156_4#35	disease_isolate	-0.00102832171323331	-0.000608664512664433
10156_4#36	disease_isolate	-0.0012871782147912	-0.000754960145144173
10156_4#37	disease_isolate	0.000342240971433234	0.00126270400657192
10156_4#38	disease_isolate	-0.000532093268182937	-8.06496571736106e-05
10156_4#39	disease_isolate	0.000102996563211084	-0.000419505542773709
10156_4#3	disease_isolate	-0.00115570960120454	-0.000252680724060942
10156_4#40	disease_isolate	0.000102951294071799	0.000862136663131338
10156_4#41	disease_isolate	-0.00142530516738367	-0.00102212359348992
10156_4#42	disease_isolate	-0.000980008943114162	-0.000578054125361006
10156_4#43	disease_isolate	-0.00126773780303006	-0.0010331162704292
10156_4#44	disease_isolate	-0.000129704165186935	0.000469269324026703
10156_4#45	disease_isolate	-0.00140203898360412	-0.000757626223480315
10156_4#46	disease_isolate	0.000530196121124039	0.000445400800122977
10156_4#47	disease_isolate	-0.000970476731660045	-0.000351184313118161
10156_4#48	disease_isolate	-2.04828220920872e-05	0.0005124509840039
10156_4#49	disease_isolate	0.000137329362911738	3.37221320943803e-05
10156_4#50	disease_isolate	-0.00107515735573441	-0.000417685730007911
10156_4#51	disease_isolate	0.000477786076061345	0.0016983563330838
10156_4#52	disease_isolate	0.000438756597921035	-7.0153410394582e-05
10156_4#53	disease_isolate	-0.000534787235355726	0.000353130603238301
10156_4#54	disease_isolate	-0.00056996638403511	5.95078476979144e-05
10156_4#55	disease_isolate	-0.000451873974952567	0.000322301414217942
10156_4#56	disease_isolate	-0.00112522965871113	-0.000595163042987676
10156_4#57	disease_isolate	8.42725455211537e-05	0.000741690031460958
10156_4#59	disease_isolate	8.98960200107841e-05	-0.000332213016391298
10156_4#5	disease_isolate	0.000978313589065176	0.00168119011076824
10156_4#60	disease_isolate	-0.00100206022268845	-0.000534860195760413
10156_4#6	disease_isolate	-0.00055908743764755	6.63148379955883e-05
10156_4#7	disease_isolate	0.000248414804376087	0.000259561032880367
10156_4#8	disease_isolate	0.000840163914237437	0.00167066681087168
10156_4#9	disease_isolate	0.00074552762532879	0.00170347392118282
10156_5#10	disease_isolate	-0.00126916532615598	-0.000759251299355673
10156_5#11	disease_isolate	-0.00180124093656178	-0.000474250716918026
10156_5#12	disease_isolate	0.000741909262547213	0.00141680911449229
10156_5#13	disease_isolate	0.000133014862427324	0.000764211461107392
10156_5#14	disease_isolate	0.000388804592950696	0.000162508283129002
10156_5#15	disease_isolate	0.000500688035426322	0.00109397344229047
10156_5#16	disease_isolate	-0.000637268858287993	0.000843839060150909
10156_5#17	disease_isolate	-0.00100490211112515	-0.000631216959157738
10156_5#18	disease_isolate	-0.00146813656895007	-0.00106765220704265
10156_5#19	disease_isolate	-0.000686332368822075	-5.72803581160794e-06
10156_5#1	disease_isolate	5.20857617898556e-06	-0.000208433343420386
10156_5#20	disease_isolate	0.00015354759362722	0.000848298782235641
10156_5#21	disease_isolate	0.000180939066753862	5.88721339551709e-05
10156_5#22	disease_isolate	-0.00128075741445686	-0.000762591565657299
10156_5#23	disease_isolate	-0.00129571646477345	-0.000746935503304308
10156_5#24	disease_isolate	0.00265311571733153	-0.00169156597653074
10156_5#25	disease_isolate	-0.000586608758358493	0.000157665219463182
10156_5#26	disease_isolate	-0.000332608955327729	0.0002120633122938
10156_5#27	disease_isolate	0.00077921872266432	0.00174762630808691
10156_5#28	disease_isolate	0.000782726412374034	0.00182784709029831
10156_5#29	disease_isolate	0.00284119317093371	-0.00166994894717239
10156_5#2	disease_isolate	0.000510625626958689	0.00174667125395371
10156_5#30	disease_isolate	0.000221724104595246	0.000424357704068054
10156_5#31	water_isolate	-0.000170799658957847	-0.00017556292019663
10156_5#32	water_isolate	0.000739868767601985	0.00159739417631726
10156_5#33	water_isolate	-0.000171972967277503	-0.000180682191057141
10156_5#34	water_isolate	0.000733642409351272	0.00163124456147048
10156_5#35	water_isolate	0.000733642409351272	0.00163124456147048
10156_5#36	water_isolate	0.000726111961392102	0.00165405504165274
10156_5#37	water_isolate	0.000739868767601984	0.00159739417631726
10156_5#38	water_isolate	0.000731549905638158	0.00167172702647173
10156_5#39	water_isolate	0.000726206672604357	0.00165430231265046
10156_5#3	disease_isolate	-0.00149977363104961	-0.00123852487087655
10156_5#40	water_isolate	0.000739776322721888	0.00159715276925442
10156_5#41	water_isolate	0.000755840435258547	0.00175846336946114
10156_5#42	water_isolate	6.96817973670619e-05	0.000853421590055998
10156_5#43	water_isolate	8.94368633285118e-05	0.000844093032734066
10156_5#44	water_isolate	6.96817973670618e-05	0.000853421590055998
10156_5#45	water_isolate	8.48592806950354e-05	0.000827478950430298
10156_5#46	water_isolate	0.000113195681446654	-0.000168959415101037
10156_5#47	water_isolate	0.000766056605097826	0.00170969789273444
10156_5#48	water_isolate	-0.000253609203019431	-0.000293979868829889
10156_5#49	water_isolate	0.000754351209715639	0.00174067041600843
10156_5#50	water_isolate	0.000101703767775266	0.000876090718261234
10156_5#51	water_isolate	-7.83354962246975e-05	0.000919064122895113
10156_5#52	water_isolate	0.000750339866992784	0.00159258413544059
10156_5#53	water_isolate	0.000743065856109212	0.00162448687983538
10156_5#54	water_isolate	-0.000300581514475952	0.000396590126426631
10156_5#55	water_isolate	0.000794061334986899	0.00161166349206175
10156_5#56	water_isolate	0.00081805688203494	0.00185523108459103
10156_5#57	water_isolate	0.00073786538485649	0.00164012313217153
10156_5#58	water_isolate	-0.000230890309155486	0.000356890828397508
10156_5#59	water_isolate	0.00294684394597346	-0.00206848130371496
10156_5#5	disease_isolate	0.00280434902619493	-0.00215740044560105
10156_5#60	water_isolate	-0.000300581514475952	0.000396590126426631
10156_5#6	disease_isolate	0.00034681893224832	0.00136962461317783
10156_5#7	disease_isolate	0.000275382783733787	3.3889588502604e-05
10156_5#8	disease_isolate	0.000304623269907673	0.00165933497569659
10156_5#9	disease_isolate	-0.00137869429631097	-0.000593927361064066
10156_6#10	water_isolate	-0.00134022278127998	-0.000794639638737663
10156_6#11	water_isolate	-0.00133573801024777	-0.000782907897611412
10156_6#12	water_isolate	0.000225447507384006	2.12432498225443e-05
10156_6#13	water_isolate	0.000212146533072407	3.02015424876718e-05
10156_6#14	water_isolate	0.000212146533072407	3.02015424876719e-05
10156_6#15	water_isolate	0.000226819178107691	2.41763965839711e-05
10156_6#16	water_isolate	0.000215463676691798	4.83555433926955e-05
10156_6#17	water_isolate	0.000212146533072407	3.0201542487672e-05
10156_6#18	water_isolate	0.000212146533072407	3.0201542487672e-05
10156_6#19	water_isolate	0.000227071718272636	2.22211559697246e-05
10156_6#1	water_isolate	0.00284819541165171	-0.00212215377906117
10156_6#20	water_isolate	0.000207596627415711	4.16812500988929e-05
10156_6#21	water_isolate	0.000216200922076726	3.90491474447802e-05
10156_6#22	water_isolate	0.00246694255549199	-0.00210547715736633
10156_6#23	water_isolate	0.00250235019508914	-0.00211949368612556
10156_6#24	water_isolate	0.00245507654804404	-0.00209190643486214
10156_6#25	water_isolate	0.00246694255549199	-0.00210547715736633
10156_6#26	water_isolate	0.00245507654804404	-0.00209190643486214
10156_6#27	water_isolate	0.0024829838701192	-0.00210383540872162
10156_6#28	water_isolate	0.00245507654804404	-0.00209190643486214
10156_6#29	water_isolate	0.00247439243625227	-0.00210756544368021
10156_6#2	water_isolate	-0.00133573801024777	-0.000782907897611411
10156_6#30	water_isolate	0.00247483897088767	-0.00210786505409622
10156_6#31	water_isolate	0.00247439243625227	-0.00210756544368021
10156_6#32	water_isolate	-0.00148033396570711	-0.00088467575282783
10156_6#33	water_isolate	-0.00145133182381598	-0.000877232442827321
10156_6#34	water_isolate	-0.00155326727760742	-0.00144099389726941
10156_6#35	water_isolate	0.00255159441989283	-0.00183703702334522
10156_6#36	water_isolate	-0.00155529526036134	-0.00133402378388684
10156_6#37	water_isolate	-0.00156660138738547	-0.00144589101571413
10156_6#38	water_isolate	-0.00156304995588273	-0.00143390235499791
10156_6#39	water_isolate	0.00039287833463772	-0.000905183186157005
10156_6#3	water_isolate	-0.00132657293431595	-0.000793220732739771
10156_6#40	water_isolate	0.00239715006051486	-0.00187831855114561
10156_6#41	water_isolate	0.000380376639211419	-0.000913738749259813
10156_6#42	water_isolate	0.000397606577737834	0.00169327751645417
10156_6#43	water_isolate	0.00279857907435884	-0.00161468547570776
10156_6#44	water_isolate	0.00281523465329317	-0.00162410101098528
10156_6#45	water_isolate	0.00279857907435884	-0.00161468547570776
10156_6#46	water_isolate	-0.0010162798280548	-0.000566961476871427
10156_6#47	water_isolate	0.00281523465329318	-0.00162410101098528
10156_6#48	water_isolate	0.00279857907435884	-0.00161468547570776
10156_6#49	water_isolate	0.00279857907435884	-0.00161468547570776
10156_6#50	water_isolate	0.00279857907435884	-0.00161468547570776
10156_6#51	water_isolate	0.00279857907435884	-0.00161468547570776
10156_6#52	water_isolate	0.00293453559797811	-0.00163392503764036
10156_6#53	water_isolate	-0.00152607113395181	-0.000819321718204953
10156_6#54	water_isolate	0.00291893919246457	-0.0016227503579296
10156_6#55	water_isolate	0.00291893919246457	-0.0016227503579296
10156_6#56	water_isolate	0.00299715354290064	-0.00165335422857334
10156_6#57	water_isolate	0.00291893919246457	-0.0016227503579296
10156_6#58	water_isolate	0.00291799475907721	-0.00162204027029822
10156_6#59	water_isolate	0.00293453559797811	-0.00163392503764036
10156_6#5	water_isolate	-0.00134041756896107	-0.000798517434530955
10156_6#60	water_isolate	0.00293453559797811	-0.00163392503764036
10156_6#6	water_isolate	-0.00132498439207601	-0.000795650501736037
10156_6#7	water_isolate	-0.00133140187275628	-0.00079616394942026
10156_6#8	water_isolate	-0.00131912967289493	-0.000794783781695747
10156_6#9	water_isolate	-0.00132790163112157	-0.000795428318367624
10156_7#10	water_isolate	3.55382126637929e-05	0.000431978535529492
10156_7#11	water_isolate	0.000363259275414564	-0.000107987252350988
10156_7#13	water_isolate	-0.00212176509306493	-0.000376612437306549
10156_7#14	water_isolate	-0.00212176509306493	-0.000376612437306549
10156_7#15	water_isolate	0.000788496882979967	0.00153858651175075
10156_7#17	water_isolate	-0.00212176509306493	-0.000376612437306549
10156_7#18	water_isolate	-0.00213956885610151	-0.00037478467101143
10156_7#19	water_isolate	0.000782044978439102	0.0015213715308425
10156_7#1	water_isolate	0.00259829482602847	-0.00193939388139728
10156_7#20	water_isolate	-0.00212176509306493	-0.00037661243730655
10156_7#21	water_isolate	-0.00212176509306493	-0.00037661243730655
10156_7#22	water_isolate	-0.000646776395397669	-0.000144929859756474
10156_7#23	water_isolate	0.00077837233269329	0.00181747854502894
10156_7#24	water_isolate	0.000736470990142225	0.0018928726281071
10156_7#25	water_isolate	0.00234456533983271	-0.00129250426326924
10156_7#26	water_isolate	0.00281926232115022	-0.00210605276208646
10156_7#27	water_isolate	0.000794445958593281	0.00176369293907695
10156_7#28	water_isolate	-0.00068427017808884	-0.000493704193733704
10156_7#29	water_isolate	-0.000682060301245758	-0.000496048116423374
10156_7#2	water_isolate	-9.61679743167747e-06	0.000454936383480363
10156_7#30	water_isolate	-0.000670866146469783	-0.000108841019004136
10156_7#31	water_isolate	0.000735549630968753	0.00190990561885276
10156_7#32	water_isolate	0.000724350599695259	0.00163671316715608
10156_7#33	water_isolate	0.000724758970529479	0.00162186282473667
10156_7#34	water_isolate	0.000737355795480883	0.00159112898890069
10156_7#36	water_isolate	0.000732246267632451	0.00159825198561922
10156_7#37	water_isolate	0.000737355795480883	0.00159112898890069
10156_7#38	water_isolate	0.000732073458711418	0.00161335512102298
10156_7#39	water_isolate	0.000737355795480883	0.00159112898890069
10156_7#3	water_isolate	4.18658095125312e-05	0.000422180630780916
10156_7#40	water_isolate	0.00072475897052948	0.00162186282473667
10156_7#41	water_isolate	0.000748795501742556	0.00161405986063244
10156_7#42	water_isolate	0.000714506947329844	0.00173077377440992
10156_7#43	water_isolate	0.000709316438724549	0.00173891313904226
10156_7#44	water_isolate	0.000713649255350129	0.00176906173643491
10156_7#46	water_isolate	0.00071659606620423	0.0017147307252325
10156_7#47	water_isolate	0.000371341305790499	0.00163798183052611
10156_7#48	water_isolate	0.000709316438724549	0.00173891313904226
10156_7#49	water_isolate	0.000716596066204231	0.0017147307252325
10156_7#51	water_isolate	0.00039384457349139	0.00158099155500599
10156_7#52	water_isolate	0.00144024957683576	-0.00133078416308686
10156_7#53	water_isolate	0.0014952184183623	-0.00137514934934715
10156_7#54	water_isolate	0.000209864443947169	5.05304151995312e-05
10156_7#55	water_isolate	0.000200531963561136	6.71374439121391e-05
10156_7#56	water_isolate	0.00127797231971881	-0.00117318168768569
10156_7#57	water_isolate	0.000363101684158944	3.78455829645854e-05
10156_7#58	water_isolate	0.00127506088040066	-0.00116703344730668
10156_7#59	water_isolate	0.000359376243839015	4.84299217460227e-05
10156_7#5	water_isolate	6.24804981130974e-05	0.000396599930667358
10156_7#60	water_isolate	0.000369112670018003	3.4302623567019e-05
10156_7#6	water_isolate	4.20244084134377e-05	0.000409694582553082
10156_7#7	water_isolate	0.000365615252701659	-0.000120496485264766
10156_7#8	water_isolate	2.06706409643299e-05	0.000402108899362965
10156_7#9	water_isolate	3.55382126637927e-05	0.000431978535529493
10156_8#10	water_isolate	-0.00257787829579294	-0.00254697035789222
10156_8#11	water_isolate	-0.00253979843463391	-0.00254264234268558
10156_8#12	water_isolate	-0.00254519382795663	-0.00257268493340373
10156_8#13	water_isolate	-0.00252530603838107	-0.00256324894326362
10156_8#14	water_isolate	-0.00257527494666973	-0.00255193039702122
10156_8#15	water_isolate	-0.00257787829579295	-0.00254697035789222
10156_8#16	water_isolate	-0.00257787829579295	-0.00254697035789222
10156_8#17	water_isolate	-0.00254532209690498	-0.00252526157250896
10156_8#18	water_isolate	7.53632571951065e-05	0.00172973837537207
10156_8#19	water_isolate	7.53632571951064e-05	0.00172973837537207
10156_8#1	water_isolate	0.000369112670018003	3.43026235670187e-05
10156_8#20	water_isolate	5.58635515213962e-05	0.00176447242830491
10156_8#21	water_isolate	7.53632571951065e-05	0.00172973837537207
10156_8#22	water_isolate	7.53632571951065e-05	0.00172973837537207
10156_8#23	water_isolate	7.09590824049859e-05	0.00174497942610037
10156_8#24	water_isolate	5.58635515213962e-05	0.00176447242830491
10156_8#25	water_isolate	7.55577661483996e-05	0.00176763237217015
10156_8#26	water_isolate	5.58635515213963e-05	0.00176447242830491
10156_8#27	water_isolate	5.09441844533239e-05	0.00177981536435872
10156_8#28	water_isolate	0.000249324860976953	0.000991534203256569
10156_8#29	water_isolate	0.000687776792897272	0.00182142694827222
10156_8#2	water_isolate	0.000353807813145764	5.27663131553266e-05
10156_8#30	water_isolate	0.000675341892000607	0.00183795050214032
10156_8#31	water_isolate	0.000687776792897271	0.00182142694827222
10156_8#32	water_isolate	0.000688803052882846	0.00180584392497416
10156_8#33	water_isolate	0.000675341892000607	0.00183795050214032
10156_8#34	water_isolate	0.000675341892000607	0.00183795050214032
10156_8#35	water_isolate	0.000675341892000607	0.00183795050214032
10156_8#36	water_isolate	0.000675341892000607	0.00183795050214032
10156_8#38	water_isolate	0.000688803052882846	0.00180584392497416
10156_8#39	water_isolate	-0.000367498003514543	-6.40854576991908e-05
10156_8#3	water_isolate	0.000352582162546069	5.955011742212e-05
10156_8#40	water_isolate	0.000106142764813184	9.58680818251837e-05
10156_8#41	water_isolate	0.000507366821046746	0.00107256516602565
10156_8#42	water_isolate	-0.000134309688684198	0.000567049329617137
10156_8#43	water_isolate	0.00083803359069217	0.0018568293700108
10156_8#44	water_isolate	0.000487030905127726	0.00112083744733436
10156_8#45	water_isolate	0.000496271022250548	0.00113889081382575
10156_8#46	water_isolate	0.000494736060303783	0.00109989412654971
10156_8#47	water_isolate	-0.000359633917520616	-6.58340549673514e-05
10156_8#48	water_isolate	0.000133520314490245	0.000480094566335643
10156_8#49	water_isolate	-0.000588533384873725	-0.000101041334961814
10156_8#50	water_isolate	-0.000589207257282513	-0.000106363538697632
10156_8#51	water_isolate	2.91219898514862e-05	-0.000201355922752087
10156_8#52	water_isolate	-0.00134703359312678	-0.000420016110253911
10156_8#53	water_isolate	-0.000603731776244289	-0.000167866493729924
10156_8#54	water_isolate	0.00257995105248285	-0.00184766447496786
10156_8#55	water_isolate	-0.000615472374050269	-0.000139783488195581
10156_8#56	water_isolate	-0.000105820105458052	0.000824074462823528
10156_8#57	water_isolate	-0.00139221474790344	-0.000345652653930217
10156_8#58	water_isolate	0.000260751371183873	0.000688945117075432
10156_8#59	water_isolate	0.00297825196398767	-0.00159323461714025
10156_8#5	water_isolate	0.000357567528777263	5.89473745695751e-05
10156_8#60	water_isolate	-0.00180703662159484	-3.79688289143827e-05
10156_8#6	water_isolate	0.000359376243839015	4.84299217460224e-05
10156_8#7	water_isolate	0.00035789950938931	6.57207653794956e-05
10156_8#8	water_isolate	-0.00255402432037554	-0.0025543443833763
10156_8#9	water_isolate	-0.00252530603838107	-0.00256324894326363
10208_7#10	water_isolate	-0.000322454358213509	0.000585912208787845
10208_7#11	water_isolate	-0.00031029786012149	0.00056642763559209
10208_7#12	water_isolate	-0.000379778707034473	0.000568562621784623
10208_7#13	water_isolate	-0.000379778707034473	0.000568562621784624
10208_7#14	water_isolate	-0.000325291039506877	0.000607218855789606
10208_7#15	water_isolate	-0.00032245435821351	0.000585912208787846
10208_7#16	water_isolate	-0.000351223021644968	0.000562213792603454
10208_7#17	water_isolate	-0.000328052251892286	0.000593382122104474
10208_7#18	water_isolate	-0.00031029786012149	0.00056642763559209
10208_7#19	water_isolate	0.00258764073431623	-0.00189970503148434
10208_7#1	water_isolate	-0.00180723176147313	-3.79804833007116e-05
10208_7#20	water_isolate	0.00258764073431623	-0.00189970503148434
10208_7#21	water_isolate	0.000705258178079225	0.00183495624430131
10208_7#22	water_isolate	0.00260891933168522	-0.00191243436404216
10208_7#23	water_isolate	0.00251678745900434	-0.00194106231244023
10208_7#24	water_isolate	0.00258764073431623	-0.00189970503148434
10208_7#25	water_isolate	0.000532554697690035	0.000683719512595572
10208_7#26	water_isolate	0.000601365743325378	0.000638071240255391
10208_7#27	water_isolate	0.00258764073431623	-0.00189970503148434
10208_7#28	water_isolate	0.00261679397341971	-0.00190993179399249
10208_7#29	water_isolate	-0.000929745634600252	0.000252712713399278
10208_7#2	water_isolate	-0.00182426509869573	-3.23652904572143e-05
10208_7#30	water_isolate	-0.000917908361547123	0.000246488819697596
10208_7#31	water_isolate	-0.000929745634600253	0.000252712713399278
10208_7#32	water_isolate	5.5026400917008e-05	-0.000203561986868922
10208_7#33	water_isolate	-0.000917908361547123	0.000246488819697596
10208_7#34	water_isolate	-0.000917908361547122	0.000246488819697596
10208_7#35	water_isolate	-0.000929745634600253	0.000252712713399278
10208_7#36	water_isolate	6.05241434909338e-05	-0.000197103587894791
10208_7#37	water_isolate	4.11844823627626e-05	-0.000177750251997026
10208_7#38	water_isolate	5.50264009170078e-05	-0.000203561986868922
10208_7#39	water_isolate	-0.00186486376270086	-0.000180432502740542
10208_7#3	water_isolate	-0.00178581218991999	-7.84520234507085e-05
10208_7#40	water_isolate	-0.00184345083280319	-4.18169577281634e-05
10208_7#41	water_isolate	-0.00184345083280319	-4.18169577281635e-05
10208_7#42	water_isolate	-0.00182815529691531	-4.60680393178897e-05
10208_7#43	water_isolate	-0.00186486376270086	-0.000180432502740542
10208_7#44	water_isolate	-0.00184345083280319	-4.18169577281636e-05
10208_7#45	water_isolate	-0.00182856586621184	-4.61333196559816e-05
10208_7#46	water_isolate	-0.00187895179246781	-0.000173754170371155
10208_7#47	water_isolate	-0.00182856586621184	-4.61333196559815e-05
10208_7#48	water_isolate	-0.00186273992968373	-3.57945426722278e-05
10208_7#49	water_isolate	-0.00124842854553432	-0.0010990423166604
10208_7#50	water_isolate	-0.00125847102182325	-0.00110140928984046
10208_7#51	water_isolate	-0.00125847102182325	-0.00110140928984046
10208_7#52	water_isolate	-0.00125847102182325	-0.00110140928984046
10208_7#53	water_isolate	-0.00124842854553432	-0.0010990423166604
10208_7#54	water_isolate	-0.00124842854553432	-0.0010990423166604
10208_7#55	water_isolate	-0.00124842854553432	-0.0010990423166604
10208_7#56	water_isolate	-0.00124842854553432	-0.0010990423166604
10208_7#57	water_isolate	-0.00124842854553432	-0.0010990423166604
10208_7#58	water_isolate	-0.00126501403396178	-0.00110318288194241
10208_7#59	water_isolate	-8.79979193942095e-05	0.000755856942150602
10208_7#5	water_isolate	-0.00182426509869573	-3.23652904572142e-05
10208_7#60	water_isolate	-0.000105452406075801	0.000782387655583748
10208_7#6	water_isolate	-0.00121743391642455	-0.000491471202759072
10208_7#7	water_isolate	-0.00181882871688572	-3.08664585475102e-05
10208_7#9	water_isolate	-0.00031029786012149	0.000566427635592091
10208_8#10	water_isolate	0.00144057360786576	-0.00104340493535777
10208_8#11	water_isolate	-0.000253952561332467	0.000939154875362995
10208_8#12	water_isolate	-0.000234575975459178	0.000911460156632722
10208_8#13	water_isolate	-0.000253913362364453	0.000955687419496199
10208_8#14	water_isolate	-0.000234575975459178	0.000911460156632722
10208_8#15	water_isolate	-0.000234575975459178	0.000911460156632723
10208_8#16	water_isolate	-0.000234575975459178	0.000911460156632723
10208_8#17	water_isolate	-0.000234575975459178	0.000911460156632723
10208_8#18	water_isolate	-0.000253952561332467	0.000939154875362995
10208_8#19	water_isolate	-0.000234575975459178	0.000911460156632723
10208_8#1	water_isolate	-8.79979193942096e-05	0.000755856942150602
10208_8#20	water_isolate	-0.000234575975459178	0.000911460156632723
10208_8#21	water_isolate	-0.00143170579841392	-0.00153864978700061
10208_8#22	water_isolate	-0.00143170579841392	-0.00153864978700061
10208_8#23	water_isolate	-0.00143170579841392	-0.00153864978700061
10208_8#24	water_isolate	-0.00143170579841392	-0.00153864978700061
10208_8#25	water_isolate	-0.00141644128193624	-0.00152544917150667
10208_8#26	water_isolate	-0.00143170579841392	-0.00153864978700061
10208_8#27	water_isolate	-0.00144506864250543	-0.00154448170105366
10208_8#28	water_isolate	-0.00143170579841392	-0.00153864978700061
10208_8#29	water_isolate	-0.00144506864250543	-0.00154448170105366
10208_8#2	water_isolate	-8.79753638144797e-05	0.000755415594878925
10208_8#30	water_isolate	-0.00143170579841392	-0.00153864978700061
10208_8#31	water_isolate	-0.0011242365713571	-0.000486790808567997
10208_8#32	water_isolate	-0.0011242365713571	-0.000486790808567997
10208_8#33	water_isolate	0.000781882734235665	0.00176586922623856
10208_8#34	water_isolate	0.000783440145401278	0.00171166839731404
10208_8#35	water_isolate	-0.00119831619736733	-0.000489895442486611
10208_8#36	water_isolate	-0.0011242365713571	-0.000486790808567997
10208_8#37	water_isolate	0.00043440160682677	0.00133044777908825
10208_8#38	water_isolate	0.000451670073997064	0.00128752047994711
10208_8#39	water_isolate	0.000440019630147764	0.00132136866462646
10208_8#3	water_isolate	-0.000105452406075801	0.000782387655583748
10208_8#40	water_isolate	0.000442892327459561	0.00130891281415931
10208_8#42	water_isolate	0.000293730406645097	0.000704592428737232
10208_8#43	water_isolate	6.17310411208905e-05	0.000345414399917827
10208_8#44	water_isolate	-0.00109911907720596	-0.000703040301946022
10208_8#45	water_isolate	-0.00112101500699634	-0.000681209281666275
10208_8#46	water_isolate	-0.00093013397910383	-0.000492729318986857
10208_8#48	water_isolate	-0.00110156162213962	-0.000706466052562601
10208_8#49	water_isolate	-0.00105465190590974	-0.000737487158063729
10208_8#50	water_isolate	0.000157935956742135	-1.30872659456713e-05
10208_8#51	water_isolate	0.00276730879097913	-0.00149911451212285
10208_8#52	water_isolate	-0.00130321355478255	-0.0011250309081218
10208_8#53	water_isolate	-0.00130321355478255	-0.0011250309081218
10208_8#54	water_isolate	-0.00128080082243532	-0.00111854717652982
10208_8#55	water_isolate	-0.00134858974261934	-0.00106996733558249
10208_8#56	water_isolate	1.07744282280193e-05	0.000917702849102664
10208_8#57	water_isolate	-0.00130321355478255	-0.0011250309081218
10208_8#58	water_isolate	-0.00132465869566401	-0.00112936561417696
10208_8#59	water_isolate	-0.00130827460475633	-0.00112456463927843
10208_8#5	water_isolate	-8.41817170285523e-05	0.000772001686855703
10208_8#60	water_isolate	0.000297706803884846	-2.51766986325835e-05
10208_8#61	disease_isolate	0.00281858479639751	-0.00230074472643065
10208_8#6	water_isolate	-0.000112358716323819	0.000792477170911985
10208_8#7	water_isolate	-0.0001054524060758	0.000782387655583749
10208_8#8	water_isolate	-8.79979193942092e-05	0.000755856942150603
10208_8#9	water_isolate	0.000137500267522703	-1.8833188536224e-05
10209_8#10	disease_isolate	-0.000620936737605359	-0.000331688220799362
10209_8#11	disease_isolate	5.85057752476729e-05	-0.000197082507626495
10209_8#12	disease_isolate	-0.0010524402634269	-0.00104660725446709
10209_8#13	disease_isolate	-0.000300581514475953	0.000396590126426634
10209_8#14	disease_isolate	0.000578127053442585	0.000857369140696245
10209_8#15	disease_isolate	-0.000150487083541881	0.000932382339993432
10209_8#16	disease_isolate	-0.000159110872054756	0.000926030866576497
10209_8#17	disease_isolate	0.00285748879398586	-0.00211608072766488
10209_8#18	disease_isolate	0.00168307076699217	-0.00139611507162797
10209_8#19	disease_isolate	0.000314913558426448	0.000585833576154406
10209_8#1	disease_isolate	-0.000574134892517689	0.000858187657805621
10209_8#20	disease_isolate	0.0025778781821751	-0.00197007472200307
10209_8#21	disease_isolate	-0.00216268888129541	-0.000340989288606884
10209_8#22	disease_isolate	0.000440387100257436	0.00168710277553627
10209_8#23	disease_isolate	-0.00122404035896489	-0.000829192664556814
10209_8#24	disease_isolate	-0.00130757151729099	-0.000867515018392623
10209_8#25	disease_isolate	-3.76919837591162e-05	6.56750545707476e-05
10209_8#26	disease_isolate	-0.00112137320489355	-0.00083916009731017
10209_8#28	disease_isolate	-0.000909928410756316	-0.000382529550679515
10209_8#29	disease_isolate	0.000298055350898707	0.00155382261424248
10209_8#2	disease_isolate	0.00262458990108417	-0.00197414686951365
10209_8#31	disease_isolate	-0.000866971537527705	-0.000517710086155773
10209_8#32	disease_isolate	0.000449077531533144	-0.000142754455551939
10209_8#33	disease_isolate	0.000698460063980599	0.00185778476559191
10209_8#34	disease_isolate	-8.21217645678763e-05	0.000569423113200339
10209_8#36	disease_isolate	8.54690644921243e-05	-0.000331217681245972
10209_8#37	disease_isolate	0.000830477501048347	0.00204697143217131
10209_8#39	disease_isolate	0.00274274240560221	-0.00214047417070516
10209_8#3	disease_isolate	0.000862098772053525	0.00216373483251177
10209_8#40	disease_isolate	0.00013063376846532	0.000338465479061423
10209_8#41	disease_isolate	0.000273471259208608	0.000179472883913082
10209_8#42	disease_isolate	-0.00104895298210829	-0.000650309205272469
10209_8#44	disease_isolate	-0.00041480445452732	0.000623753348547279
10209_8#45	disease_isolate	-8.31549121043702e-05	0.000488217410366532
10209_8#47	disease_isolate	-0.00124455166219908	-0.00088688355391002
10209_8#48	disease_isolate	-0.000303705137045228	0.000315691032447814
10209_8#49	disease_isolate	-0.00212633480987063	-0.000194474596995563
10209_8#50	disease_isolate	-0.000455509260863628	0.000443344610116986
10209_8#52	disease_isolate	9.80224521259259e-05	-0.000264761277862356
10209_8#53	disease_isolate	-9.00787178252439e-05	-8.4073642120416e-06
10209_8#55	disease_isolate	0.000181973315949574	0.00198483240238478
10209_8#56	disease_isolate	0.000396058530535519	-1.98569514502768e-05
10209_8#57	disease_isolate	0.000402321694515862	-8.01792371768847e-06
10209_8#58	disease_isolate	0.00306616552229955	-0.00138740289309232
10209_8#5	disease_isolate	-0.00123528239358295	-0.000638306862595535
10209_8#60	disease_isolate	0.000779851742818862	0.00198752080707762
10209_8#6	disease_isolate	0.00260087869735748	-0.00173161367646806
10209_8#7	disease_isolate	0.000200165810618167	0.000379738300317731
10209_8#8	disease_isolate	-5.08060486379252e-05	0.000265749379267409
10209_8#9	disease_isolate	0.000220415062242762	-9.36707265779985e-05
10235_7#10	disease_isolate	-0.00121082857699021	-0.00113717214946241
10235_7#11	disease_isolate	-0.000541425699551103	-0.000122815140933047
10235_7#12	disease_isolate	0.000259106207627153	0.000377304043197803
10235_7#13	disease_isolate	1.90977019692738e-06	0.000931193760888998
10235_7#14	disease_isolate	8.98960200107833e-05	-0.000332213016391297
10235_7#15	disease_isolate	0.00249943942847813	-0.00184217201556953
10235_7#16	disease_isolate	0.000507366821046746	0.00107256516602565
10235_7#17	disease_isolate	-0.000179268319104726	-0.000167348682041653
10235_7#18	disease_isolate	5.01129368346989e-05	-0.000294531042650802
10235_7#19	disease_isolate	-0.000844198989245241	-0.000495819462947121
10235_7#1	disease_isolate	-0.000382244576946058	0.000371377799575634
10235_7#20	disease_isolate	5.0197281183557e-05	0.000939676850624099
10235_7#21	disease_isolate	0.00023002002130266	-9.55684667331143e-05
10235_7#22	disease_isolate	-0.00142408202404246	-0.00105526258485393
10235_7#23	disease_isolate	0.00279574354792772	-0.00150957067847208
10235_7#24	disease_isolate	0.000182621800067545	0.000161941716360227
10235_7#25	disease_isolate	5.35986254526534e-05	0.000289982713995507
10235_7#26	disease_isolate	-0.00125724154008181	-0.00102422315553541
10235_7#27	disease_isolate	-0.00127337050374943	-0.000824951788181913
10235_7#28	disease_isolate	0.000111297147839918	0.000834260088313975
10235_7#29	disease_isolate	0.000136625062842433	8.33024174240845e-06
10235_7#2	disease_isolate	0.000249771935459903	0.0018585511878843
10235_7#30	disease_isolate	0.00282823245196516	-0.00151806738880455
10235_7#31	disease_isolate	-6.86235932060344e-05	0.000879273175661638
10235_7#32	disease_isolate	-0.00129449792012357	-0.000915535228682014
10235_7#33	disease_isolate	0.00296881630833968	-0.00163559496219723
10235_7#34	disease_isolate	-0.000319437359299907	0.000329973139315124
10235_7#35	disease_isolate	-0.000933216022934925	-0.000413459548530134
10235_7#36	disease_isolate	-0.000283037665948508	0.000646336848640971
10235_7#37	disease_isolate	-0.00129799977549096	-0.000915699267919203
10235_7#39	disease_isolate	0.000433027322179192	0.000480064407847628
10235_7#3	disease_isolate	0.000177283866240138	0.00195887034108056
10235_7#40	disease_isolate	-0.000321877731280737	-0.00052274098619031
10235_7#41	disease_isolate	0.00012018431708469	2.79131826368777e-05
10235_7#42	disease_isolate	0.000500688035426321	0.00109397344229048
10235_7#43	disease_isolate	-0.000235988858570681	0.000892045135475246
10235_7#44	disease_isolate	0.000177355221992179	8.82533884689075e-05
10235_7#45	disease_isolate	-0.00065010271799466	-0.000185990970203454
10235_7#46	disease_isolate	0.000110869964473602	0.00183929202223417
10235_7#47	disease_isolate	0.00083184930673667	0.00204833824045803
10235_7#48	disease_isolate	-0.00043938812795087	0.000346365679906919
10235_7#49	disease_isolate	0.00271593940018542	-0.00149391963896739
10235_7#50	disease_isolate	-0.000993408705887973	-0.000809822822298414
10235_7#51	disease_isolate	0.000701796369031766	0.000628254173772309
10235_7#52	disease_isolate	-0.00137994269837395	-0.000808716894929971
10235_7#53	disease_isolate	0.00086917464208731	0.00182916173884052
10235_7#54	disease_isolate	0.000230052083223895	0.00103428672726335
10235_7#57	disease_isolate	0.000824248096809371	0.00202755613807261
10235_7#58	disease_isolate	0.000471400351023757	0.00168942761463203
10235_7#59	disease_isolate	-0.001139718595611	-0.00015638373474912
10235_7#5	disease_isolate	0.000359828312755049	0.00186643246196454
10235_7#60	disease_isolate	0.000299593710857947	0.0019490273471724
10235_7#6	disease_isolate	-0.00162243143301445	-0.000787167912900527
10235_7#7	disease_isolate	-0.000448999892827003	0.000525685886751821
10235_7#8	disease_isolate	-0.000305301007486722	0.000711742390411917
10235_7#9	disease_isolate	-0.00077974218448412	-0.000911818030191268
10250_5#10	disease_isolate	7.48715194040068e-05	-0.000425889087530814
10250_5#11	disease_isolate	-3.05308779789103e-05	0.000150106976631416
10250_5#12	disease_isolate	0.000428044687416695	0.00179742272646056
10250_5#13	disease_isolate	6.89335428542232e-05	0.000192712293753103
10250_5#15	disease_isolate	0.000253022131689659	0.000113077544342893
10250_5#16	disease_isolate	0.000785077686445869	0.00192492200969625
10250_5#17	disease_isolate	0.000193923956224799	-0.000335331219159244
10250_5#18	disease_isolate	0.00252292372269836	-0.00151814877093369
10250_5#19	disease_isolate	0.000447643765552107	-0.000140678327887561
10250_5#1	disease_isolate	-0.00013819551721946	0.000554940593412615
10250_5#20	disease_isolate	-0.00015298345592456	0.000914786153255177
10250_5#21	disease_isolate	0.000461576415886082	0.00194172625868503
10250_5#23	disease_isolate	0.000206934541699411	0.000345400934373271
10250_5#24	disease_isolate	0.000229696551410296	-0.000108761018348349
10250_5#25	disease_isolate	0.000101664728708949	0.000854387820170169
10250_5#26	disease_isolate	0.000480235162564697	0.00127646769131644
10250_5#27	disease_isolate	-0.00059536490683027	0.000866353667987538
10250_5#28	disease_isolate	0.00218370374529547	-0.00174185168134154
10250_5#29	disease_isolate	6.95258732932094e-05	0.000710968094945444
10250_5#2	disease_isolate	-0.000966166746059083	-0.000523684715281881
10250_5#30	disease_isolate	0.000563649664480118	-0.000188567938038184
10250_5#31	disease_isolate	3.90439224313455e-05	0.00165301572301045
10250_5#32	disease_isolate	-0.000438938509468552	0.000434654543816084
10250_5#33	disease_isolate	9.1169589152115e-05	0.00152955410972031
10250_5#34	disease_isolate	-0.0013476957969853	-0.000929708513332132
10250_5#35	disease_isolate	-0.000678164476623592	-0.000331371047034575
10250_5#36	disease_isolate	-0.00132728818476165	-0.000885310874813506
10250_5#37	disease_isolate	0.000263081114488037	7.35006391450838e-05
10250_5#38	disease_isolate	-0.00058434539771914	-0.000302950412850571
10250_5#39	disease_isolate	0.000822566481874091	0.0018221364958943
10250_5#3	disease_isolate	-0.00080874608825317	-0.000527440831511516
10250_5#40	disease_isolate	-0.000932561731651968	-0.000623839902814617
10250_5#41	disease_isolate	-0.000144834057569472	0.000944711363900489
10250_5#42	disease_isolate	-0.000139986865746294	-0.00014450945711456
10250_5#43	disease_isolate	0.000487369001094754	-0.00051767608281192
10250_5#44	disease_isolate	-0.000559167733013908	0.000497386126999965
10250_5#45	disease_isolate	-0.00117117464465479	-0.000981506307910324
10250_5#46	disease_isolate	0.0028185847963975	-0.00230074472643065
10250_5#47	disease_isolate	0.00241628555459927	-0.00223811432329327
10250_5#48	disease_isolate	-5.91367855057085e-05	0.000414786872607236
10250_5#49	disease_isolate	-0.000227376992140186	0.000404997949384446
10250_5#50	disease_isolate	-0.00013025417826868	-0.000169902135255604
10250_5#51	disease_isolate	0.0025801145234984	-0.00189630983706438
10250_5#52	disease_isolate	1.60256532115552e-05	0.000614540568024605
10250_5#53	disease_isolate	0.000113820073324801	0.000798046445362253
10250_5#54	disease_isolate	-9.63412661972622e-05	0.000306064926396526
10250_5#55	disease_isolate	0.00100420425664509	0.00106825539469526
10250_5#56	disease_isolate	0.000729756696762046	-0.000241984897718603
10250_5#57	disease_isolate	0.00294876980419902	-0.001284079990022
10250_5#58	disease_isolate	-0.00123807861555848	-0.000786840833047986
10250_5#59	disease_isolate	-0.00157322766186384	-0.00102131044223584
10250_5#5	disease_isolate	0.000144515598391707	-1.24663523213274e-05
10250_5#60	disease_isolate	-0.00133750576302798	-0.000768716705757747
10250_5#6	disease_isolate	0.000745292267259907	0.001611106377744
10250_5#7	disease_isolate	0.000757704654995609	0.00196325266673509
10250_5#8	disease_isolate	-0.00132732424684595	-0.000909231208228188
10250_5#9	disease_isolate	0.000738631308936941	0.00191222449346347
10250_7#10	water_isolate	5.01972811835565e-05	0.000939676850624099
10250_7#11	water_isolate	5.01972811835565e-05	0.000939676850624099
10250_7#12	water_isolate	-0.000712957998640747	-0.000320366526460495
10250_7#13	water_isolate	0.000442892327459561	0.00130891281415931
10250_7#14	water_isolate	0.000136130908004335	-0.000266287480513652
10250_7#15	water_isolate	0.000963219070542784	-0.000978139843358077
10250_7#16	water_isolate	0.000442892327459561	0.00130891281415931
10250_7#17	water_isolate	0.000442892327459561	0.00130891281415931
10250_7#18	water_isolate	0.000451670073997064	0.00128752047994711
10250_7#19	water_isolate	0.000934734053834746	-0.00101573531967426
10250_7#1	water_isolate	-0.00220755614848711	-0.000355028079999367
10250_7#20	water_isolate	0.000971318364747383	-0.00103776782503564
10250_7#21	water_isolate	0.000442892327459561	0.00130891281415931
10250_7#25	water_isolate	0.000736769076622304	0.00185960417950889
10250_7#2	water_isolate	5.50838570846702e-05	0.000962002146062293
10250_7#32	water_isolate	-0.00192111386203387	-0.00171151732410003
10250_7#33	water_isolate	-0.00139630099144314	-0.00157780421383509
10250_7#34	water_isolate	-0.00123383026194977	-0.000533140704948633
10250_7#35	water_isolate	-0.00192111386203387	-0.00171151732410003
10250_7#36	water_isolate	-0.00138442298306266	-0.00156955291353019
10250_7#37	water_isolate	-0.00193778492349984	-0.0017174941593874
10250_7#38	water_isolate	0.000823063584710926	0.0018412470347378
10250_7#39	water_isolate	-0.00192111386203387	-0.00171151732410003
10250_7#3	water_isolate	5.01972811835566e-05	0.0009396768506241
10250_7#40	water_isolate	-0.00192111386203387	-0.00171151732410003
10250_7#41	water_isolate	-0.00139630099144314	-0.00157780421383509
10250_7#42	water_isolate	-0.00135241020680884	-0.000754555353134118
10250_7#43	water_isolate	-0.00135241020680884	-0.000754555353134118
10250_7#44	water_isolate	-0.00128408159179973	-0.000761266782193835
10250_7#45	water_isolate	-0.00123807861555848	-0.000786840833047986
10250_7#46	water_isolate	-0.00128408159179973	-0.000761266782193835
10250_7#47	water_isolate	-0.00126916532615598	-0.000759251299355672
10250_7#48	water_isolate	-0.00126916532615598	-0.000759251299355672
10250_7#49	water_isolate	-0.00128408159179973	-0.000761266782193835
10250_7#50	water_isolate	-0.00132383570459093	-0.000717694622368505
10250_7#51	water_isolate	-0.00128408159179973	-0.000761266782193835
10250_7#52	water_isolate	0.00259829482602848	-0.00193939388139728
10250_7#53	water_isolate	0.00259829482602848	-0.00193939388139728
10250_7#54	water_isolate	0.00259829482602848	-0.00193939388139728
10250_7#57	water_isolate	0.00259829482602848	-0.00193939388139728
10250_7#58	water_isolate	0.00259829482602848	-0.00193939388139728
10250_7#59	water_isolate	0.00259829482602848	-0.00193939388139728
10250_7#5	water_isolate	5.01972811835566e-05	0.0009396768506241
10250_7#60	water_isolate	0.00259829482602848	-0.00193939388139728
10250_7#6	water_isolate	5.01972811835566e-05	0.0009396768506241
10250_7#7	water_isolate	5.01972811835567e-05	0.0009396768506241
10250_7#8	water_isolate	5.01972811835566e-05	0.0009396768506241
10250_7#9	water_isolate	5.01972811835566e-05	0.0009396768506241
10395_4#10	water_isolate	0.00080910298407938	0.00178810587708013
10395_4#11	water_isolate	0.000735471128917736	0.0016471391727297
10395_4#12	water_isolate	-0.0010364240162921	-0.0012954909114958
10395_4#13	water_isolate	-0.00103904134705585	-0.00130025696152909
10395_4#14	water_isolate	-0.0010364240162921	-0.0012954909114958
10395_4#15	water_isolate	-0.0010364240162921	-0.0012954909114958
10395_4#16	water_isolate	-0.00103991502629712	-0.00129668835036482
10395_4#17	water_isolate	-0.0010364240162921	-0.0012954909114958
10395_4#18	water_isolate	-0.0010364240162921	-0.0012954909114958
10395_4#19	water_isolate	-0.00105246521994226	-0.00129849420216123
10395_4#1	water_isolate	0.00291893919246456	-0.0016227503579296
10395_4#20	water_isolate	-0.00103991502629712	-0.00129668835036482
10395_4#21	water_isolate	-0.0010364240162921	-0.0012954909114958
10395_4#22	water_isolate	6.185799272652e-05	-0.00015926994836473
10395_4#23	water_isolate	0.000808299662132674	0.00180358181398423
10395_4#24	water_isolate	0.000809102984079381	0.00178810587708014
10395_4#25	water_isolate	-0.00101390251972817	0.000257207736038104
10395_4#26	water_isolate	0.000808807700562193	0.00178728996226707
10395_4#27	water_isolate	4.01876357220005e-05	0.000673388410060861
10395_4#28	water_isolate	9.81024664729289e-05	0.0010422505207583
10395_4#29	water_isolate	0.000809102984079381	0.00178810587708014
10395_4#2	water_isolate	0.000795300301067353	0.00181931019625859
10395_4#30	water_isolate	0.00248846293312387	-0.00191283864744573
10395_4#31	water_isolate	-0.000877811354558449	0.000214188734854224
10395_4#32	water_isolate	3.38700528618188e-05	0.000828362466510054
10395_4#33	water_isolate	5.43544706294073e-05	0.000792352093115977
10395_4#34	water_isolate	3.859735301579e-05	0.000818655721552048
10395_4#35	water_isolate	3.859735301579e-05	0.000818655721552048
10395_4#36	water_isolate	3.85973530157901e-05	0.000818655721552048
10395_4#37	water_isolate	5.43544706294072e-05	0.000792352093115977
10395_4#38	water_isolate	5.87743749519598e-05	0.000808782513319703
10395_4#39	water_isolate	5.43544706294071e-05	0.000792352093115977
10395_4#3	water_isolate	-0.000136533916153209	0.00172843573369451
10395_4#40	water_isolate	3.859735301579e-05	0.000818655721552048
10395_4#41	water_isolate	3.859735301579e-05	0.000818655721552048
10395_4#42	water_isolate	0.00017004333931858	0.0009682256715464
10395_4#43	water_isolate	0.000285470509943058	4.51160004093834e-06
10395_4#44	water_isolate	-0.000134440389592848	0.000797455272899195
10395_4#45	water_isolate	0.000185931365520443	0.000965161784146707
10395_4#46	water_isolate	0.00044847390856986	-0.000130826129905982
10395_4#47	water_isolate	0.000284739114877397	3.66667599345459e-05
10395_4#48	water_isolate	0.000160359555559984	0.000986840997035758
10395_4#49	water_isolate	0.00016388014531885	0.000974537847945489
10395_4#4	water_isolate	-0.00010130796139479	0.0016341212359271
10395_4#50	water_isolate	-0.000134506642108675	0.000798273199027109
10395_4#51	water_isolate	0.000447640766197851	-0.000140677573692111
10395_4#52	water_isolate	-0.00220755614848711	-0.000355028079999366
10395_4#53	water_isolate	-0.00220755614848711	-0.000355028079999366
10395_4#54	water_isolate	-0.00220755614848711	-0.000355028079999366
10395_4#57	water_isolate	-0.00220755614848711	-0.000355028079999366
10395_4#58	water_isolate	-0.00222560723581431	-0.000354391620544555
10395_4#59	water_isolate	-0.00220755614848711	-0.000355028079999366
10395_4#5	water_isolate	-0.00010609823628839	0.00164332690697708
10395_4#60	water_isolate	-0.00220755614848711	-0.000355028079999366
10395_4#6	water_isolate	0.000735471128917737	0.0016471391727297
10395_4#7	water_isolate	0.000809102984079381	0.00178810587708013
10395_4#9	water_isolate	0.000735471128917737	0.0016471391727297
10396_8#38	disease_isolate	-0.00109832930300427	-0.00032113866156022
10396_8#39	disease_isolate	0.000858971382244722	0.00191246702974346
10396_8#40	disease_isolate	-0.000417373437634776	0.000510875363533913
10396_8#41	disease_isolate	0.00016217956111502	0.000131024314277549
10396_8#42	disease_isolate	-0.000152983455924559	0.000914786153255178
10396_8#43	disease_isolate	0.000314027956245869	0.00165791026470606
10396_8#44	disease_isolate	-7.0853904575159e-05	-0.00105486507758374
10396_8#45	disease_isolate	6.22139071493058e-05	-0.000273637600705964
10396_8#46	disease_isolate	-0.00080082828863204	-0.000233362236697121
10396_8#47	disease_isolate	-0.00164501538188068	-0.00146988954443784
10396_8#48	disease_isolate	-0.000463760818762183	0.000837487611895336
10396_8#49	disease_isolate	-0.000931418913341448	-0.000206392809334817
10396_8#50	disease_isolate	0.000787630767352332	0.00181083484880987
10396_8#51	water_isolate	-0.00222560723581431	-0.000354391620544555
10396_8#52	water_isolate	-0.00232082164628011	-0.000300706359479136
10396_8#54	water_isolate	0.00271329542616894	-0.00198870452361247
10396_8#55	water_isolate	0.00259829482602848	-0.00193939388139728
10660_1#74	water_isolate	-0.00119008803502497	-0.000515990003001221
10660_1#75	water_isolate	-0.000109933814400714	0.000823153949134972
10660_1#76	disease_isolate	0.000211607038332553	0.000919407238918793
10660_1#77	disease_isolate	-0.00125089896455373	-0.000831253289852094
10660_1#78	disease_isolate	-0.000324539398246068	0.000316420851141632
10660_1#79	water_isolate	4.10621900575018e-05	0.00100991693084114
