# Supplementary material for: Genetic variation associated with infection and the environment in the accidental pathogen Burkholderia pseudomallei
Source: Commun Biol. 2019 Nov 22;2:428. doi: 10.1038/s42003-019-0678-x (PMC6874650; doi:10.1038/s42003-019-0678-x)
Supplement: Supplementary file 14 — Supplementary Data 12 [file 42003_2019_678_MOESM14_ESM.txt]

Monophyletic_group	pair-wise_snp_distance	log10(pair-wise_snp_distance)
Isolates_from_the_same_patient	10	1
Group5	24	1.38021
Group5	25	1.39794
Group5	25	1.39794
Group4	26	1.41497
Group4	26	1.41497
Group4	26	1.41497
Group4	27	1.43136
Group4	27	1.43136
Group5	27	1.43136
Group4	28	1.44716
Group4	28	1.44716
Group4	28	1.44716
Group4	28	1.44716
Group4	28	1.44716
Group4	28	1.44716
Group4	28	1.44716
Group4	28	1.44716
Group4	28	1.44716
Group4	29	1.4624
Group4	29	1.4624
Group4	30	1.47712
Group4	30	1.47712
Group4	30	1.47712
Group4	30	1.47712
Group4	30	1.47712
Group4	30	1.47712
Group4	30	1.47712
Group4	30	1.47712
Group4	30	1.47712
Group4	30	1.47712
Group5	30	1.47712
Group1	31	1.49136
Group4	31	1.49136
Group4	31	1.49136
Group4	31	1.49136
Group4	31	1.49136
Group4	31	1.49136
Group5	31	1.49136
Group5	31	1.49136
Group5	31	1.49136
Group4	32	1.50515
Group4	32	1.50515
Group4	32	1.50515
Group5	32	1.50515
Group5	32	1.50515
Group5	32	1.50515
Group4	33	1.51851
Group4	33	1.51851
Group4	33	1.51851
Group4	33	1.51851
Group4	33	1.51851
Group4	33	1.51851
Group5	33	1.51851
Group5	33	1.51851
Group4	34	1.53148
Group4	34	1.53148
Group4	34	1.53148
Group5	34	1.53148
Group5	34	1.53148
Group5	34	1.53148
Group1	35	1.54407
Group4	35	1.54407
Group4	35	1.54407
Group5	35	1.54407
Group5	35	1.54407
Group5	35	1.54407
Group5	35	1.54407
Group5	35	1.54407
Group5	35	1.54407
Group4	36	1.5563
Group4	36	1.5563
Group4	36	1.5563
Group4	36	1.5563
Group4	36	1.5563
Group4	36	1.5563
Group4	36	1.5563
Group5	36	1.5563
Group5	36	1.5563
Group1	37	1.5682
Group4	37	1.5682
Group4	37	1.5682
Group4	37	1.5682
Group4	37	1.5682
Group4	37	1.5682
Group4	37	1.5682
Group4	37	1.5682
Group4	37	1.5682
Group4	37	1.5682
Group5	37	1.5682
Group5	37	1.5682
Group5	37	1.5682
Group4	38	1.57978
Group4	38	1.57978
Group4	38	1.57978
Group4	38	1.57978
Group4	38	1.57978
Group4	38	1.57978
Group4	38	1.57978
Group4	38	1.57978
Group5	38	1.57978
Group5	38	1.57978
Group5	38	1.57978
Group5	38	1.57978
Group5	38	1.57978
Group3	39	1.59106
Group3	39	1.59106
Group4	39	1.59106
Group4	39	1.59106
Group4	39	1.59106
Group4	39	1.59106
Group4	39	1.59106
Group4	39	1.59106
Group4	39	1.59106
Group4	39	1.59106
Group4	39	1.59106
Group4	39	1.59106
Group5	39	1.59106
Group1	40	1.60206
Group3	40	1.60206
Group4	40	1.60206
Group4	40	1.60206
Group5	40	1.60206
Group5	40	1.60206
Group3	41	1.61278
Group3	41	1.61278
Group3	41	1.61278
Group3	41	1.61278
Group4	41	1.61278
Group4	41	1.61278
Group4	41	1.61278
Group3	42	1.62325
Group4	42	1.62325
Group4	42	1.62325
Group4	42	1.62325
Group4	42	1.62325
Group3	43	1.63347
Group3	43	1.63347
Group3	43	1.63347
Group4	43	1.63347
Group4	43	1.63347
Group4	43	1.63347
Group5	43	1.63347
Group5	43	1.63347
Group3	44	1.64345
Group3	44	1.64345
Group3	44	1.64345
Group3	44	1.64345
Group3	44	1.64345
Group3	44	1.64345
Group4	44	1.64345
Group4	44	1.64345
Group5	44	1.64345
Group3	45	1.65321
Group3	45	1.65321
Group3	45	1.65321
Group4	45	1.65321
Group4	45	1.65321
Group5	45	1.65321
Group3	46	1.66276
Group3	46	1.66276
Group3	46	1.66276
Group4	46	1.66276
Group5	46	1.66276
Group5	46	1.66276
Group3	47	1.6721
Group5	47	1.6721
Group5	47	1.6721
Group1	48	1.68124
Group3	48	1.68124
Group3	48	1.68124
Group4	48	1.68124
Group4	48	1.68124
Group3	49	1.6902
Group5	49	1.6902
Group3	50	1.69897
Group3	50	1.69897
Group3	50	1.69897
Group3	50	1.69897
Group3	50	1.69897
Group4	50	1.69897
Group4	50	1.69897
Group5	50	1.69897
Group4	51	1.70757
Group4	51	1.70757
Group3	52	1.716
Group3	52	1.716
Group3	52	1.716
Group4	53	1.72428
Group4	53	1.72428
Group5	53	1.72428
Group3	54	1.73239
Group3	54	1.73239
Group4	54	1.73239
Group5	54	1.73239
Group5	54	1.73239
Group4	55	1.74036
Group4	55	1.74036
Group5	55	1.74036
Group5	55	1.74036
Group5	55	1.74036
Group5	55	1.74036
Group1	56	1.74819
Group4	56	1.74819
Group5	56	1.74819
Group5	56	1.74819
Group2	57	1.75587
Group2	57	1.75587
Group4	57	1.75587
Group4	57	1.75587
Group5	57	1.75587
Group5	57	1.75587
Group1	58	1.76343
Group2	58	1.76343
Group2	58	1.76343
Group5	58	1.76343
Group1	60	1.77815
Group2	60	1.77815
Group4	60	1.77815
Group4	60	1.77815
Group5	60	1.77815
Group5	60	1.77815
Group2	61	1.78533
Group2	61	1.78533
Group4	61	1.78533
Group4	61	1.78533
Group5	61	1.78533
Group5	61	1.78533
Group5	61	1.78533
Group4	62	1.79239
Group4	62	1.79239
Group4	62	1.79239
Group5	62	1.79239
Group5	62	1.79239
Group4	63	1.79934
Group5	63	1.79934
Group5	63	1.79934
Group4	64	1.80618
Group4	64	1.80618
Group5	64	1.80618
Group5	64	1.80618
Group2	65	1.81291
Group5	65	1.81291
Group5	65	1.81291
Group5	65	1.81291
Group5	65	1.81291
Group5	65	1.81291
Group5	65	1.81291
Group5	66	1.81954
Group5	67	1.82607
Group2	68	1.83251
Group2	68	1.83251
Group5	68	1.83251
Group1	69	1.83885
Group5	71	1.85126
Group2	73	1.86332
Group5	74	1.86923
Group5	76	1.88081
Group2	77	1.88649
Group3	77	1.88649
Group3	77	1.88649
Group5	77	1.88649
Group3	78	1.89209
Group5	78	1.89209
Group5	78	1.89209
Group5	78	1.89209
Group5	78	1.89209
Group5	79	1.89763
Group5	79	1.89763
Group5	79	1.89763
Group5	80	1.90309
Group5	80	1.90309
Group5	80	1.90309
Group5	80	1.90309
Group3	81	1.90849
Group5	81	1.90849
Group5	81	1.90849
Group5	81	1.90849
Group5	81	1.90849
Group5	81	1.90849
Group3	82	1.91381
Group3	82	1.91381
Group5	82	1.91381
Group5	82	1.91381
Group5	82	1.91381
Group5	83	1.91908
Group5	83	1.91908
Group5	83	1.91908
Group5	83	1.91908
Group5	83	1.91908
Group3	84	1.92428
Group3	84	1.92428
Group5	84	1.92428
Group5	84	1.92428
Group5	84	1.92428
Group5	85	1.92942
Group5	85	1.92942
Group5	85	1.92942
Group5	85	1.92942
Group5	85	1.92942
Group3	86	1.9345
Group5	86	1.9345
Group5	86	1.9345
Group3	87	1.93952
Group3	87	1.93952
Group5	87	1.93952
Group5	87	1.93952
Group3	88	1.94448
Group3	88	1.94448
Group3	88	1.94448
Group3	88	1.94448
Group3	89	1.94939
Group5	89	1.94939
Group5	89	1.94939
Group5	89	1.94939
Group5	89	1.94939
Group3	90	1.95424
Group5	90	1.95424
Group5	90	1.95424
Group5	91	1.95904
Group5	91	1.95904
Group3	92	1.96379
Group5	92	1.96379
Group5	93	1.96848
Group3	94	1.97313
Group3	94	1.97313
Group5	95	1.97772
Group3	101	2.00432
Group3	102	2.0086
Group5	104	2.01703
Group5	104	2.01703
Group5	105	2.02119
Group5	107	2.02938
Group5	107	2.02938
Group5	108	2.03342
Group5	109	2.03743
Group5	109	2.03743
Group5	110	2.04139
Group5	110	2.04139
Group5	111	2.04532
Group5	111	2.04532
Group5	111	2.04532
Group5	112	2.04922
Group5	113	2.05308
Group5	113	2.05308
Group5	114	2.0569
Group5	114	2.0569
Group5	115	2.0607
Group5	118	2.07188
Group5	118	2.07188
Group5	119	2.07555
Group5	119	2.07555
Group3	120	2.07918
Group5	121	2.08279
Group3	122	2.08636
Group3	123	2.08991
Group3	124	2.09342
Group3	126	2.10037
Group3	126	2.10037
Group3	126	2.10037
Group3	126	2.10037
Group3	127	2.1038
Group5	127	2.1038
Group3	128	2.10721
Group3	128	2.10721
Group3	128	2.10721
Group3	128	2.10721
Group3	129	2.11059
Group3	130	2.11394
Group3	131	2.11727
Group3	131	2.11727
Group3	131	2.11727
Group3	131	2.11727
Group3	131	2.11727
Group3	132	2.12057
Group3	133	2.12385
Group3	133	2.12385
Group3	133	2.12385
Group3	133	2.12385
Group3	134	2.1271
Group3	134	2.1271
Group3	134	2.1271
Group3	134	2.1271
Group5	134	2.1271
Group3	135	2.13033
Group3	135	2.13033
Group3	135	2.13033
Group5	135	2.13033
Group5	135	2.13033
Group5	135	2.13033
Group3	136	2.13354
Group3	136	2.13354
Group3	136	2.13354
Group3	136	2.13354
Group3	136	2.13354
Group5	136	2.13354
Group3	137	2.13672
Group3	137	2.13672
Group3	138	2.13988
Group3	138	2.13988
Group3	139	2.14301
Group5	140	2.14613
Group3	146	2.16435
Group3	147	2.16732
Group3	147	2.16732
Group3	148	2.17026
Group3	148	2.17026
Group3	149	2.17319
Group3	149	2.17319
Group3	149	2.17319
Group3	150	2.17609
Group3	151	2.17898
Group3	152	2.18184
Group3	152	2.18184
Group3	153	2.18469
Group4	154	2.18752
Group5	157	2.1959
Group3	158	2.19866
Group4	158	2.19866
Group5	159	2.2014
Group5	160	2.20412
Group5	160	2.20412
Group5	160	2.20412
Group5	161	2.20683
Group5	161	2.20683
Group5	162	2.20952
Group5	164	2.21484
Group4	165	2.21748
Group4	166	2.22011
Group3	167	2.22272
Group3	167	2.22272
Group5	167	2.22272
Group5	169	2.22789
Group3	170	2.23045
Group3	173	2.23805
Group3	173	2.23805
Group3	174	2.24055
Group3	175	2.24304
Group3	176	2.24551
Group3	177	2.24797
Group3	178	2.25042
Group3	178	2.25042
Group3	180	2.25527
Group3	182	2.26007
Group4	190	2.27875
Group4	194	2.2878
Group1	199	2.29885
Group1	215	2.33244
Group3	216	2.33445
Group3	217	2.33646
Group3	229	2.35984
Group3	230	2.36173
Group3	231	2.36361
Group3	231	2.36361
Group3	231	2.36361
Group3	232	2.36549
Group3	232	2.36549
Group3	232	2.36549
Group3	232	2.36549
Group3	233	2.36736
Group3	233	2.36736
Group3	233	2.36736
Group3	233	2.36736
Group3	234	2.36922
Group3	234	2.36922
Group3	234	2.36922
Group3	234	2.36922
Group3	235	2.37107
Group3	235	2.37107
Group3	236	2.37291
Group3	236	2.37291
Group3	236	2.37291
Group3	236	2.37291
Group3	236	2.37291
Group3	237	2.37475
Group3	237	2.37475
Group1	249	2.3962
Group5	250	2.39794
Group5	250	2.39794
Group1	253	2.40312
Group5	254	2.40483
Group3	257	2.40993
Group5	257	2.40993
Group3	259	2.4133
Group3	262	2.4183
Group3	263	2.41996
Group1	269	2.42975
Group1	273	2.43616
Group1	274	2.43775
Group1	275	2.43933
Group1	276	2.44091
Group3	276	2.44091
Group3	278	2.44404
Group3	279	2.4456
Group3	281	2.44871
Group3	282	2.45025
Group3	283	2.45179
Group3	283	2.45179
Group3	283	2.45179
Group1	284	2.45332
Group3	284	2.45332
Group3	292	2.46538
Group3	300	2.47712
Group3	301	2.47857
Group3	302	2.48001
Group3	304	2.48287
Group3	304	2.48287
Group3	304	2.48287
Group3	305	2.4843
Group3	305	2.4843
Group3	306	2.48572
Group3	307	2.48714
Group3	309	2.48996
Group3	311	2.49276
Group3	313	2.49554
Group3	313	2.49554
Group3	314	2.49693
Group3	314	2.49693
Group3	314	2.49693
Group5	314	2.49693
Group3	315	2.49831
Group3	315	2.49831
Group5	315	2.49831
Group3	317	2.50106
Group3	323	2.5092
Group3	325	2.51188
Group4	333	2.52244
Group4	336	2.52634
Group5	338	2.52892
Group3	340	2.53148
Group3	340	2.53148
Group5	341	2.53275
Group5	341	2.53275
Group3	343	2.53529
Group3	343	2.53529
Group3	343	2.53529
Group3	344	2.53656
Group3	344	2.53656
Group3	344	2.53656
Group3	347	2.54033
Group5	347	2.54033
Group5	351	2.54531
Group5	351	2.54531
Group5	353	2.54777
Group5	354	2.549
Group5	354	2.549
Group5	355	2.55023
Group5	355	2.55023
Group5	357	2.55267
Group5	358	2.55388
Group5	358	2.55388
Group5	359	2.55509
Group5	360	2.5563
Group5	361	2.55751
Group1	363	2.55991
Group5	365	2.56229
Group1	366	2.56348
Group1	367	2.56467
Group5	381	2.58092
Group5	384	2.58433
Group5	387	2.58771
Group5	388	2.58883
Group5	388	2.58883
Group5	389	2.58995
Group5	389	2.58995
Group5	389	2.58995
Group5	390	2.59106
Group5	391	2.59218
Group5	391	2.59218
Group5	393	2.59439
Group5	393	2.59439
Group5	395	2.5966
Group5	396	2.5977
Group5	397	2.59879
Group5	397	2.59879
Group5	397	2.59879
Group5	398	2.59988
Group5	398	2.59988
Group5	399	2.60097
Group5	399	2.60097
Group5	401	2.60314
Group5	401	2.60314
Group5	403	2.60531
Group5	407	2.60959
Group1	423	2.62634
Group1	425	2.62839
Group5	447	2.65031
Group5	447	2.65031
Group5	449	2.65225
Group5	449	2.65225
Group5	450	2.65321
Group1	451	2.65418
Group5	453	2.6561
Group5	453	2.6561
Group5	453	2.6561
Group5	454	2.65706
Group1	457	2.65992
Group5	457	2.65992
Group5	458	2.66087
Group1	467	2.66932
Group5	468	2.67025
Group3	469	2.67117
Group5	470	2.6721
Group3	471	2.67302
Group5	471	2.67302
Group5	471	2.67302
Group5	471	2.67302
Group5	471	2.67302
Group5	473	2.67486
Group3	474	2.67578
Group5	474	2.67578
Group5	476	2.67761
Group3	481	2.68215
Group3	485	2.68574
Group3	485	2.68574
Group3	485	2.68574
Group3	486	2.68664
Group3	486	2.68664
Group3	486	2.68664
Group3	486	2.68664
Group3	487	2.68753
Group3	487	2.68753
Group3	489	2.68931
Group3	489	2.68931
Group3	490	2.6902
Group3	490	2.6902
Group3	490	2.6902
Group3	491	2.69108
Group3	492	2.69197
Group3	492	2.69197
Group3	492	2.69197
Group3	492	2.69197
Group3	492	2.69197
Group3	492	2.69197
Group3	493	2.69285
Group3	493	2.69285
Group3	493	2.69285
Group3	493	2.69285
Group3	493	2.69285
Group3	493	2.69285
Group3	494	2.69373
Group3	494	2.69373
Group3	494	2.69373
Group3	494	2.69373
Group3	495	2.69461
Group3	496	2.69548
Group3	496	2.69548
Group3	498	2.69723
Group3	498	2.69723
Group3	498	2.69723
Group3	499	2.6981
Group3	499	2.6981
Group3	500	2.69897
Group3	502	2.7007
Group3	503	2.70157
Group3	503	2.70157
Group4	503	2.70157
Group4	503	2.70157
Group4	503	2.70157
Group4	503	2.70157
Group3	504	2.70243
Group3	504	2.70243
Group3	504	2.70243
Group4	504	2.70243
Group4	504	2.70243
Group4	504	2.70243
Group3	505	2.70329
Group4	505	2.70329
Group3	507	2.70501
Group3	507	2.70501
Group3	508	2.70586
Group3	509	2.70672
Group3	511	2.70842
Group3	511	2.70842
Group3	511	2.70842
Group3	511	2.70842
Group3	512	2.70927
Group3	513	2.71012
Group3	513	2.71012
Group3	513	2.71012
Group3	514	2.71096
Group3	515	2.71181
Group3	515	2.71181
Group3	515	2.71181
Group1	516	2.71265
Group3	517	2.71349
Group3	517	2.71349
Group3	518	2.71433
Group1	519	2.71517
Group1	521	2.71684
Group4	528	2.72263
Group4	529	2.72346
Group1	531	2.72509
Group1	539	2.73159
Group5	550	2.74036
Group5	555	2.74429
Group1	558	2.74663
Group1	560	2.74819
Group5	561	2.74896
Group5	561	2.74896
Group5	563	2.75051
Group3	564	2.75128
Group3	564	2.75128
Group3	565	2.75205
Group5	566	2.75282
Group3	567	2.75358
Group5	567	2.75358
Group5	568	2.75435
Group5	568	2.75435
Group5	568	2.75435
Group5	568	2.75435
Group5	568	2.75435
Group5	569	2.75511
Group3	570	2.75587
Group5	570	2.75587
Group5	570	2.75587
Group5	571	2.75664
Group5	571	2.75664
Group5	572	2.7574
Group5	572	2.7574
Group5	572	2.7574
Group5	574	2.75891
Group3	575	2.75967
Group5	575	2.75967
Group5	575	2.75967
Group3	576	2.76042
Group3	576	2.76042
Group3	577	2.76118
Group5	577	2.76118
Group3	579	2.76268
Group3	580	2.76343
Group3	580	2.76343
Group3	580	2.76343
Group5	580	2.76343
Group5	580	2.76343
Group3	581	2.76418
Group3	582	2.76492
Group3	583	2.76567
Group3	583	2.76567
Group3	583	2.76567
Group5	583	2.76567
Group3	584	2.76641
Group3	585	2.76716
Group3	585	2.76716
Group5	585	2.76716
Group3	586	2.7679
Group3	586	2.7679
Group3	587	2.76864
Group3	588	2.76938
Group3	588	2.76938
Group3	588	2.76938
Group1	589	2.77012
Group3	590	2.77085
Group3	591	2.77159
Group3	591	2.77159
Group3	591	2.77159
Group3	592	2.77232
Group3	592	2.77232
Group3	593	2.77305
Group1	596	2.77525
Group5	598	2.7767
Group5	601	2.77887
Group5	624	2.79518
Group4	625	2.79588
Group4	626	2.79657
Group3	627	2.79727
Group5	633	2.8014
Group3	634	2.80209
Group3	636	2.80346
Group3	640	2.80618
Group3	641	2.80686
Group3	643	2.80821
Group3	644	2.80889
Group3	644	2.80889
Group3	644	2.80889
Group1	647	2.8109
Group3	648	2.81158
Group3	648	2.81158
Group3	648	2.81158
Group4	648	2.81158
Group5	650	2.81291
Group3	652	2.81425
Group3	653	2.81491
Group3	654	2.81558
Group3	654	2.81558
Group3	655	2.81624
Group3	655	2.81624
Group3	655	2.81624
Group3	655	2.81624
Group5	655	2.81624
Group3	656	2.8169
Group3	658	2.81823
Group5	658	2.81823
Group3	659	2.81889
Group5	659	2.81889
Group5	660	2.81954
Group5	660	2.81954
Group5	660	2.81954
Group5	660	2.81954
Group3	661	2.8202
Group5	662	2.82086
Group5	662	2.82086
Group5	663	2.82151
Group3	667	2.82413
Group5	667	2.82413
Group3	669	2.82543
Group1	670	2.82607
Group1	674	2.82866
Group3	674	2.82866
Group1	675	2.8293
Group1	677	2.83059
Group1	679	2.83187
Group3	680	2.83251
Group3	683	2.83442
Group3	683	2.83442
Group5	687	2.83696
Group3	698	2.84386
Group5	699	2.84448
Group5	700	2.8451
Group5	700	2.8451
Group5	701	2.84572
Group5	702	2.84634
Group5	702	2.84634
Group5	702	2.84634
Group5	703	2.84696
Group5	703	2.84696
Group5	705	2.84819
Group5	706	2.8488
Group5	708	2.85003
Group5	710	2.85126
Group5	711	2.85187
Group5	711	2.85187
Group5	712	2.85248
Group5	712	2.85248
Group5	714	2.8537
Group5	714	2.8537
Group5	715	2.85431
Group3	716	2.85491
Group5	716	2.85491
Group5	720	2.85733
Group5	723	2.85914
Group5	728	2.86213
Group5	737	2.86747
Group5	739	2.86864
Group5	749	2.87448
Group5	750	2.87506
Group5	750	2.87506
Group5	751	2.87564
Group5	752	2.87622
Group5	752	2.87622
Group5	753	2.87679
Group5	754	2.87737
Group3	755	2.87795
Group5	755	2.87795
Group1	760	2.88081
Group1	766	2.88423
Group5	768	2.88536
Group5	769	2.88593
Group5	770	2.88649
Group5	770	2.88649
Group5	771	2.88705
Group3	772	2.88762
Group5	772	2.88762
Group5	773	2.88818
Group3	774	2.88874
Group5	774	2.88874
Group1	775	2.8893
Group1	777	2.89042
Group3	777	2.89042
Group5	777	2.89042
Group1	781	2.89265
Group5	782	2.89321
Group5	786	2.89542
Group4	807	2.90687
Group5	809	2.90795
Group3	817	2.91222
Group3	818	2.91275
Group3	819	2.91328
Group3	820	2.91381
Group5	820	2.91381
Group3	827	2.91751
Group3	827	2.91751
Group3	828	2.91803
Group3	830	2.91908
Group3	833	2.92065
Group3	834	2.92117
Group3	834	2.92117
Group3	834	2.92117
Group3	836	2.92221
Group3	838	2.92324
Group3	839	2.92376
Group1	845	2.92686
Group3	845	2.92686
Group3	845	2.92686
Group5	848	2.9284
Group1	852	2.93044
Group5	856	2.93247
Group5	862	2.93551
Group3	866	2.93752
Group3	868	2.93852
Group3	874	2.94151
Group3	876	2.9425
Group3	876	2.9425
Group5	877	2.943
Group3	880	2.94448
Group5	880	2.94448
Group3	881	2.94498
Group3	881	2.94498
Group3	882	2.94547
Group5	883	2.94596
Group5	887	2.94792
Group3	888	2.94841
Group3	888	2.94841
Group3	889	2.9489
Group3	889	2.9489
Group3	890	2.94939
Group3	890	2.94939
Group3	890	2.94939
Group3	890	2.94939
Group3	891	2.94988
Group3	891	2.94988
Group3	891	2.94988
Group3	892	2.95036
Group3	892	2.95036
Group3	892	2.95036
Group3	893	2.95085
Group3	893	2.95085
Group3	894	2.95134
Group3	895	2.95182
Group3	895	2.95182
Group3	895	2.95182
Group3	895	2.95182
Group3	896	2.95231
Group3	896	2.95231
Group3	896	2.95231
Group3	896	2.95231
Group3	897	2.95279
Group1	898	2.95328
Group3	898	2.95328
Group3	898	2.95328
Group3	899	2.95376
Group3	900	2.95424
Group3	900	2.95424
Group3	901	2.95472
Group1	902	2.95521
Group3	902	2.95521
Group3	903	2.95569
Group3	903	2.95569
Group3	904	2.95617
Group3	904	2.95617
Group3	904	2.95617
Group3	906	2.95713
Group3	907	2.95761
Group3	907	2.95761
Group1	908	2.95809
Group3	908	2.95809
Group3	910	2.95904
Group1	911	2.95952
Group3	911	2.95952
Group3	911	2.95952
Group3	911	2.95952
Group3	912	2.95999
Group3	912	2.95999
Group3	913	2.96047
Group3	913	2.96047
Group3	913	2.96047
Group3	914	2.96095
Group3	914	2.96095
Group3	915	2.96142
Group3	915	2.96142
Group3	915	2.96142
Group3	915	2.96142
Group3	915	2.96142
Group3	915	2.96142
Group3	916	2.9619
Group3	916	2.9619
Group3	916	2.9619
Group3	917	2.96237
Group3	917	2.96237
Group3	917	2.96237
Group3	918	2.96284
Group3	918	2.96284
Group3	918	2.96284
Group3	918	2.96284
Group3	918	2.96284
Group3	919	2.96332
Group3	919	2.96332
Group3	919	2.96332
Group3	919	2.96332
Group3	919	2.96332
Group3	919	2.96332
Group3	920	2.96379
Group3	920	2.96379
Group3	920	2.96379
Group3	922	2.96473
Group3	922	2.96473
Group3	923	2.9652
Group3	923	2.9652
Group3	925	2.96614
Group3	925	2.96614
Group3	926	2.96661
Group3	927	2.96708
Group3	927	2.96708
Group3	927	2.96708
Group3	927	2.96708
Group3	928	2.96755
Group3	929	2.96802
Group3	929	2.96802
Group3	929	2.96802
Group1	937	2.97174
Group1	939	2.97267
Group5	945	2.97543
Group3	950	2.97772
Group5	951	2.97818
Group5	951	2.97818
Group3	954	2.97955
Group5	954	2.97955
Group3	956	2.98046
Group3	958	2.98137
Group3	959	2.98182
Group3	959	2.98182
Group3	962	2.98318
Group3	962	2.98318
Group5	963	2.98363
Group5	963	2.98363
Group3	964	2.98408
Group3	966	2.98498
Group3	966	2.98498
Group5	967	2.98543
Group3	968	2.98588
Group3	969	2.98632
Group3	969	2.98632
Group3	971	2.98722
Group3	971	2.98722
Group5	971	2.98722
Group3	972	2.98767
Group3	972	2.98767
Group5	972	2.98767
Group3	973	2.98811
Group3	978	2.99034
Group3	978	2.99034
Group3	979	2.99078
Group3	980	2.99123
Group3	981	2.99167
Group3	982	2.99211
Group3	983	2.99255
Group3	985	2.99344
Group3	985	2.99344
Group3	986	2.99388
Group3	987	2.99432
Group3	987	2.99432
Group1	995	2.99782
Group1	997	2.9987
Group3	998	2.99913
Group1	999	2.99957
Group1	1004	3.00173
Group1	1007	3.00303
Group1	1019	3.00817
Group1	1019	3.00817
Group5	1025	3.01072
Group5	1027	3.01157
Group5	1032	3.01368
Group5	1034	3.01452
Group5	1036	3.01536
Group5	1037	3.01578
Group5	1038	3.0162
Group5	1039	3.01662
Group5	1039	3.01662
Group5	1040	3.01703
Group3	1042	3.01787
Group5	1042	3.01787
Group5	1043	3.01828
Group3	1044	3.0187
Group5	1044	3.0187
Group5	1046	3.01953
Group3	1052	3.02202
Group5	1060	3.02531
Group5	1061	3.02572
Group5	1084	3.03503
Group3	1085	3.03543
Group3	1105	3.04336
Group3	1108	3.04454
Group3	1108	3.04454
Group1	1111	3.04571
Group3	1118	3.04844
Group3	1120	3.04922
Group3	1123	3.05038
Group3	1123	3.05038
Group3	1124	3.05077
Group3	1126	3.05154
Group3	1127	3.05192
Group3	1127	3.05192
Group3	1130	3.05308
Group3	1143	3.05805
Group3	1148	3.05994
Group3	1161	3.06483
Group3	1163	3.06558
Group5	1176	3.07041
Group5	1176	3.07041
Group5	1177	3.07078
Group5	1178	3.07115
Group5	1179	3.07151
Group5	1180	3.07188
Group5	1180	3.07188
Group5	1181	3.07225
Group5	1183	3.07298
Group1	1184	3.07335
Group3	1189	3.07518
Group3	1194	3.077
Group3	1195	3.07737
Group1	1200	3.07918
Group3	1204	3.08063
Group3	1207	3.08171
Group3	1208	3.08207
Group3	1215	3.08458
Group3	1216	3.08493
Group3	1216	3.08493
Group3	1216	3.08493
Group3	1217	3.08529
Group3	1217	3.08529
Group3	1217	3.08529
Group3	1218	3.08565
Group3	1219	3.086
Group3	1219	3.086
Group3	1222	3.08707
Group3	1226	3.08849
Group3	1228	3.0892
Group3	1228	3.0892
Group3	1230	3.08991
Group3	1230	3.08991
Group3	1230	3.08991
Group3	1231	3.09026
Group3	1233	3.09096
Group3	1233	3.09096
Group3	1233	3.09096
Group3	1233	3.09096
Group5	1234	3.09132
Group3	1235	3.09167
Group3	1235	3.09167
Group5	1238	3.09272
Group5	1244	3.09482
Group3	1251	3.09726
Group3	1259	3.10003
Group3	1273	3.10483
Group3	1280	3.10721
Group3	1282	3.10789
Group3	1283	3.10823
Group3	1285	3.1089
Group3	1287	3.10958
Group3	1290	3.11059
Group3	1291	3.11093
Group3	1291	3.11093
Group3	1292	3.11126
Group3	1292	3.11126
Group3	1292	3.11126
Group3	1292	3.11126
Group3	1295	3.11227
Group3	1301	3.11428
Group3	1305	3.11561
Group3	1308	3.11661
Group1	1316	3.11926
Group1	1319	3.12024
Group3	1326	3.12254
Group3	1330	3.12385
Group3	1330	3.12385
Group3	1330	3.12385
Group3	1330	3.12385
Group5	1330	3.12385
Group3	1331	3.12418
Group3	1332	3.1245
Group3	1332	3.1245
Group3	1333	3.12483
Group5	1334	3.12516
Group5	1334	3.12516
Group3	1335	3.12548
Group3	1336	3.12581
Group3	1340	3.1271
Group5	1340	3.1271
Group5	1341	3.12743
Group5	1343	3.12808
Group5	1347	3.12937
Group5	1347	3.12937
Group3	1355	3.13194
Group5	1387	3.14208
Group5	1392	3.14364
Group1	1394	3.14426
Group1	1398	3.14551
Group3	1401	3.14644
Group5	1408	3.1486
Group1	1414	3.15045
Group3	1421	3.15259
Group1	1422	3.1529
Group3	1424	3.15351
Group1	1427	3.15442
Group3	1428	3.15473
Group3	1431	3.15564
Group3	1431	3.15564
Group3	1432	3.15594
Group3	1432	3.15594
Group3	1433	3.15625
Group3	1435	3.15685
Group3	1436	3.15715
Group3	1437	3.15746
Group3	1437	3.15746
Group3	1440	3.15836
Group3	1440	3.15836
Group3	1440	3.15836
Group3	1442	3.15897
Group5	1443	3.15927
Group3	1445	3.15987
Group3	1445	3.15987
Group3	1448	3.16077
Group3	1449	3.16107
Group3	1450	3.16137
Group3	1451	3.16167
Group3	1456	3.16316
Group3	1458	3.16376
Group3	1461	3.16465
Group3	1462	3.16495
Group3	1465	3.16584
Group3	1465	3.16584
Group3	1467	3.16643
Group3	1467	3.16643
Group3	1469	3.16702
Group5	1513	3.17984
Group3	1521	3.18213
Group3	1533	3.18554
Group3	1545	3.18893
Group3	1548	3.18977
Group3	1552	3.19089
Group5	1558	3.19257
Group3	1560	3.19312
Group5	1561	3.1934
Group3	1562	3.19368
Group5	1562	3.19368
Group3	1566	3.19479
Group3	1566	3.19479
Group3	1567	3.19507
Group3	1569	3.19562
Group5	1572	3.19645
Group3	1574	3.197
Group3	1578	3.19811
Group5	1579	3.19838
Group5	1580	3.19866
Group5	1588	3.20085
Group5	1590	3.2014
Group5	1591	3.20167
Group5	1591	3.20167
Group5	1593	3.20222
Group5	1595	3.20276
Group3	1601	3.20439
Group3	1603	3.20493
Group5	1606	3.20575
Group3	1607	3.20602
Group5	1607	3.20602
Group1	1608	3.20629
Group5	1614	3.2079
Group3	1616	3.20844
Group3	1617	3.20871
Group3	1617	3.20871
Group3	1618	3.20898
Group3	1618	3.20898
Group1	1620	3.20952
Group1	1621	3.20978
Group3	1621	3.20978
Group3	1622	3.21005
Group1	1623	3.21032
Group3	1626	3.21112
Group5	1626	3.21112
Group3	1627	3.21139
Group5	1627	3.21139
Group5	1628	3.21165
Group5	1631	3.21245
Group5	1634	3.21325
Group5	1634	3.21325
Group5	1635	3.21352
Group5	1636	3.21378
Group3	1637	3.21405
Group5	1637	3.21405
Group5	1637	3.21405
Group5	1639	3.21458
Group5	1639	3.21458
Group3	1640	3.21484
Group3	1641	3.21511
Group5	1641	3.21511
Group3	1642	3.21537
Group3	1642	3.21537
Group3	1644	3.2159
Group3	1644	3.2159
Group5	1644	3.2159
Group5	1644	3.2159
Group5	1644	3.2159
Group3	1645	3.21617
Group3	1645	3.21617
Group5	1645	3.21617
Group5	1645	3.21617
Group5	1645	3.21617
Group3	1646	3.21643
Group3	1647	3.21669
Group5	1647	3.21669
Group3	1648	3.21696
Group3	1648	3.21696
Group3	1648	3.21696
Group3	1649	3.21722
Group3	1649	3.21722
Group3	1649	3.21722
Group3	1649	3.21722
Group3	1650	3.21748
Group3	1650	3.21748
Group3	1650	3.21748
Group5	1650	3.21748
Group3	1651	3.21775
Group3	1652	3.21801
Group3	1653	3.21827
Group3	1653	3.21827
Group3	1654	3.21854
Group3	1655	3.2188
Group3	1655	3.2188
Group3	1656	3.21906
Group3	1656	3.21906
Group3	1656	3.21906
Group3	1656	3.21906
Group3	1658	3.21958
Group3	1660	3.22011
Group3	1660	3.22011
Group3	1660	3.22011
Group3	1660	3.22011
Group5	1660	3.22011
Group3	1663	3.22089
Group5	1665	3.22141
Group1	1680	3.22531
Group3	1683	3.22608
Group3	1689	3.22763
Group1	1690	3.22789
Group1	1690	3.22789
Group5	1692	3.2284
Group3	1693	3.22866
Group3	1694	3.22891
Group3	1694	3.22891
Group3	1694	3.22891
Group3	1696	3.22943
Group3	1697	3.22968
Group3	1697	3.22968
Group5	1697	3.22968
Group3	1698	3.22994
Group3	1699	3.23019
Group3	1701	3.2307
Group5	1703	3.23121
Group3	1711	3.23325
Group3	1713	3.23376
Group5	1716	3.23452
Group3	1718	3.23502
Group3	1718	3.23502
Group5	1721	3.23578
Group3	1723	3.23629
Group5	1723	3.23629
Group5	1724	3.23654
Group5	1725	3.23679
Group5	1725	3.23679
Group3	1728	3.23754
Group1	1729	3.23779
Group3	1729	3.23779
Group5	1729	3.23779
Group5	1729	3.23779
Group5	1729	3.23779
Group5	1729	3.23779
Group3	1730	3.23805
Group5	1731	3.2383
Group5	1732	3.23855
Group5	1732	3.23855
Group5	1733	3.2388
Group5	1733	3.2388
Group3	1734	3.23905
Group3	1734	3.23905
Group5	1734	3.23905
Group5	1734	3.23905
Group5	1735	3.2393
Group5	1735	3.2393
Group3	1736	3.23955
Group3	1737	3.2398
Group5	1737	3.2398
Group1	1739	3.2403
Group3	1739	3.2403
Group3	1739	3.2403
Group3	1741	3.2408
Group3	1741	3.2408
Group3	1742	3.24105
Group3	1743	3.2413
Group3	1743	3.2413
Group3	1743	3.2413
Group3	1743	3.2413
Group3	1743	3.2413
Group3	1743	3.2413
Group3	1743	3.2413
Group3	1744	3.24155
Group3	1744	3.24155
Group3	1745	3.2418
Group3	1746	3.24204
Group3	1748	3.24254
Group3	1749	3.24279
Group3	1751	3.24329
Group3	1751	3.24329
Group3	1752	3.24353
Group3	1753	3.24378
Group3	1753	3.24378
Group3	1754	3.24403
Group3	1756	3.24452
Group3	1756	3.24452
Group3	1756	3.24452
Group3	1757	3.24477
Group3	1759	3.24527
Group3	1760	3.24551
Group3	1760	3.24551
Group3	1760	3.24551
Group3	1760	3.24551
Group3	1761	3.24576
Group3	1761	3.24576
Group5	1761	3.24576
Group3	1762	3.24601
Group3	1762	3.24601
Group3	1763	3.24625
Group3	1763	3.24625
Group3	1764	3.2465
Group3	1768	3.24748
Group3	1768	3.24748
Group3	1769	3.24773
Group3	1772	3.24846
Group3	1772	3.24846
Group3	1773	3.24871
Group3	1773	3.24871
Group3	1773	3.24871
Group3	1774	3.24895
Group1	1776	3.24944
Group3	1778	3.24993
Group3	1779	3.25018
Group3	1781	3.25066
Group3	1781	3.25066
Group3	1783	3.25115
Group3	1783	3.25115
Group3	1785	3.25164
Group3	1785	3.25164
Group3	1786	3.25188
Group3	1786	3.25188
Group3	1787	3.25212
Group3	1789	3.25261
Group3	1791	3.2531
Group3	1791	3.2531
Group3	1791	3.2531
Group3	1791	3.2531
Group3	1792	3.25334
Group3	1792	3.25334
Group3	1792	3.25334
Group3	1793	3.25358
Group3	1793	3.25358
Group3	1793	3.25358
Group3	1793	3.25358
Group3	1793	3.25358
Group3	1793	3.25358
Group3	1794	3.25382
Group3	1795	3.25406
Group3	1795	3.25406
Group3	1795	3.25406
Group3	1796	3.25431
Group3	1796	3.25431
Group3	1796	3.25431
Group3	1797	3.25455
Group3	1798	3.25479
Group3	1798	3.25479
Group3	1798	3.25479
Group3	1799	3.25503
Group3	1799	3.25503
Group3	1799	3.25503
Group3	1799	3.25503
Group3	1799	3.25503
Group3	1800	3.25527
Group3	1800	3.25527
Group3	1800	3.25527
Group3	1801	3.25551
Group3	1801	3.25551
Group3	1801	3.25551
Group3	1801	3.25551
Group3	1801	3.25551
Group3	1801	3.25551
Group3	1802	3.25575
Group3	1803	3.256
Group3	1803	3.256
Group3	1803	3.256
Group3	1803	3.256
Group3	1804	3.25624
Group3	1804	3.25624
Group3	1805	3.25648
Group3	1805	3.25648
Group3	1806	3.25672
Group3	1807	3.25696
Group3	1808	3.2572
Group3	1808	3.2572
Group3	1808	3.2572
Group3	1809	3.25744
Group3	1809	3.25744
Group4	1809	3.25744
Group3	1810	3.25768
Group3	1810	3.25768
Group3	1812	3.25816
Group3	1813	3.2584
Group3	1813	3.2584
Group5	1813	3.2584
Group3	1814	3.25864
Group3	1814	3.25864
Group3	1815	3.25888
Group3	1816	3.25912
Group2	1819	3.25983
Group2	1820	3.26007
Group3	1821	3.26031
Group2	1822	3.26055
Group3	1822	3.26055
Group2	1823	3.26079
Group3	1825	3.26126
Group3	1826	3.2615
Group3	1827	3.26174
Group3	1827	3.26174
Group1	1828	3.26198
Group3	1829	3.26221
Group3	1829	3.26221
Group2	1830	3.26245
Group1	1831	3.26269
Group2	1831	3.26269
Group2	1831	3.26269
Group3	1831	3.26269
Group2	1832	3.26293
Group2	1833	3.26316
Group2	1833	3.26316
Group3	1833	3.26316
Group3	1834	3.2634
Group2	1835	3.26364
Group3	1835	3.26364
Group3	1835	3.26364
Group2	1836	3.26387
Group2	1836	3.26387
Group3	1836	3.26387
Group2	1837	3.26411
Group2	1838	3.26435
Group2	1839	3.26458
Group3	1839	3.26458
Group3	1839	3.26458
Group3	1840	3.26482
Group2	1841	3.26505
Group3	1841	3.26505
Group2	1842	3.26529
Group2	1842	3.26529
Group2	1843	3.26553
Group3	1844	3.26576
Group3	1844	3.26576
Group5	1844	3.26576
Group2	1846	3.26623
Group2	1846	3.26623
Group2	1847	3.26647
Group2	1847	3.26647
Group2	1847	3.26647
Group3	1847	3.26647
Group3	1849	3.26694
Group3	1849	3.26694
Group2	1850	3.26717
Group1	1851	3.26741
Group3	1851	3.26741
Group3	1854	3.26811
Group3	1855	3.26834
Group3	1855	3.26834
Group5	1855	3.26834
Group3	1857	3.26881
Group3	1857	3.26881
Group1	1858	3.26905
Group3	1858	3.26905
Group3	1858	3.26905
Group3	1858	3.26905
Group1	1859	3.26928
Group1	1859	3.26928
Group1	1859	3.26928
Group3	1859	3.26928
Group3	1859	3.26928
Group3	1859	3.26928
Group3	1860	3.26951
Group3	1860	3.26951
Group3	1861	3.26975
Group3	1862	3.26998
Group3	1862	3.26998
Group1	1863	3.27021
Group3	1863	3.27021
Group3	1864	3.27045
Group3	1864	3.27045
Group3	1866	3.27091
Group3	1867	3.27114
Group3	1868	3.27138
Group3	1869	3.27161
Group3	1870	3.27184
Group3	1872	3.27231
Group3	1876	3.27323
Group3	1879	3.27393
Group1	1881	3.27439
Group3	1882	3.27462
Group3	1882	3.27462
Group3	1884	3.27508
Group4	1884	3.27508
Group3	1885	3.27531
Group3	1886	3.27554
Group3	1888	3.276
Group3	1889	3.27623
Group3	1889	3.27623
Group3	1891	3.27669
Group3	1892	3.27692
Group3	1893	3.27715
Group3	1894	3.27738
Group3	1896	3.27784
Group3	1896	3.27784
Group3	1897	3.27807
Group3	1897	3.27807
Group3	1897	3.27807
Group3	1898	3.2783
Group3	1898	3.2783
Group3	1898	3.2783
Group3	1899	3.27852
Group3	1900	3.27875
Group3	1900	3.27875
Group3	1901	3.27898
Group3	1901	3.27898
Group3	1901	3.27898
Group3	1902	3.27921
Group3	1902	3.27921
Group3	1902	3.27921
Group4	1902	3.27921
Group3	1903	3.27944
Group3	1903	3.27944
Group3	1903	3.27944
Group3	1903	3.27944
Group3	1903	3.27944
Group3	1904	3.27967
Group3	1904	3.27967
Group4	1904	3.27967
Group3	1905	3.27989
Group3	1905	3.27989
Group3	1905	3.27989
Group3	1905	3.27989
Group3	1906	3.28012
Group3	1907	3.28035
Group3	1907	3.28035
Group5	1907	3.28035
Group3	1908	3.28058
Group3	1908	3.28058
Group3	1908	3.28058
Group3	1909	3.28081
Group3	1909	3.28081
Group4	1909	3.28081
Group3	1910	3.28103
Group3	1910	3.28103
Group4	1910	3.28103
Group3	1911	3.28126
Group3	1911	3.28126
Group3	1911	3.28126
Group3	1912	3.28149
Group3	1912	3.28149
Group3	1913	3.28171
Group3	1913	3.28171
Group3	1914	3.28194
Group3	1914	3.28194
Group3	1915	3.28217
Group5	1915	3.28217
Group3	1916	3.2824
Group3	1916	3.2824
Group4	1916	3.2824
Group3	1917	3.28262
Group3	1917	3.28262
Group3	1917	3.28262
Group3	1918	3.28285
Group4	1918	3.28285
Group3	1919	3.28307
Group3	1920	3.2833
Group4	1920	3.2833
Group4	1920	3.2833
Group4	1920	3.2833
Group4	1921	3.28353
Group4	1922	3.28375
Group3	1923	3.28398
Group4	1923	3.28398
Group3	1924	3.28421
Group4	1925	3.28443
Group3	1928	3.28511
Group3	1929	3.28533
Group3	1931	3.28578
Group3	1931	3.28578
Group4	1931	3.28578
Group1	1936	3.28691
Group3	1940	3.2878
Group5	1940	3.2878
Group3	1948	3.28959
Group3	1951	3.29026
Group3	1959	3.29203
Group3	1962	3.2927
Group3	1962	3.2927
Group3	1962	3.2927
Group3	1963	3.29292
Group3	1965	3.29336
Group3	1967	3.2938
Group3	1968	3.29403
Group3	1971	3.29469
Group1	1972	3.29491
Group3	1972	3.29491
Group1	1973	3.29513
Group3	1975	3.29557
Group1	1977	3.29601
Group1	1980	3.29667
Group1	1980	3.29667
Group3	1981	3.29688
Group3	1981	3.29688
Group3	1981	3.29688
Group3	1982	3.2971
Group1	1983	3.29732
Group1	1984	3.29754
Group3	1985	3.29776
Group1	1990	3.29885
Group1	1991	3.29907
Group3	1992	3.29929
Group3	1992	3.29929
Group3	1994	3.29973
Group3	1994	3.29973
Group3	1994	3.29973
Group3	1995	3.29994
Group3	1995	3.29994
Group3	1997	3.30038
Group3	1998	3.3006
Group3	1999	3.30081
Group1	2002	3.30146
Group3	2002	3.30146
Group3	2002	3.30146
Group3	2002	3.30146
Group3	2005	3.30211
Group1	2006	3.30233
Group1	2006	3.30233
Group3	2007	3.30255
Group3	2010	3.3032
Group1	2011	3.30341
Group3	2013	3.30384
Group3	2014	3.30406
Group3	2015	3.30428
Group3	2016	3.30449
Group3	2017	3.30471
Group3	2018	3.30492
Group3	2020	3.30535
Group3	2022	3.30578
Group3	2022	3.30578
Group3	2023	3.306
Group3	2025	3.30643
Group3	2027	3.30685
Group3	2035	3.30856
Group3	2035	3.30856
Group3	2037	3.30899
Group3	2037	3.30899
Group3	2039	3.30942
Group3	2040	3.30963
Group3	2040	3.30963
Group3	2040	3.30963
Group3	2042	3.31006
Group3	2044	3.31048
Group3	2045	3.31069
Group3	2046	3.31091
Group3	2047	3.31112
Group3	2049	3.31154
Group3	2050	3.31175
Group3	2052	3.31218
Group3	2068	3.31555
Group3	2080	3.31806
Group3	2090	3.32015
Group3	2100	3.32222
Group1	2102	3.32263
Group3	2103	3.32284
Group1	2104	3.32305
Group3	2104	3.32305
Group3	2104	3.32305
Group3	2105	3.32325
Group3	2105	3.32325
Group3	2106	3.32346
Group3	2106	3.32346
Group3	2106	3.32346
Group3	2106	3.32346
Group3	2106	3.32346
Group3	2107	3.32366
Group3	2107	3.32366
Group1	2109	3.32408
Group1	2109	3.32408
Group3	2109	3.32408
Group3	2109	3.32408
Group1	2110	3.32428
Group1	2110	3.32428
Group1	2110	3.32428
Group1	2111	3.32449
Group3	2112	3.32469
Group3	2112	3.32469
Group3	2113	3.3249
Group3	2113	3.3249
Group3	2113	3.3249
Group1	2115	3.32531
Group1	2115	3.32531
Group3	2116	3.32552
Group3	2116	3.32552
Group1	2117	3.32572
Group3	2117	3.32572
Group3	2117	3.32572
Group3	2117	3.32572
Group1	2118	3.32593
Group3	2118	3.32593
Group3	2118	3.32593
Group3	2118	3.32593
Group3	2118	3.32593
Group3	2119	3.32613
Group3	2119	3.32613
Group1	2120	3.32634
Group3	2120	3.32634
Group3	2120	3.32634
Group3	2120	3.32634
Group3	2120	3.32634
Group3	2120	3.32634
Group3	2121	3.32654
Group3	2121	3.32654
Group3	2121	3.32654
Group3	2121	3.32654
Group1	2122	3.32675
Group3	2122	3.32675
Group3	2122	3.32675
Group3	2122	3.32675
Group3	2122	3.32675
Group3	2122	3.32675
Group3	2122	3.32675
Group3	2122	3.32675
Group3	2123	3.32695
Group3	2123	3.32695
Group3	2123	3.32695
Group3	2123	3.32695
Group3	2123	3.32695
Group3	2123	3.32695
Group3	2123	3.32695
Group3	2123	3.32695
Group1	2124	3.32715
Group3	2124	3.32715
Group3	2124	3.32715
Group3	2124	3.32715
Group3	2124	3.32715
Group3	2124	3.32715
Group3	2124	3.32715
Group3	2124	3.32715
Group3	2124	3.32715
Group3	2124	3.32715
Group3	2125	3.32736
Group3	2125	3.32736
Group3	2125	3.32736
Group3	2125	3.32736
Group3	2126	3.32756
Group3	2129	3.32818
Group4	2133	3.32899
Group3	2143	3.33102
Group3	2143	3.33102
Group3	2144	3.33122
Group3	2145	3.33143
Group3	2146	3.33163
Group3	2148	3.33203
Group3	2148	3.33203
Group3	2148	3.33203
Group3	2151	3.33264
Group3	2151	3.33264
Group3	2152	3.33284
Group3	2152	3.33284
Group3	2152	3.33284
Group3	2153	3.33304
Group3	2153	3.33304
Group3	2154	3.33325
Group3	2154	3.33325
Group3	2154	3.33325
Group3	2154	3.33325
Group3	2155	3.33345
Group3	2159	3.33425
Group3	2166	3.33566
Group3	2169	3.33626
Group3	2175	3.33746
Group3	2175	3.33746
Group3	2178	3.33806
Group3	2179	3.33826
Group3	2179	3.33826
Group3	2179	3.33826
Group3	2180	3.33846
Group3	2180	3.33846
Group3	2180	3.33846
Group3	2181	3.33866
Group3	2181	3.33866
Group3	2182	3.33885
Group3	2184	3.33925
Group3	2184	3.33925
Group3	2184	3.33925
Group3	2185	3.33945
Group3	2185	3.33945
Group1	2194	3.34124
Group3	2204	3.34321
Group3	2204	3.34321
Group3	2205	3.34341
Group3	2205	3.34341
Group3	2205	3.34341
Group3	2206	3.34361
Group3	2206	3.34361
Group3	2209	3.3442
Group3	2211	3.34459
Group3	2211	3.34459
Group1	2212	3.34479
Group3	2212	3.34479
Group3	2213	3.34498
Group3	2215	3.34537
Group3	2217	3.34577
Group3	2217	3.34577
Group3	2217	3.34577
Group3	2218	3.34596
Group3	2218	3.34596
Group4	2218	3.34596
Group3	2219	3.34616
Group3	2219	3.34616
Group3	2219	3.34616
Group3	2220	3.34635
Group3	2223	3.34694
Group3	2224	3.34713
Group3	2224	3.34713
Group3	2224	3.34713
Group3	2224	3.34713
Group3	2226	3.34753
Group3	2228	3.34792
Group3	2229	3.34811
Group3	2232	3.34869
Group3	2233	3.34889
Group3	2234	3.34908
Group3	2238	3.34986
Group3	2239	3.35005
Group3	2239	3.35005
Group3	2243	3.35083
Group3	2243	3.35083
Group3	2244	3.35102
Group3	2246	3.35141
Group3	2246	3.35141
Group3	2247	3.3516
Group3	2248	3.3518
Group4	2248	3.3518
Group3	2249	3.35199
Group3	2250	3.35218
Group4	2250	3.35218
Group3	2251	3.35238
Group3	2251	3.35238
Group4	2251	3.35238
Group4	2253	3.35276
Group4	2254	3.35295
Group4	2254	3.35295
Group4	2254	3.35295
Group3	2255	3.35315
Group4	2255	3.35315
Group3	2257	3.35353
Group3	2257	3.35353
Group4	2257	3.35353
Group3	2258	3.35372
Group4	2258	3.35372
Group3	2259	3.35392
Group3	2259	3.35392
Group3	2260	3.35411
Group3	2260	3.35411
Group3	2261	3.3543
Group3	2263	3.35468
Group3	2263	3.35468
Group3	2263	3.35468
Group4	2263	3.35468
Group4	2264	3.35488
Group1	2265	3.35507
Group3	2265	3.35507
Group4	2266	3.35526
Group3	2267	3.35545
Group3	2270	3.35603
Group3	2271	3.35622
Group3	2276	3.35717
Group3	2277	3.35736
Group1	2278	3.35755
Group3	2279	3.35774
Group3	2279	3.35774
Group4	2279	3.35774
Group3	2280	3.35793
Group3	2281	3.35813
Group3	2281	3.35813
Group3	2283	3.35851
Group3	2283	3.35851
Group3	2283	3.35851
Group3	2284	3.3587
Group3	2285	3.35889
Group3	2286	3.35908
Group3	2286	3.35908
Group3	2286	3.35908
Group3	2287	3.35927
Group3	2288	3.35946
Group3	2288	3.35946
Group3	2290	3.35984
Group3	2290	3.35984
Group3	2291	3.36003
[truncated: 9,293 more rows]
