# Supplementary material for: Genetic variation associated with infection and the environment in the accidental pathogen Burkholderia pseudomallei
Source: Commun Biol. 2019 Nov 22;2:428. doi: 10.1038/s42003-019-0678-x (PMC6874650; doi:10.1038/s42003-019-0678-x)
Supplement: Supplementary file 15 — Supplementary Data 13 [file 42003_2019_678_MOESM15_ESM.txt]

clinical.isolate	closet.env.isolate	snp.after.rec.rm	distance(km)
10156_3#40	10156_6#46	519	12.4306
10156_3#45	10156_8#53	269	49.4404
10156_3#9	10395_4#31	1828	47.5656
10156_5#17	10156_6#46	35	33.7246
10209_8#42	10208_8#49	777	63.7307
10235_7#59	10156_6#46	215	60.8028
10156_3#28	10208_8#58	15531	15.3499
10156_3#2	10208_8#26	1830	30.678
10156_3#31	10208_8#58	15925	32.2232
10156_3#34	10208_8#35	8898	49.5419
10156_3#55	10208_8#58	16866	55.593
10156_3#56	10156_8#9	10361	34.7026
10156_4#11	10208_8#26	1819	31.9758
10156_4#47	10208_7#58	9289	35.3338
10156_5#11	10208_8#35	8427	77.0756
10156_3#19	10156_6#1	259	26.0617
10156_3#1	10156_6#50	234	7.56975
10156_3#39	10156_6#1	1143	69.5069
10156_4#10	10156_6#27	4921	21.756
10156_4#32	10156_6#1	82	28.7104
10156_5#24	10156_8#59	587	25.1353
10208_8#61	10156_6#1	128	30.6295
10235_7#15	10156_6#1	292	19.8332
10235_7#33	10156_6#43	44	28.0338
10250_5#46	10156_5#59	126	30.6295
10250_5#47	10156_5#59	151	9.69256
10250_5#57	10156_8#59	146	22.8828
10156_3#15	10156_7#29	165	47.2189
10156_3#26	10250_7#44	503	58.6467
10156_3#33	10156_7#28	4669	99.5283
10156_3#37	10250_7#43	7739	27.7908
10156_4#36	10250_7#47	36	29.434
10156_4#41	10156_7#28	4319	40.5314
10156_4#43	10250_7#42	4432	25.9017
10156_5#18	10156_7#28	4294	82.6922
10156_5#22	10250_7#46	31	44.5561
10156_5#3	10156_7#29	14360	27.9931
10156_5#9	10250_7#42	5397	71.5191
10209_8#21	10156_7#18	1918	53.5
10209_8#23	10250_7#42	5200	43.126
10209_8#28	10156_7#28	333	4.69099
10209_8#31	10156_7#28	154	40.7151
10209_8#47	10250_7#43	4509	30.1371
10209_8#49	10156_7#17	2248	38.5486
10235_7#22	10156_7#28	4329	68.5714
10235_7#37	10250_7#46	36	43.3092
10235_7#52	10250_7#42	5342	68.2134
10250_5#34	10250_7#42	5275	63.2472
10250_5#36	10250_7#46	43	58.3111
10250_5#3	10156_7#28	190	53.954
10250_5#45	10250_7#42	4460	22.5258
10660_1#77	10250_7#42	4823	78.8364
10156_4#29	10156_7#51	2378	12.6069
10156_4#37	10208_8#39	1558	36.647
10156_4#8	10395_4#23	568	45.4151
10156_4#9	10156_7#49	60	30.1734
10156_5#12	10156_5#55	31	74.2122
10156_5#15	10156_8#41	24	14.4416
10156_5#27	10156_7#44	43	0
10156_5#28	10395_4#23	104	6.14118
10156_5#2	10208_8#40	6380	86.963
10156_5#6	10156_8#41	6025	4.99203
10209_8#29	10156_7#19	7188	35.432
10235_7#53	10395_4#7	157	0
10235_7#57	10156_5#56	2922	60.1774
10235_7#58	10156_7#23	4627	6.69739
10235_7#60	10156_8#46	5883	44.5703
10250_5#21	10156_8#45	5804	38.7025
10250_5#33	10208_8#40	5787	7.10283
10250_5#39	10395_4#7	391	35.6019
10396_8#39	10208_8#34	387	48.2172
