# Supplementary material for: Genetic variation associated with infection and the environment in the accidental pathogen Burkholderia pseudomallei
Source: Commun Biol. 2019 Nov 22;2:428. doi: 10.1038/s42003-019-0678-x (PMC6874650; doi:10.1038/s42003-019-0678-x)
Supplement: Supplementary file 16 — Supplementary Data 14 [file 42003_2019_678_MOESM16_ESM.txt]

gene.category	Ka/Ks(where null hypothesis was rejected)
core	0.0355198
core	0.690574
core	0.100092
core	0.103186
core	0.0540754
core	0.590761
core	0.791125
core	0.001
core	0.0439683
core	0.700721
core	0.001
core	0.001
core	0.910803
core	0.661732
core	0.001
core	0.0483014
core	0.0768599
core	0.749114
core	0.026429
core	0.00479811
core	0.674154
core	0.15079
core	0.845862
core	0.925776
core	0.0508522
core	0.001
core	0.783464
core	0.0260351
core	0.842621
core	0.0236974
core	0.001
core	0.0457036
core	0.001
core	0.001
core	0.001
core	0.13434
core	0.657893
core	0.419241
core	0.001
core	0.0342042
core	0.001
core	0.7758
core	8.59581
core	0.0211602
core	0.001
core	0.637214
core	0.0228618
core	2.36552
core	0.0464847
core	0.05165
core	0.033302
core	0.00399245
core	0.637046
core	0.001
core	0.001
core	0.001
core	0.017372
core	0.0167009
core	0.017136
core	0.724186
core	0.001
core	0.92265
core	0.05863
core	0.54006
core	0.913224
core	0.689292
core	0.0186144
core	0.693883
core	0.756484
core	0.0417119
core	0.001
core	0.0540008
core	0.758894
core	0.691229
core	0.912733
core	0.001
core	0.901859
core	0.703161
core	0.0612901
core	0.73684
core	0.239236
core	0.0205258
core	0.788689
core	0.001
core	0.00275626
core	0.729055
core	0.712971
core	0.706693
core	0.001
core	0.001
core	1.33469
core	0.001
core	0.0359493
core	0.684428
core	0.001
core	0.71755
core	0.1969
core	0.001
core	0.137435
core	0.0729861
core	0.745458
core	0.409531
core	0.001
core	0.245141
core	0.613557
core	0.00833105
core	0.001
core	0.736575
core	0.69726
core	0.001
core	0.0280363
core	0.0478046
core	0.001
core	0.001
core	0.742646
core	0.693194
core	0.001
core	0.104919
core	0.0129384
core	0.700709
core	0.001
core	0.234264
core	0.0840814
core	0.001
core	0.001
core	0.0544791
core	0.0375008
core	0.001
core	0.0354724
core	0.0219432
core	0.0602046
core	0.0587828
core	0.689388
core	0.0196861
core	0.144839
core	0.0620969
core	0.001
core	1.38987
core	0.001
core	0.0123871
core	0.0487012
core	0.0510893
core	0.334568
core	0.641721
core	0.679459
core	0.718725
core	0.584275
core	0.00286451
core	0.0284584
core	0.001
core	0.715318
core	3.11876
core	0.763112
core	0.761253
core	0.231928
core	0.14869
core	0.014474
core	0.0988325
core	0.755677
core	0.684261
core	0.853222
core	0.109268
core	0.001
core	0.0280892
core	0.950814
core	0.0476541
core	0.153153
core	0.038361
core	0.776428
core	0.0656478
core	0.001
core	0.812495
core	1.07573
core	0.0241146
core	0.879825
core	0.65196
core	0.0010556
core	0.001
core	0.0409543
core	0.790571
core	0.0955851
core	0.635369
core	0.0714398
core	0.001
core	0.0319301
core	0.0620555
core	0.110025
core	0.001
core	0.0578136
core	0.70634
core	0.605369
core	0.001
core	0.0631902
core	0.0314782
core	0.0187357
core	0.117015
core	0.001
core	0.720747
core	0.801395
core	0.001
core	0.626496
core	0.771195
core	0.001
core	0.00527048
core	0.720986
core	0.268863
core	0.0664554
core	0.213707
core	0.00177019
core	0.0980077
core	0.39575
core	0.854451
core	13.2169
core	0.408087
core	0.001
core	0.0417907
core	0.708084
core	0.0103829
core	0.179594
core	0.0516226
core	0.0298483
core	0.0557045
core	0.581262
core	0.217162
core	0.0585235
core	0.695678
core	0.001
core	0.808728
core	0.0753304
core	0.001
core	0.689463
core	0.0922104
core	0.719751
core	0.001
core	0.773448
core	0.676714
core	0.0193897
core	0.70425
core	0.0117685
core	0.221349
core	0.001
core	0.297233
core	0.822497
core	0.001
core	0.0134564
core	0.760542
core	0.0631452
core	0.809088
core	0.624131
core	0.001
core	0.0102575
core	18.9994
core	4.51636
core	8.10188
core	0.0362786
core	1.02805
core	0.709553
core	0.609594
core	0.001
core	0.001
core	0.868544
core	0.0345096
core	0.735921
core	0.001
core	0.0525763
core	0.0940719
core	0.825437
core	0.001
core	0.104665
core	0.001
core	0.0484976
core	0.772686
core	0.00375846
core	0.0702215
core	0.0221253
core	0.391833
core	0.0198971
core	0.748354
core	0.001
core	0.764086
core	0.686287
core	0.001
core	0.757211
core	0.001
core	0.521983
core	0.80023
core	0.820837
core	0.001
core	0.0282703
core	0.0631117
core	0.0462839
core	0.0195088
core	0.001
core	0.0225637
core	0.939286
core	0.761914
core	0.766902
core	0.0499988
core	0.0215958
core	0.132894
core	0.741462
core	0.001
core	0.001
core	0.001
core	0.001
core	0.07377
core	0.76027
core	0.001
core	0.0449676
core	0.174996
core	0.636096
core	0.66082
core	0.703647
core	0.447454
core	0.823456
core	0.681736
core	0.001
core	0.591665
core	0.0654531
core	0.0582304
core	0.793184
core	0.0413942
core	0.001
core	0.001
core	0.765308
core	0.0311086
core	0.830736
core	0.813413
core	0.474422
core	0.749259
core	0.0305562
core	0.0211115
core	0.797856
core	0.792866
core	0.0926105
core	0.649554
core	0.719711
core	0.001
core	0.0205968
core	0.00822034
core	0.865793
core	0.0826913
core	0.001
core	0.058209
core	0.720867
core	0.001
core	0.540688
core	0.625659
core	0.0582814
core	0.33313
core	0.783148
core	0.86822
core	0.209239
core	0.759347
core	0.640925
core	0.001
core	0.0221825
core	0.669755
core	0.001
core	0.668039
core	0.985209
core	0.233685
core	0.001
core	0.231201
core	0.0368154
core	0.047252
core	0.732514
core	0.67163
core	0.670593
core	0.220697
core	0.824364
core	0.604846
core	0.449122
core	0.825398
core	0.0258488
core	0.131757
core	0.132445
core	0.144957
core	0.690741
core	0.748107
core	0.040943
core	0.778623
core	0.0358245
core	0.784914
core	0.80295
core	0.0938145
core	0.0177231
core	0.743688
core	0.001
core	0.0122242
core	0.058027
core	0.120047
core	0.0530848
core	0.644427
core	0.001
core	0.00513015
core	0.001
core	0.001
core	0.0206752
core	0.536034
core	0.949139
core	0.001
core	0.69508
core	0.001
core	0.659994
core	0.001
core	0.0368808
core	0.78456
core	0.590605
core	0.0885727
core	0.428651
core	0.0773428
core	0.147381
core	0.011091
core	0.0372881
core	0.270084
core	3.01635
core	0.0240957
core	0.772259
core	0.812431
core	0.001
core	0.835825
core	0.001
core	0.750991
core	0.0611026
core	0.200982
core	0.739329
core	0.718196
core	0.897236
core	0.0570046
core	0.02146
core	0.788749
core	0.767531
core	0.83005
core	0.291685
core	0.711562
core	0.107015
core	0.001
core	0.001
core	0.001
core	0.001
core	0.0912851
core	0.111988
core	0.001
core	0.0444304
core	0.00135482
core	0.001
core	0.0690446
core	0.001
core	0.0352891
core	0.001
core	0.506529
core	0.716012
core	0.03708
core	0.0221136
core	0.710101
core	0.0865885
core	4.86332
core	0.001
core	0.0123047
core	0.00444877
core	0.0343416
core	0.0079066
core	0.839585
core	0.820545
core	0.862051
core	0.696367
core	0.001
core	0.763658
core	0.0266729
core	0.0828724
core	0.231999
core	0.001
core	0.0561539
core	0.0549149
core	0.0198107
core	0.300176
core	0.001
core	0.722562
core	0.655167
core	3.18559
core	0.117079
core	0.893031
core	0.85199
core	0.783437
core	0.613292
core	0.0116027
core	0.335467
core	0.001
core	0.0263202
core	0.899413
core	0.00569495
core	0.816438
core	0.001
core	1.09382
core	0.691863
core	0.669413
core	4.56937
core	0.674292
core	0.001
core	0.925414
core	0.393593
core	0.0574791
core	0.001
core	0.0281482
core	0.803446
core	0.766892
core	0.001
core	0.600459
core	0.763947
core	0.0308383
core	0.0272038
core	0.001
core	0.00733534
core	0.810918
core	0.647921
core	0.001
core	0.0761062
core	0.13197
core	0.612116
core	0.476497
core	0.74715
core	0.0187098
core	0.688594
core	0.0528494
core	0.0327439
core	0.98454
core	0.0952226
core	0.596256
core	0.666484
core	0.235808
core	0.001
core	0.0292725
core	0.822049
core	0.136187
core	0.140283
core	0.690601
core	0.0346234
core	0.0227767
core	0.001
core	0.603894
core	0.001
core	0.769937
core	0.406093
core	0.001
core	0.0673008
core	0.675741
core	0.0722753
core	0.266531
core	0.001
core	0.377172
core	0.025429
core	0.29744
core	0.001
core	0.0694289
core	0.0569915
core	0.991253
core	0.637917
core	0.0380478
core	0.680559
core	0.0242985
core	0.001
core	0.0193299
core	0.0749842
core	0.835933
core	0.793738
core	0.319601
core	0.0108355
core	0.075164
core	0.001
core	0.0366244
core	0.001
core	0.777326
core	0.0412031
core	0.001
core	0.791668
core	1.03147
core	0.001
core	0.085842
core	0.0254624
core	0.0415164
core	0.001
core	0.851023
core	0.001
core	0.0512177
core	0.67672
core	0.835067
core	0.0369037
core	0.0414753
core	0.001
core	0.0596802
core	0.001
core	0.001
core	0.001
core	0.0552904
core	0.050544
core	0.797357
core	0.886229
core	0.0396945
core	0.267111
core	0.0104249
core	0.972347
core	0.33118
core	0.001
core	0.0109149
core	0.0559332
core	0.001
core	0.001
core	0.666713
core	0.303116
core	0.89627
core	0.466843
core	0.00913987
core	0.954194
core	0.261888
core	0.0810849
core	0.0546462
core	2.35974
core	0.001
core	44.023
core	0.0272132
core	0.214174
core	0.810949
core	0.93997
core	0.001
core	0.124944
core	0.0641741
core	0.001
core	0.216676
core	0.001
core	0.001
core	0.001
core	0.0477672
core	0.0341964
core	0.736701
core	0.76183
core	0.694567
core	0.0921595
core	0.705984
core	0.74145
core	0.001
core	0.6031
core	0.0475642
core	0.854052
core	0.122791
core	0.130746
core	0.0872348
core	0.001
core	0.0253998
core	0.0336729
core	0.0344913
core	0.001
core	0.00706578
core	0.0167278
core	0.64145
core	0.027388
core	0.695112
core	0.0706253
core	0.178034
core	0.68068
core	0.760804
core	0.0394013
core	0.794034
core	0.001
core	0.001
core	0.0121997
core	0.0311451
core	0.781799
core	0.001
core	0.0132492
core	0.860619
core	0.185358
core	0.426189
core	0.001
core	0.001
core	0.001
core	0.672521
core	0.00696017
core	0.885961
core	0.0593868
core	0.0563819
core	0.688974
core	0.0591194
core	0.97625
core	0.652206
core	0.614127
core	0.150179
core	0.157617
core	0.001
core	0.766187
core	0.001
core	0.229936
core	0.0256307
core	0.220927
core	0.808746
core	0.852434
core	0.001
core	0.0280983
core	0.0926211
core	0.0539908
core	0.105364
core	0.759707
core	0.197443
core	0.00885034
core	0.882587
core	0.0619127
core	0.0316279
core	0.00831611
core	0.0918185
core	1.12554
core	0.143576
core	0.588386
core	0.0215392
core	0.763711
core	0.001
core	0.001
core	0.793506
core	0.0473413
core	0.001
core	0.001
core	0.115321
core	0.001
core	0.00684337
core	0.104852
core	0.0127664
core	0.775131
core	0.0402291
core	0.001
core	0.149174
core	0.613427
core	0.001
core	0.807574
core	0.01128
core	0.0070173
core	0.001
core	0.00230707
core	0.0197692
core	0.846835
core	0.0360819
core	0.0885421
core	0.0559036
core	0.978781
core	0.786021
core	0.0195232
core	0.0849356
core	0.0293887
core	0.587706
core	0.197911
core	0.00953762
core	0.672089
core	0.112761
core	0.233375
core	0.001
core	0.671418
core	0.74656
core	0.001
core	0.739897
core	0.641024
core	0.0632383
core	0.11213
core	0.0372349
core	0.714896
core	0.465676
core	0.0041548
core	0.294239
core	0.887919
core	0.001
core	0.0200032
core	1.02403
core	0.0946477
core	1.05773
core	0.759614
core	1.23726
core	0.00585046
core	0.618614
core	0.75484
core	0.15356
core	0.0800313
core	0.00559152
core	0.930238
core	0.72202
core	0.0142528
core	0.0555265
core	0.001
core	0.125253
core	0.0356697
core	0.0866543
core	0.0467778
core	0.073918
core	0.00100005
core	0.171561
core	0.001
core	0.001
core	0.798493
core	0.514468
core	0.001
core	0.765722
core	0.001
core	0.769207
core	0.880843
core	0.831468
core	1.22202
core	0.891717
core	0.549273
core	0.001
core	12.0946
core	0.0450246
core	0.715913
core	0.855881
core	0.001
core	0.705523
core	0.819222
core	0.0550516
core	0.001
core	0.0220323
core	0.0623663
core	0.143488
core	0.0515371
core	0.001
core	0.00297776
core	0.686588
core	0.392344
core	0.195266
core	0.001
core	0.660651
core	0.814146
core	0.0372692
core	0.0480319
core	0.0845006
core	0.001
core	0.337502
core	0.124933
core	0.539398
core	0.0314775
core	0.774888
core	0.00903462
core	0.0733382
core	0.773856
core	0.662364
core	0.00946826
core	0.0394457
core	0.001
core	0.0497119
core	0.001
core	0.206323
core	0.0246553
core	0.001
core	0.23682
core	0.217353
core	0.001
core	0.001
core	0.599305
core	0.0819728
core	0.157961
core	0.752463
core	0.631536
core	0.0292355
core	0.001
core	0.0240963
core	0.831624
core	0.136481
core	0.182416
core	0.677032
core	0.764302
core	0.001
core	0.001
core	0.882
core	0.074307
core	0.719391
core	0.0198189
core	0.675907
core	0.665948
core	0.00496227
core	0.001
core	0.727266
core	0.633683
core	0.168905
core	0.001
core	0.708122
core	0.740258
core	0.757778
core	0.722286
core	0.046609
core	0.655985
core	0.113831
core	0.031017
core	0.854994
core	0.645952
core	0.0571465
core	0.0171914
core	0.0454632
core	0.656513
core	0.762953
core	0.001
core	0.697018
core	0.712897
core	0.929379
core	0.682494
core	0.815398
core	0.0259078
core	0.837659
core	0.640038
core	0.779916
core	0.001
core	0.00161027
core	0.404432
core	0.001
core	0.620683
core	0.951361
core	0.00319396
core	0.611935
core	0.0829813
core	0.001
core	0.001
core	0.592378
core	0.704411
core	0.794537
core	0.0100749
core	0.093173
core	0.0442578
core	0.0345382
core	0.05153
core	0.0461445
core	0.241707
core	0.83587
core	0.711667
core	0.0395367
core	0.0749583
core	0.0702377
core	0.0270876
core	0.148468
core	0.001
core	0.749297
core	0.721857
core	1.04808
core	0.001
core	0.832701
core	0.01041
core	0.001
core	0.833726
core	0.475173
core	0.001
core	0.001
core	0.001
core	0.0983015
core	0.001
core	0.0717679
core	0.619796
core	0.001
core	0.748678
core	0.576444
core	0.634813
core	0.0624712
core	0.0420717
core	0.001
core	0.177248
core	0.111471
core	0.0944539
core	0.001
core	0.625756
core	0.788303
core	0.363441
core	0.723922
core	0.021062
core	0.617685
core	2.48206
core	0.800516
core	0.632614
core	0.001
core	0.00281605
core	0.108382
core	0.0529602
core	0.767687
core	0.273102
core	0.0261511
core	1.01469
core	2.89957
core	0.0239133
core	0.082429
core	0.001
core	0.031831
core	0.001
core	0.922172
core	6.2431
core	0.0848829
core	0.614697
core	0.0438329
core	0.001
core	0.0212026
core	0.900152
core	0.0700906
core	0.913938
core	0.661732
core	0.001
core	0.001
core	0.168785
core	0.0418341
core	0.662371
core	0.826714
core	0.743416
core	0.0281566
core	0.0182478
core	0.115301
core	0.693172
core	0.00256077
core	0.618228
core	0.695428
core	0.729988
core	0.0510881
core	0.001
core	0.00900803
core	0.0632936
core	0.0498597
core	0.168672
core	0.0737972
core	0.00118462
core	0.729412
core	0.001
core	0.001
core	0.0365578
core	0.0260856
core	0.766304
core	0.697967
core	0.00239552
core	0.659109
core	0.0142089
core	0.0863396
core	0.937809
core	0.391835
core	0.00319845
core	1.27262
core	0.756143
core	0.04096
core	0.804183
core	0.582976
core	0.001
core	0.0116721
core	0.0877102
core	0.107831
core	0.0528287
core	0.69041
core	0.133553
core	0.001
core	7.52764
core	0.001
core	0.687455
core	0.0354014
core	0.0904399
core	0.00100224
core	0.72711
core	0.676873
core	0.736707
core	0.610212
core	0.001
core	0.001
core	0.659948
core	0.0186565
core	0.624597
core	0.0389099
core	0.764774
core	0.760435
core	0.838087
core	0.0269383
core	0.0635272
core	0.437222
core	0.80651
core	0.0821675
core	0.001
core	0.815903
core	0.0727914
core	50
core	0.001
core	0.0396862
core	0.001
core	0.274123
core	0.0236685
core	0.846837
core	0.0906421
core	0.001
core	0.02168
core	12.2854
core	0.0464248
core	0.264726
core	0.807787
core	0.001
core	0.001
core	0.744279
core	0.0513559
core	0.001
core	0.742103
core	0.796888
core	0.648749
core	9.94622
core	0.605685
core	0.816416
core	0.816126
core	0.263122
core	0.659406
core	0.0967453
core	0.0791991
core	1.26277
core	0.673003
core	0.493616
core	0.704497
core	0.337108
core	0.001
core	0.766657
core	0.193273
core	0.694094
core	0.0225907
core	0.00857038
core	0.542193
core	0.0468004
core	0.001
core	0.729263
core	0.00929715
core	0.001
core	0.808144
core	0.666927
core	22.1294
core	0.172659
core	5.05155
core	0.001
core	0.691328
core	0.001
core	0.001
core	0.152268
core	0.001
core	1.04475
core	0.76547
core	0.001
core	1.48849
core	0.680418
core	0.804099
core	0.0684432
core	0.0578589
core	0.775493
core	0.662583
core	0.001
core	0.696344
core	0.0073323
core	0.001
core	0.001
core	0.0501141
core	0.769246
core	0.001
core	0.001
core	0.636662
core	0.0645714
core	0.72835
core	0.0565158
core	0.654443
core	0.0706009
core	0.096414
core	0.0426874
core	0.001
core	0.0326077
core	0.0380505
core	0.00543826
core	0.683543
core	0.944382
core	0.674141
core	0.693756
core	0.689357
core	0.253438
core	0.855608
core	0.161688
core	0.784059
core	0.00189946
core	0.696048
core	0.001
core	0.069812
core	0.0676955
core	1.1217
core	0.855196
core	0.0140731
core	0.62724
core	0.0312284
core	0.0211607
core	0.717717
core	0.064992
core	0.661101
core	0.001
core	0.00651658
core	0.157219
core	0.783038
core	0.001
core	0.0527837
core	0.0926531
core	1.75869
core	0.001
core	0.127025
core	0.737165
core	0.737629
core	0.633652
core	0.601912
core	0.0686784
core	0.0696161
core	0.795691
core	0.609432
core	0.001
core	0.001
core	0.0532317
core	0.1189
core	0.834527
core	0.339677
core	0.62052
core	0.0616595
core	0.0387258
core	0.0534404
core	0.0328821
core	0.001
core	0.0304117
core	0.0138781
core	0.699401
core	0.631838
core	0.001
core	0.117396
core	0.715389
core	0.367489
core	0.00214991
core	0.644028
core	0.0340032
core	0.001
core	0.0479689
core	0.762086
core	0.02031
core	0.703111
core	0.0342799
core	0.001
core	0.0564677
core	0.709883
core	0.0644659
core	0.001
core	0.634309
core	0.0799853
core	2.15339
core	0.704395
core	1.24605
core	0.001
core	0.0254642
core	0.001
core	0.001
core	0.00410913
core	0.0231222
core	0.001
core	0.0181138
core	0.872531
core	0.131943
core	16.5215
core	0.0487046
core	0.001
core	0.441846
core	0.657512
core	0.0606946
core	3.4633
core	0.001
core	0.720298
core	0.19143
core	0.693161
core	0.0832779
core	0.742701
core	0.117049
core	0.307613
core	0.268316
core	0.001
core	2.01548
core	0.00387436
core	0.76542
core	0.688586
core	0.0248949
core	0.644782
core	0.696582
core	0.738436
core	0.671067
core	0.001
core	0.270855
core	0.0726457
core	0.0495108
core	0.149956
core	0.001
core	0.735468
core	0.89195
core	0.001
core	0.0572981
core	0.0363831
core	0.759625
core	0.141692
core	0.001
core	4.30297
core	50
core	0.358716
core	0.001
core	0.743993
core	1.03642
core	0.001
core	0.581862
core	0.682548
core	0.0777589
core	0.048745
core	0.118334
core	0.001
core	0.00687353
core	0.0753009
core	0.0467714
core	0.00531398
core	0.0636634
core	0.00502389
core	0.0242929
core	0.683968
core	0.0273955
core	0.673865
core	0.001
core	0.0487293
core	0.0167248
core	0.686022
core	0.273553
core	0.0272917
core	0.917337
core	0.0255411
core	0.0460172
core	0.11329
core	0.102421
core	0.660058
core	0.927548
core	0.001
core	0.0856919
core	0.111991
core	0.0423497
core	0.776133
core	0.839175
core	0.001
core	0.709641
core	0.00666868
core	0.0507376
core	0.592264
core	0.0585046
core	0.156079
core	0.001
core	0.001
core	0.825934
core	0.681795
core	0.001
core	0.0119765
core	0.001
core	0.0423448
core	0.0220196
core	0.001
core	0.0409148
core	0.001
core	0.00565275
core	0.0229636
core	0.656894
core	0.216133
core	0.001
core	0.0304439
core	0.0238248
core	0.0367468
core	6.39801
core	0.0958782
core	0.0608121
core	0.0350227
core	0.335491
core	0.0819068
core	0.949897
core	0.0547255
core	0.211376
core	0.001
core	0.745913
core	0.454216
core	0.0410336
core	0.335218
core	0.0150994
core	0.645813
core	0.001
core	0.001
core	0.0459431
core	0.722855
core	0.0414763
core	0.107019
core	1.00048
core	0.849495
core	0.733171
core	0.001
core	0.727931
core	0.0451835
core	0.105233
core	0.749654
core	0.815154
core	0.725058
core	0.0428529
core	0.173163
core	0.126543
core	0.161592
core	0.0710232
core	0.001
core	0.0349253
core	0.372313
core	0.617462
core	0.837598
core	0.711001
core	0.567134
core	0.001
core	0.0636034
core	0.793047
core	0.001
core	0.134895
core	0.792784
core	0.69473
core	0.001
core	0.622818
core	0.985491
core	0.0678656
core	0.783657
core	0.774687
core	0.0504812
core	0.0634395
core	0.667506
core	0.0299778
core	12.2529
core	0.00125719
core	0.801573
core	0.672527
core	0.616277
core	0.043728
core	0.0969192
core	0.001
core	0.001
core	0.650807
core	0.716982
core	0.702022
core	0.0341256
core	0.001
core	0.821182
core	0.29409
core	0.001
core	0.0750222
core	0.20558
core	0.00385869
core	0.682136
core	0.0269005
core	0.001
core	0.663089
core	0.773473
core	0.001
core	0.0140488
core	0.47576
core	0.333331
core	0.001
core	0.001
core	0.001
core	0.678283
core	0.219704
core	0.0310077
core	0.903845
core	0.001
core	1.09973
core	0.001
core	0.788176
core	0.915167
core	0.650249
core	0.187784
core	2.20568
core	0.233111
core	0.750343
core	0.0656946
core	0.137813
core	50
core	0.0485099
core	0.672055
core	0.0110854
core	0.773346
core	0.0461562
core	0.0257733
core	0.146128
core	0.0690796
core	0.668927
core	0.0336504
core	0.0936332
core	0.689728
core	0.85086
core	0.741577
core	0.644836
core	0.0126203
core	0.001
core	0.0836103
core	0.354861
core	0.713163
core	0.731606
core	0.757546
core	0.001
core	0.655611
core	0.001
core	0.128545
core	0.258678
core	0.0316906
core	0.0457204
core	0.656339
core	0.706464
core	0.694298
core	0.023425
core	0.265394
core	0.720741
core	0.001
core	0.592641
core	0.001
core	0.686842
core	0.0417571
core	0.0661394
core	0.0494755
core	0.105509
core	0.001
core	0.001
core	0.0678391
core	0.001
core	0.170109
core	0.001
core	0.0630594
core	0.505776
core	0.779527
core	0.759179
core	0.0193959
core	0.001
core	0.760974
core	0.0508628
core	0.001
core	0.0186097
core	0.29711
core	0.682545
core	0.0645253
core	0.82499
core	0.600562
core	0.66083
core	0.001
core	0.001
core	0.0348602
core	0.803514
core	0.873965
core	0.182087
core	0.0652034
core	0.657502
core	0.0619484
core	0.001
core	0.754402
core	0.05886
core	0.694079
core	0.0273886
core	0.001
core	0.0231457
core	0.801982
core	0.855869
core	0.62682
core	0.649335
core	0.001
core	0.595195
core	0.00361743
core	0.001
core	0.5302
core	0.0334387
core	0.162129
core	0.107368
core	0.001
core	0.697554
core	28.3126
core	0.0412648
core	0.757467
core	0.011579
core	0.0867601
core	0.936607
core	0.00461318
core	0.001
core	0.737755
core	0.320372
core	0.897209
core	0.813346
core	0.001
core	0.883951
core	0.702462
core	0.001
core	0.0132288
core	0.225623
core	0.464234
core	0.785196
core	0.001
core	0.001
core	0.012099
core	0.887364
core	0.0775247
core	0.787753
core	0.723364
core	0.831626
core	0.0224652
core	0.0138481
core	1.09846
core	0.949403
core	0.950341
core	0.0407652
core	0.857919
core	0.036936
core	0.721493
core	0.001
core	0.001
core	0.930758
core	0.0318266
core	0.734367
core	0.114951
core	0.270921
core	0.001
core	0.14556
core	0.0965295
core	0.417441
core	0.74044
core	0.757213
core	0.0369632
core	0.803014
core	0.0263609
core	0.45864
core	0.0144195
core	0.0553822
core	0.788688
core	0.135159
core	0.891997
core	0.0658643
core	0.659505
core	0.724972
core	0.55167
core	0.001
core	0.0389162
core	0.001
core	0.845639
core	0.70337
core	0.00530554
core	0.001
core	0.0512578
core	0.0487865
core	0.826816
core	0.775184
core	0.778596
core	0.0820219
core	2.30008
core	0.117667
core	0.060601
core	0.153483
core	0.0514991
core	0.653063
core	0.001
core	1.07708
core	0.001
core	0.622273
core	0.837783
core	0.610524
core	0.816688
core	0.0620597
core	1.10555
core	0.00167764
core	0.323835
core	0.674965
core	0.635708
core	0.0475226
core	0.615064
core	0.001
core	0.694983
core	0.72483
core	0.0252732
core	0.00566879
core	1.05145
core	0.22879
core	0.0284826
core	0.001
core	0.720263
core	0.757787
core	0.709722
core	0.001
core	0.0241007
core	0.001
core	0.0808649
core	0.669256
core	0.55127
core	0.121913
core	0.001
core	0.0298751
core	0.765951
core	0.001
core	0.0369981
core	0.0226543
core	0.117386
core	0.001
core	0.178633
core	0.00172064
core	0.447119
core	0.865835
core	0.665678
core	0.686139
core	0.111231
core	0.0236788
core	0.821497
core	0.617294
core	0.785221
core	0.0820692
core	0.567253
core	0.290504
core	0.690423
core	0.0296401
core	0.001
core	0.653788
core	0.0308994
core	0.0200521
core	0.0765191
core	0.00415939
core	0.169039
core	0.834708
core	0.835386
core	0.001
core	2.91073
core	0.00271644
core	0.001
core	0.0335977
core	0.489411
core	0.699728
core	0.00382975
core	0.918332
core	0.0994031
core	0.0674621
core	0.319361
core	0.54871
core	0.55568
core	0.717852
core	0.769244
core	0.140509
core	0.70881
core	0.808467
core	0.742491
core	0.0701956
core	0.843713
core	0.658661
core	0.883837
core	0.001
core	0.331306
core	0.81024
core	0.184772
core	0.704312
core	0.145799
core	0.00622931
core	0.0577178
core	0.0853709
core	0.00166778
core	0.0432335
core	0.0598136
core	0.0646086
core	0.00579175
core	0.863513
core	0.00343764
core	0.039908
core	0.250474
core	0.001
core	0.0390014
core	0.501649
core	0.707473
core	0.001
core	0.0600579
core	0.887838
core	0.001
core	0.0134276
core	0.736904
core	0.0323519
core	0.707858
core	0.0173161
core	0.822111
core	0.0305323
core	0.692119
core	0.644419
core	0.760899
core	0.0562704
core	0.0151279
core	0.0545632
core	0.678175
core	0.764894
core	0.896318
core	0.866908
core	0.001
core	0.257227
core	0.021458
core	0.732711
core	0.00787408
core	0.0570466
core	0.349916
core	0.009166
core	0.001
core	0.0431847
core	0.00604853
core	0.001
core	0.001
core	0.0358872
core	0.00197329
core	0.851049
core	0.56145
core	0.247105
core	0.0496044
core	0.001
core	0.778565
core	0.001
core	0.177321
core	0.001
core	0.147589
core	0.607349
core	0.0230579
core	0.661838
core	0.0384079
core	0.0374809
core	0.0229615
core	0.0809338
core	1.35839
core	3.91632
core	0.0803545
core	0.13168
core	0.795285
core	0.63105
core	0.666262
core	0.0457899
core	0.678866
core	0.274203
core	0.67626
core	0.667732
core	0.001
core	0.556186
core	0.001
core	0.785416
core	0.0677439
core	0.750286
core	7.5253
core	0.392166
core	0.001
core	0.0745435
core	0.0799724
core	0.546828
core	0.001
core	0.0632324
core	0.931165
core	0.001
core	0.0592721
core	0.71554
core	0.663373
core	50
core	0.732113
core	1.05611
core	0.0602907
core	0.128142
core	0.768031
core	0.697819
core	0.029226
core	0.977586
core	1.07764
core	0.0244472
core	0.0452741
core	0.0362035
core	0.440516
core	0.00964162
core	0.0579122
core	0.001
core	0.016699
core	0.626927
core	0.785994
core	0.190839
core	0.0406004
core	0.102115
core	0.870115
core	0.110122
core	0.0644065
core	0.001
core	0.186382
core	0.0258941
core	0.001
core	0.0038562
core	0.209035
core	0.0323899
core	0.00755736
core	0.699526
core	0.0186213
core	0.71103
core	0.709753
core	0.0695008
core	0.001
core	0.0310363
core	0.147255
core	0.150498
core	0.0142535
core	0.708427
core	0.0146241
core	0.845885
core	0.876786
core	0.001
core	1.8309
core	0.0574169
core	0.001
core	0.9144
core	0.753548
core	0.435856
core	0.24888
core	0.632582
core	0.00717596
core	0.18127
core	0.842859
core	0.001
core	0.0619498
core	0.0632572
core	0.327365
core	0.845888
core	0.0701488
core	0.132671
core	0.001
core	0.828133
core	0.0993711
core	0.0575811
core	0.0212271
core	0.0387757
core	0.863539
core	0.570374
core	0.713623
core	0.721797
core	0.857055
core	0.832173
core	0.0364762
core	0.351595
core	0.00175651
core	0.720732
core	0.0123652
core	1.13632
core	1.10047
core	0.645636
core	0.579373
core	0.851276
core	0.001
core	0.709473
core	0.163902
core	0.0313567
core	0.0200891
core	0.0325177
core	0.72291
core	1.28419
core	0.64662
core	0.0874178
core	0.0315072
core	0.419216
core	0.160149
core	0.0307921
core	0.807115
core	0.277188
core	0.00483738
core	0.0596074
core	0.832994
core	0.001
core	0.286655
core	0.0862383
core	0.001
core	0.788206
core	0.223628
core	0.848769
core	0.0442273
core	0.001
core	0.692674
core	0.68694
core	0.0605899
core	0.68318
core	0.483691
core	0.001
core	0.0405471
core	0.001
core	0.00510258
core	0.001
core	0.32023
core	0.767521
core	0.774959
core	0.0618529
core	0.201938
core	0.0669191
core	0.0370997
core	0.740543
core	0.471157
core	0.962147
core	0.001
core	0.90613
core	0.001
core	0.001
core	0.302513
core	0.665017
core	0.0455072
core	0.001
core	0.001
core	0.791416
core	0.0794767
core	0.712536
core	0.751358
core	0.741172
core	0.567385
core	0.001
core	0.107843
core	0.854179
core	0.001
core	0.0152518
[truncated: 4,097 more rows]
