# Supplementary material for: Genetic variation associated with infection and the environment in the accidental pathogen Burkholderia pseudomallei
Source: Commun Biol. 2019 Nov 22;2:428. doi: 10.1038/s42003-019-0678-x (PMC6874650; doi:10.1038/s42003-019-0678-x)
Supplement: Supplementary file 17 — Supplementary Data 15 [file 42003_2019_678_MOESM17_ESM.txt]

category	gene ave. (gain-loss)/total changes
disease-assoc	0.29797
disease-assoc	0.0551811
disease-assoc	0.8099221
disease-assoc	0.056992
disease-assoc	0.0400348
disease-assoc	0.0595611
disease-assoc	0.244
disease-assoc	0.0467648
disease-assoc	0.0496035
disease-assoc	0.0562675
disease-assoc	0.0551713
disease-assoc	0.0507881
disease-assoc	0.0548491
disease-assoc	0.0372972
disease-assoc	0.057879
disease-assoc	0.189822
disease-assoc	0.0528175
disease-assoc	0.0401223
disease-assoc	0.031772
disease-assoc	0.0956284
disease-assoc	0.709654333
disease-assoc	0.263622307
disease-assoc	-0.19638082
disease-assoc	0.6350944
disease-assoc	-0.485601
disease-assoc	0.4724145
disease-assoc	0.023379525
disease-assoc	0.37944645
disease-assoc	0.0852517
disease-assoc	0.0514032
disease-assoc	0.79759
disease-assoc	-0.741018
disease-assoc	0.486301333
disease-assoc	0.0313363
disease-assoc	0.0586235
disease-assoc	0.0509453
disease-assoc	0.0585062
disease-assoc	0.0397661
env-assoc	0.802639
env-assoc	-0.398859333
env-assoc	0.276863816
env-assoc	0.33308475
env-assoc	0.002265998
env-assoc	-0.00121474
env-assoc	0.078767675
env-assoc	0.106985433
env-assoc	0.349984
